# Supplementary material for: Genomic Breeding for Diameter Growth and Tolerance to Leptocybe Gall Wasp and Botryosphaeria/Teratosphaeria Fungal Disease Complex in Eucalyptus grandis
Source: Front Plant Sci. 2021 Feb 26;12:638969. doi: 10.3389/fpls.2021.638969 (PMC7952757; doi:10.3389/fpls.2021.638969)
Supplement: Supplementary file 5 [file Table_2.XLSX]

## Sheet: G matrix pedigree and phenotype
SNP ID	LOC	TREE_ID	SEED	POLLEN	GEN	FAM	REP	PLOT	TREE	DBH	CONI	LEPTO
DR1374	Nyalazi	4532	54	0	4	MDG0137	1	3	1	13.3	5	3
DR1375	Nyalazi	4533	46	0	4	MDG0105	1	5	1	10.3	5	3
DR893	Nyalazi	4534	48	0	4	MDG0166	1	7	1	5.1	6	1
DR1376	Nyalazi	4535	10	0	3	MCG0020	1	8	1	9.6	6	2
DR1377	Nyalazi	4536	62	0	4	MDG0172	1	12	1		6	2
DR1378	Nyalazi	4537	53	0	4	MDG0132	1	13	1		6	2
DR1379	Nyalazi	4538	28	0	3	MCG0047	1	14	1	9.3	6	2
DR1380	Nyalazi	4539	11	0	3	MCG0105	1	17	1	9.4	6	2
DR1381	Nyalazi	4540	34	0	3	MDG0092	1	25	1	9.9	3	2
DR1382	Nyalazi	4541	30	0	3	MCG0072	1	27	1	7.6	6	2
DR1383	Nyalazi	4542	59	0	4	MDG0103	1	29	1	8.4	3	2
DR1385	Nyalazi	4543	43	0	4	MDG0158	1	38	1	9.1	6	2
DR1386	Nyalazi	4544	3	0	3	MCG0003	1	42	1	9.2	6	3
DR1917	Nyalazi	4545	93	0	1	MAG0031	1	49	1		6	1
DR1388	Nyalazi	4546	38	0	4	MDG0146	1	52	1	7.1	6	3
DR1389	Nyalazi	4547	4	0	3	MCG0116	1	56	1	9.7	4	3
DR1390	Nyalazi	4548	24	0	3	MCG0087	1	59	1	12	3	4
DR1391	Nyalazi	4549	50	0	4	MDG0107	1	60	1		6	3
DR1392	Nyalazi	4550	51	0	4	MDG0113	1	62	1	9.7	2	2
DR1393	Nyalazi	4551	55	0	4	MDG0145	1	65	1	9.4	6	3
DR1394	Nyalazi	4552	40	0	4	MDG0128	1	66	1	5.4	6	3
DR1395	Nyalazi	4553	52	0	4	MDG0111	1	67	1	8.2	6	2
DR1396	Nyalazi	4554	7	0	3	MCG0092	1	68	1	6.6	6	2
DR1397	Nyalazi	4555	61	0	4	MDG0130	1	69	1	11.3	4	2
DR1398	Nyalazi	4556	19	0	3	MCG0106	1	73	1	8.4	4	2
DR1399	Nyalazi	4557	47	0	4	MDG0131	1	74	1	12.1	6	2
DR1400	Nyalazi	4558	8	0	3	MCG0118	1	75	1	6.7	6	2
DR1401	Nyalazi	4559	56	0	4	MDG0161	1	77	1	6.4	6	2
DR903	Nyalazi	4560	5	0	3	MCG0101	1	80	1		6	1
DR905	Nyalazi	4561	9	0	3	MCG0201	1	82	1		6	1
DR1217	Nyalazi	4562	31	0	3	MDG0136	1	84	1	12.8	3	3
DR1403	Nyalazi	4563	22	0	3	MCG0002	1	85	1	6.8	6	2
DR1404	Nyalazi	4564	44	0	4	MDG0116	1	92	1	11.9	5	3
DR1918	Nyalazi	4565	78	0	1	MAG0016	1	93	1	9.1	6	4
DR1405	Nyalazi	4566	25	0	3	MCG0070	1	94	1	9.7	6	2
DR1406	Nyalazi	4567	14	0	3	MCG0035	1	96	1	7.5	6	2
DR1407	Nyalazi	4568	33	0	3	MDG0135	1	97	1	10.7	6	3
DR1408	Nyalazi	4569	49	0	4	MDG0174	1	98	1	6.6	6	2
DR1409	Nyalazi	4570	41	0	4	MDG0147	1	99	1	9.7	6	2
DR1410	Nyalazi	4571	45	0	4	MDG0094	1	101	1	10.4	6	3
DR1411	Nyalazi	4572	42	0	4	MDG0149	1	106	1	11.9	1	2
DR909	Nyalazi	4573	6	0	3	MCG0079	1	107	1	6.6	6	1
DR1412	Nyalazi	4574	37	0	4	MDG0173	1	109	1	6.5	6	2
DR1413	Nyalazi	4575	36	0	4	MDG0165	1	115	1	5	6	2
DR1414	Nyalazi	4576	20	0	3	MCG0011	1	117	1	9.4	4	3
DR1415	Nyalazi	4577	60	0	4	MDG0129	1	118	1	7.1	4	2
DR1416	Nyalazi	4578	29	0	3	MCG0008	1	121	1		6	2
DR1417	Nyalazi	4579	24	0	3	MDG0087	1	123	1	5.1	6	2
DR1418	Nyalazi	4580	35	0	4	MDG0119	1	124	1	8.3	2	4
DR1419	Nyalazi	4581	23	0	3	MCG0021	1	125	1	10.5	4	2
DR1420	Nyalazi	4582	26	0	3	MCG0077	1	126	1	9.6	6	2
DR1421	Nyalazi	4583	48	0	4	MDG0166	2	131	1		6	2
DR1919	Nyalazi	4584	80	0	1	MAG0018	2	136	1		6	1
DR1422	Nyalazi	4585	41	0	4	MDG0147	2	145	1	13.6	4	3
DR1423	Nyalazi	4586	46	0	4	MDG0105	2	147	1	11.8	6	2
DR1424	Nyalazi	4587	40	0	4	MDG0128	2	149	1	10.3	6	2
DR1920	Nyalazi	4588	68	0	1	MAG0006	2	151	1	8.6	6	4
DR1425	Nyalazi	4589	6	0	3	MCG0079	2	156	1	6.3	6	2
DR1426	Nyalazi	4590	19	0	3	MCG0106	2	174	1	11.3	5	3
DR1427	Nyalazi	4591	27	0	3	MCG0046	2	178	1	11.2	4	3
DR1428	Nyalazi	4592	31	0	3	MDG0136	2	186	1	13.3	6	2
DR1429	Nyalazi	4593	5	0	3	MCG0101	2	189	1	5.3	6	2
DR1430	Nyalazi	4594	24	0	3	MCG0087	2	195	1	8.1	6	3
DR1431	Nyalazi	4595	9	0	3	MCG0201	2	199	1	10.3	6	2
DR925	Nyalazi	4596	25	0	3	MCG0070	2	203	1		6	1
DR926	Nyalazi	4597	42	0	4	MDG0149	2	207	1		6	1
DR1432	Nyalazi	4598	15	0	3	MCG0016	2	210	1	14.9	3	3
DR1433	Nyalazi	4599	35	0	4	MDG0119	2	212	1	9.3	6	2
DR1434	Nyalazi	4600	20	0	3	MCG0011	2	216	1		6	2
DR1435	Nyalazi	4601	36	0	4	MDG0165	2	217	1	11.3	6	3
DR1436	Nyalazi	4602	21	0	3	MCG0040	2	223	1	14.2	5	3
DR1921	Nyalazi	4603	22	0	3	MCG0002	2	226	1	11.1	4	2
DR1922	Nyalazi	4604	32	0	3	MDG0093	2	248	1	9.5	5	2
DR1923	Nyalazi	4605	55	0	4	MDG0145	3	255	1	9.9	6	3
DR1437	Nyalazi	4606	58	0	4	MDG0167	3	263	1	9.2	6	2
DR1924	Nyalazi	4607	22	0	3	MCG0002	3	267	1	8.6	3	2
DR1438	Nyalazi	4608	10	0	3	MCG0020	3	269	1	12.8	3	3
DR1925	Nyalazi	4609	87	0	1	MAG0025	3	270	1	7.1	6	4
DR933	Nyalazi	4610	11	0	3	MCG0105	3	271	1		6	1
DR1439	Nyalazi	4611	17	0	3	MCG0049	3	272	1	8.7	6	3
DR1926	Nyalazi	4612	28	0	3	MCG0047	3	274	1	14.2	6	2
DR1440	Nyalazi	4613	3	0	3	MCG0003	3	276	1	8.7	6	2
DR1441	Nyalazi	4614	13	0	3	MCG0078	3	279	1	5.2	6	2
DR1442	Nyalazi	4615	16	0	3	MCG0491	3	281	1	11.9	3	3
DR1443	Nyalazi	4616	12	0	3	MCG0057	3	282	1	12.3	1	2
DR1444	Nyalazi	4617	45	0	4	MDG0094	3	285	1	8.2	6	2
DR1445	Nyalazi	4618	49	0	4	MDG0174	3	288	1	10.6	6	3
DR1927	Nyalazi	4619	64	0	1	MAG0002	3	297	1	10.6	6	4
DR1928	Nyalazi	4620	83	0	1	MAG0021	3	301	1		6	4
DR1446	Nyalazi	4621	33	0	3	MDG0135	3	304	1	14.1	2	4
DR1447	Nyalazi	4622	52	0	4	MDG0111	3	311	1	10.4	4	3
DR1448	Nyalazi	4623	37	0	4	MDG0173	3	325	1	10.3	6	3
DR941	Nyalazi	4624	56	0	4	MDG0161	3	330	1		6	1
DR1449	Nyalazi	4625	23	0	3	MCG0021	3	337	1	13.8	3	3
DR1929	Nyalazi	4626	84	0	1	MAG0022	3	341	1		6	1
DR1450	Nyalazi	4627	27	0	3	MCG0046	3	346	1	6.5	6	4
DR1451	Nyalazi	4628	4	0	3	MCG0116	3	347	1	10.7	3	2
DR1452	Nyalazi	4629	38	0	4	MDG0146	3	348	1	8.3	4	2
DR1453	Nyalazi	4630	47	0	4	MDG0131	3	349	1	13.5	3	3
DR1454	Nyalazi	4631	18	0	3	MCG0041	3	350	1	10.1	5	3
DR1930	Nyalazi	4632	67	0	1	MAG0005	3	351	1	9.1	5	2
DR1455	Nyalazi	4633	59	0	4	MDG0103	3	357	1	6.5	6	3
DR1931	Nyalazi	4634	8	0	3	MCG0118	3	362	1	13.3	4	2
DR1932	Nyalazi	4635	24	0	3	MDG0087	3	366	1	7.6	6	2
DR945	Nyalazi	4636	34	0	3	MDG0092	3	373	1		6	1
DR1933	Nyalazi	4637	20	0	3	MCG0011	3	376	1	8.7	4	2
DR948	Nyalazi	4638	29	0	3	MCG0008	4	388	1		6	1
DR1456	Nyalazi	4639	12	0	3	MCG0057	4	397	1	11.4	6	3
DR1934	Nyalazi	4640	64	0	1	MAG0002	4	398	1		6	1
DR1457	Nyalazi	4641	34	0	3	MDG0092	4	399	1	12.1	5	3
DR1935	Nyalazi	4642	91	0	1	MAG0029	4	410	1	13.9	6	4
DR1936	Nyalazi	4643	75	0	1	MAG0013	4	423	1	8.5	6	4
DR1458	Nyalazi	4644	11	0	3	MCG0105	4	436	1	13.1	5	3
DR1937	Nyalazi	4645	59	0	4	MDG0103	4	438	1	13	2	3
DR1938	Nyalazi	4646	44	0	4	MDG0116	4	443	1	10.7	6	3
DR1460	Nyalazi	4647	15	0	3	MCG0016	4	452	1		6	2
DR1939	Nyalazi	4648	39	0	4	MDG0170	4	454	1	12.8	5	3
DR1461	Nyalazi	4649	60	0	4	MDG0129	4	464	1	12.66	6	3
DR1940	Nyalazi	4650	26	0	3	MCG0077	4	465	1		6	2
DR1941	Nyalazi	4651	46	0	4	MDG0105	4	467	1	9.9	3	2
DR1942	Nyalazi	4652	9	0	3	MCG0201	4	469	1		6	1
DR1462	Nyalazi	4653	14	0	3	MCG0035	4	472	1	7.5	6	3
DR1943	Nyalazi	4654	89	0	1	MAG0027	4	473	1	11.8	3	3
DR1944	Nyalazi	4655	62	0	4	MDG0172	4	476	1	10.3	3	2
DR1945	Nyalazi	4656	54	0	4	MDG0137	4	479	1	10.2	3	3
DR1463	Nyalazi	4657	43	0	4	MDG0158	4	480	1	7.7	6	3
DR1946	Nyalazi	4658	30	0	3	MCG0072	4	481	1	9.9	6	2
DR1238	Nyalazi	4659	25	0	3	MCG0070	4	483	1	10.8	6	3
DR1947	Nyalazi	4660	27	0	3	MCG0046	4	491	1	12.8	6	2
DR1464	Nyalazi	4661	24	0	3	MCG0087	4	492	1		6	2
DR1465	Nyalazi	4662	17	0	3	MCG0049	4	499	1	8.1	6	2
DR1466	Nyalazi	4663	55	0	4	MDG0145	4	500	1	11.9	6	2
DR1948	Nyalazi	4664	21	0	3	MCG0040	4	503	1	10.2	5	3
DR1949	Nyalazi	4665	24	0	3	MCG0087	5	510	1	5.4	6	2
DR1467	Nyalazi	4666	35	0	4	MDG0119	5	515	1	7.5	6	3
DR1950	Nyalazi	4667	76	0	1	MAG0014	5	516	1		6	1
DR1468	Nyalazi	4668	16	0	3	MCG0491	5	519	1	6.9	6	2
DR1951	Nyalazi	4669	57	0	4	MDG0122	5	529	1	11.1	3	2
DR1469	Nyalazi	4670	22	0	3	MCG0002	5	530	1	10.5	2	3
DR1470	Nyalazi	4671	54	0	4	MDG0137	5	533	1	8.2	6	2
DR1471	Nyalazi	4672	21	0	3	MCG0040	5	534	1	14.2	6	2
DR1952	Nyalazi	4673	73	0	1	MAG0011	5	543	1	7.1	6	2
DR1472	Nyalazi	4674	8	0	3	MCG0118	5	562	1	11.7	3	3
DR1953	Nyalazi	4675	33	0	3	MDG0135	5	563	1	12.5	1	3
DR1954	Nyalazi	4676	62	0	4	MDG0172	5	564	1	10.7	6	2
DR1473	Nyalazi	4677	32	0	3	MDG0093	5	571	1	10.7	6	3
DR969	Nyalazi	4678	44	0	4	MDG0116	5	576	1	12.9	3	1
DR1955	Nyalazi	4679	12	0	3	MCG0057	5	582	1	7.4	6	1
DR1474	Nyalazi	4680	30	0	3	MCG0072	5	586	1		6	3
DR1956	Nyalazi	4681	65	0	1	MAG0003	5	587	1	11.9	6	3
DR1957	Nyalazi	4682	25	0	3	MCG0070	5	588	1	10.1	6	3
DR1958	Nyalazi	4683	59	0	4	MDG0103	5	594	1	9.8	2	3
DR1959	Nyalazi	4684	3	0	3	MCG0003	5	598	1		6	2
DR1960	Nyalazi	4685	67	0	1	MAG0005	5	604	1	11	6	4
DR1961	Nyalazi	4686	14	0	3	MCG0035	5	608	1	9.9	3	2
DR1962	Nyalazi	4687	31	0	3	MDG0136	5	612	1	10.2	4	2
DR1963	Nyalazi	4688	63	0	1	MAG0001	5	615	1		6	3
DR1242	Nyalazi	4689	42	0	4	MDG0149	5	617	1	7.3	6	3
DR1476	Nyalazi	4690	39	0	4	MDG0170	5	623	1	14.7	3	4
DR1964	Nyalazi	4691	7	0	3	MCG0092	5	630	1	8.2	6	2
DR1210	Nyalazi	4692	59	0	4	MDG0103	6	634	1	12.9	3	4
DR1965	Nyalazi	4693	25	0	3	MCG0070	6	643	1	10	3	3
DR1966	Nyalazi	4694	24	0	3	MDG0087	6	646	1	5.5	6	2
DR1967	Nyalazi	4695	75	0	1	MAG0013	6	651	1	6.5	6	3
DR1478	Nyalazi	4696	62	0	4	MDG0172	6	654	1	9.7	6	4
DR1968	Nyalazi	4697	6	0	3	MCG0079	6	665	1	7.3	6	2
DR1969	Nyalazi	4698	14	0	3	MCG0035	6	666	1	7.2	6	2
DR1970	Nyalazi	4699	50	0	4	MDG0107	6	675	1	5.3	6	2
DR1479	Nyalazi	4700	33	0	3	MDG0135	6	679	1	6.1	6	2
DR1971	Nyalazi	4701	95	0	1	MAG0033	6	680	1	12.6	2	2
DR1972	Nyalazi	4702	48	0	4	MDG0166	6	681	1		6	2
DR1973	Nyalazi	4703	26	0	3	MCG0077	6	698	1	6.8	6	2
DR1974	Nyalazi	4704	15	0	3	MCG0016	6	699	1		6	2
DR1975	Nyalazi	4705	77	0	1	MAG0015	6	711	1	10.6	6	2
DR1976	Nyalazi	4706	46	0	4	MDG0105	6	712	1	5.8	6	3
DR1977	Nyalazi	4707	27	0	3	MCG0046	6	714	1		5	2
DR1481	Nyalazi	4708	39	0	4	MDG0170	6	719	1	12.4	5	4
DR1978	Nyalazi	4709	34	0	3	MDG0092	6	721	1		6	2
DR1482	Nyalazi	4710	56	0	4	MDG0161	6	725	1	11.6	3	3
DR1979	Nyalazi	4711	40	0	4	MDG0128	6	734	1	8.8	6	2
DR1483	Nyalazi	4712	57	0	4	MDG0122	6	739	1	13.3	3	3
DR1980	Nyalazi	4713	68	0	1	MAG0006	6	743	1	6.5	6	1
DR1981	Nyalazi	4714	28	0	3	MCG0047	6	744	1		6	2
DR1982	Nyalazi	4715	43	0	4	MDG0158	6	748	1		6	2
DR1983	Nyalazi	4716	16	0	3	MCG0491	6	749	1	7.3	6	3
DR1984	Nyalazi	4717	3	0	3	MCG0003	7	757	1	7.1	6	2
DR1985	Nyalazi	4718	81	0	1	MAG0019	7	762	1	9.5	6	1
DR1986	Nyalazi	4719	7	0	3	MCG0092	7	772	1	8.4	3	2
DR1987	Nyalazi	4720	21	0	3	MCG0040	7	779	1		6	2
DR1988	Nyalazi	4721	41	0	4	MDG0147	7	782	1	10.6	6	2
DR1989	Nyalazi	4722	6	0	3	MCG0079	7	789	1	10.2	6	2
DR1990	Nyalazi	4723	35	0	4	MDG0119	7	793	1	7.6	5	2
DR1991	Nyalazi	4724	9	0	3	MCG0201	7	794	1	8.8	6	2
DR1992	Nyalazi	4725	65	0	1	MAG0003	7	796	1	10	6	2
DR1993	Nyalazi	4726	46	0	4	MDG0105	7	797	1	7.2	6	2
DR1994	Nyalazi	4727	29	0	3	MCG0008	7	821	1	10.3	6	2
DR1995	Nyalazi	4728	45	0	4	MDG0094	7	823	1	13.1	6	2
DR991	Nyalazi	4729	10	0	3	MCG0020	7	826	1		6	1
DR993	Nyalazi	4730	23	0	3	MCG0021	7	830	1	5.8	6	1
DR1996	Nyalazi	4731	88	0	1	MAG0026	7	831	1	13.3	6	3
DR1484	Nyalazi	4732	26	0	3	MCG0077	7	834	1	13.5	6	3
DR994	Nyalazi	4733	50	0	4	MDG0107	7	835	1		6	1
DR1997	Nyalazi	4734	15	0	3	MCG0016	7	837	1	12.3	6	3
DR1998	Nyalazi	4735	47	0	4	MDG0131	7	838	1	6.8	6	2
DR1485	Nyalazi	4736	62	0	4	MDG0172	7	840	1	9	6	3
DR1999	Nyalazi	4737	24	0	3	MCG0087	7	848	1	7.3	6	2
DR2000	Nyalazi	4738	17	0	3	MCG0049	7	849	1	6.7	6	2
DR2001	Nyalazi	4739	16	0	3	MCG0491	7	856	1	11.7	4	3
DR2002	Nyalazi	4740	38	0	4	MDG0146	7	857	1	13.9	6	3
DR2003	Nyalazi	4741	51	0	4	MDG0113	7	859	1	10.8	3	2
DR2004	Nyalazi	4742	30	0	3	MCG0072	7	865	1	9.6	5	2
DR2005	Nyalazi	4743	56	0	4	MDG0161	7	867	1		6	1
DR2006	Nyalazi	4744	49	0	4	MDG0174	7	872	1	10.3	4	2
DR1000	Nyalazi	4745	5	0	3	MCG0101	7	876	1		6	1
DR1001	Nyalazi	4746	28	0	3	MCG0047	7	877	1		6	1
DR2007	Nyalazi	4747	45	0	4	MDG0094	8	884	1	10.5	6	3
DR2008	Nyalazi	4748	63	0	1	MAG0001	8	887	1		6	2
DR1004	Nyalazi	4749	32	0	3	MDG0093	8	895	1		6	1
DR2009	Nyalazi	4750	36	0	4	MDG0165	8	904	1	10.6	6	3
DR2010	Nyalazi	4751	17	0	3	MCG0049	8	911	1	10.3	6	3
DR2011	Nyalazi	4752	6	0	3	MCG0079	8	921	1	9.4	2	4
DR2012	Nyalazi	4753	24	0	3	MCG0087	8	922	1	12	3	3
DR2013	Nyalazi	4754	78	0	1	MAG0016	8	930	1	11.9	2	3
DR2014	Nyalazi	4755	20	0	3	MCG0011	8	941	1	10.2	6	2
DR2015	Nyalazi	4756	66	0	1	MAG0004	8	948	1	8.5	6	3
DR2016	Nyalazi	4757	60	0	4	MDG0129	8	953	1	13.4	4	3
DR2017	Nyalazi	4758	4	0	3	MCG0116	8	969	1	12.1	6	2
DR1013	Nyalazi	4759	54	0	4	MDG0137	8	975	1		6	1
DR2018	Nyalazi	4760	93	0	1	MAG0031	8	981	1	10.2	6	2
DR1016	Nyalazi	4761	28	0	3	MCG0047	8	991	1		6	1
DR2019	Nyalazi	4762	94	0	1	MAG0032	8	992	1		6	2
DR2020	Nyalazi	4763	82	0	1	MAG0020	8	997	1	15.8	6	3
DR2021	Nyalazi	4764	43	0	4	MDG0158	8	998	1	9.3	5	2
DR1017	Nyalazi	4765	37	0	4	MDG0173	8	1002	1		6	1
DR2022	Nyalazi	4766	36	0	4	MDG0165	9	1009	1	8.4	6	2
DR2023	Nyalazi	4767	91	0	1	MAG0029	9	1015	1	13.6	6	3
DR2024	Nyalazi	4768	31	0	3	MDG0136	9	1016	1		6	2
DR2025	Nyalazi	4769	38	0	4	MDG0146	9	1017	1	13.3	1	2
DR2026	Nyalazi	4770	25	0	3	MCG0070	9	1024	1	11.1	6	2
DR2027	Nyalazi	4771	50	0	4	MDG0107	9	1037	1		6	3
DR1022	Nyalazi	4772	35	0	4	MDG0119	9	1055	1		6	1
DR1023	Nyalazi	4773	40	0	4	MDG0128	9	1057	1		6	1
DR2029	Nyalazi	4774	9	0	3	MCG0201	9	1074	1	5.2	6	2
DR2030	Nyalazi	4775	72	0	1	MAG0010	9	1092	1		6	3
DR2031	Nyalazi	4776	92	0	1	MAG0030	9	1105	1	12.2	3	2
DR2032	Nyalazi	4777	34	0	3	MDG0092	9	1112	1	13.8	6	2
DR2033	Nyalazi	4778	13	0	3	MCG0078	9	1115	1	7.3	6	2
DR2034	Nyalazi	4779	49	0	4	MDG0174	9	1116	1	5.4	6	2
DR2035	Nyalazi	4780	8	0	3	MCG0118	9	1121	1	12.9	3	3
DR2036	Nyalazi	4781	59	0	4	MDG0103	9	1123	1	14	4	2
DR2037	Nyalazi	4782	24	0	3	MCG0087	9	1124	1		6	3
DR1486	Nyalazi	4783	48	0	4	MDG0166	9	1125	1	12.7	6	3
DR2038	Nyalazi	4784	52	0	4	MDG0111	9	1134	1		6	4
DR2039	Nyalazi	4785	6	0	3	MCG0079	10	1136	1		6	1
DR1487	Nyalazi	4786	51	0	4	MDG0113	10	1144	1	11.2	3	3
DR2040	Nyalazi	4787	59	0	4	MDG0103	10	1152	1		6	1
DR2041	Nyalazi	4788	81	0	1	MAG0019	10	1183	1		6	2
DR2042	Nyalazi	4789	21	0	3	MCG0040	10	1184	1		1	3
DR2043	Nyalazi	4790	24	0	3	MCG0087	10	1195	1	8.7	6	3
DR2044	Nyalazi	4791	8	0	3	MCG0118	10	1200	1	12.9	4	3
DR2045	Nyalazi	4792	10	0	3	MCG0020	10	1205	1	10.3	5	2
DR2046	Nyalazi	4793	29	0	3	MCG0008	10	1223	1		6	2
DR1488	Nyalazi	4794	7	0	3	MCG0092	10	1224	1	14.6	6	3
DR2047	Nyalazi	4795	71	0	1	MAG0009	10	1256	1	6.6	6	1
DR2048	Nyalazi	4796	70	0	1	MAG0008	11	1283	1	12.5	6	2
DR1489	Nyalazi	4797	44	0	4	MDG0116	11	1285	1	13.7	3	2
DR2049	Nyalazi	4798	58	0	4	MDG0167	11	1286	1	12.5	5	2
DR2050	Nyalazi	4799	61	0	4	MDG0130	11	1290	1		6	2
DR1490	Nyalazi	4800	53	0	4	MDG0132	11	1294	1		6	3
DR2051	Nyalazi	4801	56	0	4	MDG0161	11	1299	1	6	6	2
DR2052	Nyalazi	4802	42	0	4	MDG0149	11	1313	1	6.7	6	1
DR2053	Nyalazi	4803	27	0	3	MCG0046	11	1320	1	8.4	4	3
DR2054	Nyalazi	4804	68	0	1	MAG0006	11	1322	1	13.1	6	3
DR2055	Nyalazi	4805	35	0	4	MDG0119	11	1329	1	14.4	2	3
DR1058	Nyalazi	4806	34	0	3	MDG0092	11	1333	1		6	1
DR2056	Nyalazi	4807	10	0	3	MCG0020	11	1336	1	16.5	1	2
DR2057	Nyalazi	4808	79	0	1	MAG0017	11	1341	1	13.6	4	3
DR2058	Nyalazi	4809	4	0	3	MCG0116	11	1343	1	8.2	6	2
DR2059	Nyalazi	4810	74	0	1	MAG0012	11	1345	1	6.5	6	3
DR2060	Nyalazi	4811	55	0	4	MDG0145	11	1353	1		6	2
DR2061	Nyalazi	4812	62	0	4	MDG0172	11	1362	1		6	3
DR2062	Nyalazi	4813	39	0	4	MDG0170	11	1365	1	10.4	6	2
DR2063	Nyalazi	4814	23	0	3	MCG0021	11	1369	1	12.5	4	3
DR1064	Nyalazi	4815	59	0	4	MDG0103	11	1374	1		6	1
DR2064	Nyalazi	4816	25	0	3	MCG0070	11	1376	1	10.2	6	2
DR1247	Nyalazi	4817	28	0	3	MCG0047	11	1386	1	8.7	5	3
DR2065	Nyalazi	4818	53	0	4	MDG0132	12	1402	1	8.2	6	2
DR2066	Nyalazi	4819	37	0	4	MDG0173	12	1445	1	14.5	6	3
DR2067	Nyalazi	4820	21	0	3	MCG0040	12	1453	1	12.4	3	2
DR2068	Nyalazi	4821	32	0	3	MDG0093	12	1455	1	5.8	6	2
DR2069	Nyalazi	4822	60	0	4	MDG0129	12	1469	1	6.6	6	2
DR2070	Nyalazi	4823	62	0	4	MDG0172	12	1472	1	7.6	6	3
DR2071	Nyalazi	4824	18	0	3	MCG0041	12	1475	1	10	6	2
DR2072	Nyalazi	4825	52	0	4	MDG0111	12	1478	1	11.9	5	2
DR2073	Nyalazi	4826	61	0	4	MDG0130	12	1492	1		6	1
DR2074	Nyalazi	4827	29	0	3	MCG0008	12	1493	1	7	6	1
DR2075	Nyalazi	4828	15	0	3	MCG0016	12	1500	1	14.2	3	3
DR2076	Nyalazi	4829	11	0	3	MCG0105	12	1501	1	12.8	3	3
DR2077	Nyalazi	4830	33	0	3	MDG0135	12	1505	1	6.9	6	2
DR2078	Nyalazi	4831	22	0	3	MCG0002	13	1513	1		6	1
DR2079	Nyalazi	4832	49	0	4	MDG0174	13	1515	1		6	1
DR1082	Nyalazi	4833	16	0	3	MCG0491	13	1516	1	5.3	6	1
DR2080	Nyalazi	4834	83	0	1	MAG0021	13	1519	1	11.1	6	3
DR2081	Nyalazi	4835	15	0	3	MCG0016	13	1575	1	11.4	6	2
DR2082	Nyalazi	4836	30	0	3	MCG0072	13	1582	1		6	1
DR2083	Nyalazi	4837	18	0	3	MCG0041	13	1587	1	10	6	2
DR2084	Nyalazi	4838	69	0	1	MAG0007	13	1596	1	10.9	6	3
DR1092	Nyalazi	4839	60	0	4	MDG0129	13	1601	1		6	1
DR2085	Nyalazi	4840	39	0	4	MDG0170	13	1611	1	12.8	2	3
DR2086	Nyalazi	4841	13	0	3	MCG0078	13	1612	1	6.3	6	2
DR2087	Nyalazi	4842	64	0	1	MAG0002	13	1636	1		6	2
DR1492	Nyalazi	4843	6	0	3	MCG0079	14	1657	1	10.8	6	3
DR2088	Nyalazi	4844	61	0	4	MDG0130	14	1665	1	8.1	6	2
DR1101	Nyalazi	4845	55	0	4	MDG0145	14	1689	1	5.5	6	1
DR2089	Nyalazi	4846	23	0	3	MCG0021	14	1696	1	7.5	6	3
DR2090	Nyalazi	4847	35	0	4	MDG0119	14	1709	1		6	3
DR1110	Nyalazi	4848	43	0	4	MDG0158	14	1749	1		6	1
DR1116	Nyalazi	4849	25	0	3	MCG0070	15	1788	1		6	1
DR1120	Nyalazi	4850	16	0	3	MCG0491	15	1817	1		6	1
DR1121	Nyalazi	4851	46	0	4	MDG0105	15	1821	1		6	1
DR1126	Nyalazi	4852	26	0	3	MCG0077	15	1866	1		6	1
DR001	Kwambonambi	4853	25	0	3	MCG0070	1	4	1		6	1
DR1595	Kwambonambi	4854	63	0	1	MAG0001	1	5	1		6	3
DR1493	Kwambonambi	4855	30	0	3	MCG0072	1	13	1	12.5	6	3
DR003	Kwambonambi	4856	17	0	3	MCG0049	1	14	1	9.6	5	2
DR1596	Kwambonambi	4857	65	0	1	MAG0003	1	19	1	11.1	3	3
DR1494	Kwambonambi	4858	31	0	3	MDG0136	1	23	1	12.2	2	3
DR1495	Kwambonambi	4859	36	0	4	MDG0165	1	25	1	11.1	5	3
DR1496	Kwambonambi	4860	20	0	3	MCG0011	1	37	1	13.1	3	3
DR1497	Kwambonambi	4861	43	0	4	MDG0158	1	40	1	11.4	2	3
DR1498	Kwambonambi	4862	47	0	4	MDG0131	1	41	1	13.6	3	3
DR011	Kwambonambi	4863	51	0	4	MDG0113	1	42	1	11.6	4	2
DR1499	Kwambonambi	4864	42	0	4	MDG0149	1	43	1	12.3	1	3
DR1500	Kwambonambi	4865	15	0	3	MCG0016	1	44	1	15.8	2	4
DR012	Kwambonambi	4866	8	0	3	MCG0118	1	49	1	10.4	3	2
DR1597	Kwambonambi	4867	67	0	1	MAG0005	1	50	1	12.9	2	3
DR1501	Kwambonambi	4868	23	0	3	MCG0021	1	53	1	12.2	2	3
DR1502	Kwambonambi	4869	24	0	3	MDG0087	1	58	1	11.4	3	4
DR013	Kwambonambi	4870	6	0	3	MCG0079	1	60	1	11.4	6	2
DR015	Kwambonambi	4871	27	0	3	MCG0046	1	64	1	5.6	6	2
DR017	Kwambonambi	4872	7	0	3	MCG0092	1	67	1	12.2	5	3
DR018	Kwambonambi	4873	9	0	3	MCG0201	1	71	1		6	2
DR019	Kwambonambi	4874	16	0	3	MCG0491	1	74	1	5.5	6	2
DR1503	Kwambonambi	4875	49	0	4	MDG0174	1	76	1	15.1	3	3
DR1504	Kwambonambi	4876	62	0	4	MDG0172	1	84	1	13.4	3	3
DR024	Kwambonambi	4877	35	0	4	MDG0119	1	85	1	6.9	6	2
DR1505	Kwambonambi	4878	33	0	3	MDG0135	1	86	1	15.1	3	3
DR026	Kwambonambi	4879	14	0	3	MCG0035	1	92	1	8	6	2
DR027	Kwambonambi	4880	10	0	3	MCG0020	1	93	1	12.1	6	2
DR1598	Kwambonambi	4881	64	0	1	MAG0002	1	95	1	14.2	6	2
DR1506	Kwambonambi	4882	39	0	4	MDG0170	1	96	1	14.6	3	3
DR029	Kwambonambi	4883	19	0	3	MCG0106	1	99	1	5.5	6	2
DR031	Kwambonambi	4884	55	0	4	MDG0145	1	101	1		6	1
DR1507	Kwambonambi	4885	18	0	3	MCG0041	1	106	1	8.1	6	3
DR1508	Kwambonambi	4886	26	0	3	MCG0077	1	111	1	17.8	3	3
DR034	Kwambonambi	4887	24	0	3	MCG0087	1	112	1	9.6	3	2
DR1509	Kwambonambi	4888	56	0	4	MDG0161	1	117	1	14.3	3	4
DR1510	Kwambonambi	4889	21	0	3	MCG0040	1	120	1	15.4	6	4
DR1511	Kwambonambi	4890	46	0	4	MDG0105	1	121	1	16.7	2	3
DR1135	Kwambonambi	4891	21	0	3	MCG0040	2	123	1	16.9	3	4
DR038	Kwambonambi	4892	25	0	3	MCG0070	2	124	1	7.6	6	2
DR039	Kwambonambi	4893	47	0	4	MDG0131	2	125	1		6	2
DR041	Kwambonambi	4894	13	0	3	MCG0078	2	127	1	5.6	6	1
DR1599	Kwambonambi	4895	92	0	1	MAG0030	2	130	1	11.8	3	3
DR1600	Kwambonambi	4896	19	0	3	MCG0106	2	137	1	9.8	5	2
DR1513	Kwambonambi	4897	58	0	4	MDG0167	2	145	1	17.8	5	3
DR048	Kwambonambi	4898	24	0	3	MDG0087	2	147	1	11.8	6	2
DR049	Kwambonambi	4899	20	0	3	MCG0011	2	148	1	12.4	3	2
DR1514	Kwambonambi	4900	36	0	4	MDG0165	2	149	1	15.9	2	4
DR050	Kwambonambi	4901	43	0	4	MDG0158	2	150	1	11.5	5	2
DR1515	Kwambonambi	4902	61	0	4	MDG0130	2	153	1	16.1	3	4
DR1516	Kwambonambi	4903	54	0	4	MDG0137	2	159	1	16.5	6	3
DR1601	Kwambonambi	4904	22	0	3	MCG0002	2	162	1	6	5	2
DR053	Kwambonambi	4905	12	0	3	MCG0057	2	163	1	11.6	3	2
DR1517	Kwambonambi	4906	14	0	3	MCG0035	2	164	1	12.6	6	3
DR055	Kwambonambi	4907	26	0	3	MCG0077	2	166	1	9.7	6	2
DR1518	Kwambonambi	4908	9	0	3	MCG0201	2	171	1	15.8	2	4
DR1519	Kwambonambi	4909	34	0	3	MDG0092	2	174	1	17.2	6	3
DR057	Kwambonambi	4910	5	0	3	MCG0101	2	176	1		5	2
DR1602	Kwambonambi	4911	4	0	3	MCG0116	2	180	1	15.6	3	3
DR1520	Kwambonambi	4912	56	0	4	MDG0161	2	183	1	10.3	5	3
DR1603	Kwambonambi	4913	86	0	1	MAG0024	2	184	1	18.2	6	3
DR1604	Kwambonambi	4914	93	0	1	MAG0031	2	188	1	7.9	3	2
DR063	Kwambonambi	4915	42	0	4	MDG0149	2	192	1	9.7	5	2
DR1521	Kwambonambi	4916	8	0	3	MCG0118	2	193	1	15.7	3	3
DR1139	Kwambonambi	4917	53	0	4	MDG0132	2	198	1	17.8	5	4
DR1605	Kwambonambi	4918	70	0	1	MAG0008	2	201	1	16.5	3	3
DR1606	Kwambonambi	4919	69	0	1	MAG0007	2	204	1	13.4	5	3
DR067	Kwambonambi	4920	11	0	3	MCG0105	2	205	1	11.6	4	2
DR1523	Kwambonambi	4921	55	0	4	MDG0145	2	213	1	14.9	3	3
DR1607	Kwambonambi	4922	46	0	4	MDG0105	2	214	1	8.5	5	3
DR1524	Kwambonambi	4923	38	0	4	MDG0146	2	215	1	15.4	2	4
DR069	Kwambonambi	4924	27	0	3	MCG0046	2	218	1		6	1
DR1525	Kwambonambi	4925	29	0	3	MCG0008	2	219	1	15.6	5	3
DR1526	Kwambonambi	4926	7	0	3	MCG0092	2	225	1		5	3
DR1527	Kwambonambi	4927	31	0	3	MDG0136	2	226	1	14	1	4
DR1528	Kwambonambi	4928	37	0	4	MDG0173	2	233	1	13.1	3	3
DR074	Kwambonambi	4929	28	0	3	MCG0047	3	245	1	14.1	6	2
DR1529	Kwambonambi	4930	48	0	4	MDG0166	3	246	1	19.2	3	3
DR1608	Kwambonambi	4931	39	0	4	MDG0170	3	248	1	16.6	2	3
DR1530	Kwambonambi	4932	41	0	4	MDG0147	3	250	1	15.4	6	3
DR1609	Kwambonambi	4933	71	0	1	MAG0009	3	255	1	9.6	6	2
DR077	Kwambonambi	4934	31	0	3	MDG0136	3	256	1	16.3	3	2
DR1610	Kwambonambi	4935	66	0	1	MAG0004	3	257	1	18.8	5	3
DR081	Kwambonambi	4936	13	0	3	MCG0078	3	263	1	12.9	6	2
DR082	Kwambonambi	4937	24	0	3	MDG0087	3	264	1		6	1
DR1531	Kwambonambi	4938	44	0	4	MDG0116	3	283	1	12.9	3	3
DR099	Kwambonambi	4939	53	0	4	MDG0132	3	306	1	11.6	4	3
DR1532	Kwambonambi	4940	61	0	4	MDG0130	3	307	1	20.1	3	3
DR1533	Kwambonambi	4941	59	0	4	MDG0103	3	313	1	16.4	3	3
DR1534	Kwambonambi	4942	40	0	4	MDG0128	3	316	1	16.8	3	4
DR107	Kwambonambi	4943	50	0	4	MDG0107	3	321	1	10.4	5	2
DR108	Kwambonambi	4944	30	0	3	MCG0072	3	324	1		6	1
DR115	Kwambonambi	4945	54	0	4	MDG0137	3	339	1	9.9	6	2
DR1535	Kwambonambi	4946	38	0	4	MDG0146	3	344	1	10.4	1	3
DR118	Kwambonambi	4947	62	0	4	MDG0172	3	345	1	15.7	3	2
DR120	Kwambonambi	4948	33	0	3	MDG0135	3	354	1	16.4	3	2
DR1536	Kwambonambi	4949	25	0	3	MCG0070	3	357	1	12.7	3	3
DR126	Kwambonambi	4950	56	0	4	MDG0161	4	374	1	16.8	5	2
DR1537	Kwambonambi	4951	52	0	4	MDG0111	4	378	1	18.8	5	3
DR1538	Kwambonambi	4952	6	0	3	MCG0079	4	380	1	16.7	3	4
DR1539	Kwambonambi	4953	33	0	3	MDG0135	4	382	1	15.2	3	4
DR130	Kwambonambi	4954	61	0	4	MDG0130	4	390	1	12.7	3	2
DR1540	Kwambonambi	4955	34	0	3	MDG0092	4	391	1	13.3	6	4
DR1541	Kwambonambi	4956	23	0	3	MCG0021	4	415	1	15.3	2	4
DR1611	Kwambonambi	4957	63	0	1	MAG0001	4	419	1	12.6	3	2
DR1542	Kwambonambi	4958	31	0	3	MDG0136	4	422	1	12.6	3	4
DR135	Kwambonambi	4959	15	0	3	MCG0016	4	424	1	12.1	6	2
DR1612	Kwambonambi	4960	3	0	3	MCG0003	4	425	1	14.3	3	3
DR1613	Kwambonambi	4961	36	0	4	MDG0165	4	428	1	14	3	3
DR1614	Kwambonambi	4962	14	0	3	MCG0035	4	432	1	10.4	6	3
DR1543	Kwambonambi	4963	28	0	3	MCG0047	4	438	1	15.2	3	3
DR1544	Kwambonambi	4964	7	0	3	MCG0092	4	440	1	12.8	5	4
DR1615	Kwambonambi	4965	37	0	4	MDG0173	4	444	1	11.9	6	3
DR1545	Kwambonambi	4966	21	0	3	MCG0040	4	449	1	14	3	3
DR1546	Kwambonambi	4967	17	0	3	MCG0049	4	451	1	12.9	3	3
DR1616	Kwambonambi	4968	13	0	3	MCG0078	4	455	1	15.2	2	3
DR141	Kwambonambi	4969	44	0	4	MDG0116	4	465	1	14.9	6	2
DR1547	Kwambonambi	4970	46	0	4	MDG0105	4	475	1	16.9	3	4
DR1147	Kwambonambi	4971	39	0	4	MDG0170	4	476	1	17.6	3	4
DR1548	Kwambonambi	4972	35	0	4	MDG0119	4	479	1	14.7	5	3
DR1549	Kwambonambi	4973	19	0	3	MCG0106	4	481	1	13.9	5	3
DR145	Kwambonambi	4974	38	0	4	MDG0146	4	482	1		6	2
DR1617	Kwambonambi	4975	81	0	1	MAG0019	5	489	1	12.3	3	3
DR1618	Kwambonambi	4976	90	0	1	MAG0028	5	491	1	16.3	3	3
DR1619	Kwambonambi	4977	8	0	3	MCG0118	5	504	1	14.1	3	3
DR1620	Kwambonambi	4978	14	0	3	MCG0035	5	507	1		6	2
DR1621	Kwambonambi	4979	72	0	1	MAG0010	5	508	1	15.5	5	3
DR1622	Kwambonambi	4980	52	0	4	MDG0111	5	511	1	17.4	2	3
DR1623	Kwambonambi	4981	43	0	4	MDG0158	5	517	1	9.6	6	2
DR159	Kwambonambi	4982	3	0	3	MCG0003	5	518	1	12.4	5	2
DR1550	Kwambonambi	4983	51	0	4	MDG0113	5	520	1	12	1	3
DR163	Kwambonambi	4984	36	0	4	MDG0165	5	529	1	12.9	5	2
DR166	Kwambonambi	4985	21	0	3	MCG0040	5	534	1	16.6	5	2
DR1551	Kwambonambi	4986	38	0	4	MDG0146	5	535	1	16.5	6	4
DR1624	Kwambonambi	4987	53	0	4	MDG0132	5	545	1	16.9	6	2
DR1625	Kwambonambi	4988	46	0	4	MDG0105	5	546	1	11.4	3	3
DR1626	Kwambonambi	4989	9	0	3	MCG0201	5	551	1	14.7	3	2
DR1627	Kwambonambi	4990	87	0	1	MAG0025	5	552	1	11.9	3	3
DR1628	Kwambonambi	4991	4	0	3	MCG0116	5	556	1	16.1	3	3
DR178	Kwambonambi	4992	30	0	3	MCG0072	5	560	1	9.1	5	2
DR180	Kwambonambi	4993	49	0	4	MDG0174	5	562	1	12.3	6	3
DR1629	Kwambonambi	4994	16	0	3	MCG0491	5	563	1	7.6	6	3
DR1630	Kwambonambi	4995	29	0	3	MCG0008	5	573	1	18.1	6	3
DR186	Kwambonambi	4996	34	0	3	MDG0092	5	576	1		6	2
DR1552	Kwambonambi	4997	47	0	4	MDG0131	5	578	1	14.3	3	4
DR1631	Kwambonambi	4998	84	0	1	MAG0022	5	580	1	15.1	3	3
DR187	Kwambonambi	4999	41	0	4	MDG0147	5	582	1	10.9	3	2
DR188	Kwambonambi	5000	10	0	3	MCG0020	5	586	1		6	1
DR1632	Kwambonambi	5001	66	0	1	MAG0004	5	588	1	12.4	6	2
DR191	Kwambonambi	5002	18	0	3	MCG0041	5	591	1	14.44	6	3
DR1633	Kwambonambi	5003	26	0	3	MCG0077	5	595	1	11.1	5	3
DR1634	Kwambonambi	5004	70	0	1	MAG0008	5	607	1	16.8	3	3
DR1553	Kwambonambi	5005	24	0	3	MDG0087	5	609	1	14.8	3	3
DR1635	Kwambonambi	5006	77	0	1	MAG0015	6	625	1	15.1	3	3
DR1554	Kwambonambi	5007	40	0	4	MDG0128	6	629	1	14.8	3	3
DR1636	Kwambonambi	5008	41	0	4	MDG0147	6	632	1	16.1	5	3
DR1555	Kwambonambi	5009	22	0	3	MCG0002	6	634	1	12.2	3	4
DR1556	Kwambonambi	5010	36	0	4	MDG0165	6	642	1	17	5	4
DR1637	Kwambonambi	5011	31	0	3	MDG0136	6	646	1	15.8	3	2
DR1557	Kwambonambi	5012	6	0	3	MCG0079	6	649	1	14.1	2	4
DR1152	Kwambonambi	5013	43	0	4	MDG0158	6	657	1	15.8	3	4
DR1559	Kwambonambi	5014	38	0	4	MDG0146	6	659	1	17.8	3	4
DR1560	Kwambonambi	5015	27	0	3	MCG0046	6	672	1	16.7	3	3
DR1561	Kwambonambi	5016	55	0	4	MDG0145	6	673	1	19.5	3	4
DR1638	Kwambonambi	5017	10	0	3	MCG0020	6	676	1	13.3	5	2
DR1562	Kwambonambi	5018	37	0	4	MDG0173	6	677	1	16.6	6	4
DR1639	Kwambonambi	5019	16	0	3	MCG0491	6	684	1	5.4	6	2
DR1563	Kwambonambi	5020	42	0	4	MDG0149	6	688	1	18.6	3	4
DR1640	Kwambonambi	5021	33	0	3	MDG0135	6	694	1	11.3	3	3
DR1564	Kwambonambi	5022	9	0	3	MCG0201	6	706	1	13.5	3	3
DR1565	Kwambonambi	5023	46	0	4	MDG0105	6	707	1	19.1	3	4
DR1641	Kwambonambi	5024	23	0	3	MCG0021	6	712	1	11.9	6	3
DR1642	Kwambonambi	5025	73	0	1	MAG0011	6	716	1	9.3	3	3
DR1566	Kwambonambi	5026	62	0	4	MDG0172	6	718	1	12.4	3	4
DR1643	Kwambonambi	5027	80	0	1	MAG0018	6	721	1		6	1
DR1567	Kwambonambi	5028	15	0	3	MCG0016	6	725	1	10.1	6	3
DR1568	Kwambonambi	5029	12	0	3	MCG0057	6	731	1	12.1	6	3
DR1644	Kwambonambi	5030	55	0	4	MDG0145	7	734	1	15.3	3	3
DR1569	Kwambonambi	5031	53	0	4	MDG0132	7	743	1	14.4	6	3
DR228	Kwambonambi	5032	40	0	4	MDG0128	7	746	1		6	2
DR1570	Kwambonambi	5033	16	0	3	MCG0491	7	757	1	18.4	6	4
DR232	Kwambonambi	5034	4	0	3	MCG0116	7	761	1	13.2	1	2
DR1645	Kwambonambi	5035	6	0	3	MCG0079	7	769	1	11.4	6	2
DR1646	Kwambonambi	5036	20	0	3	MCG0011	7	772	1	18.4	3	2
DR1647	Kwambonambi	5037	68	0	1	MAG0006	7	777	1	20.2	5	3
DR1648	Kwambonambi	5038	86	0	1	MAG0024	7	794	1	12.6	6	2
DR1649	Kwambonambi	5039	15	0	3	MCG0016	7	818	1	11.3	5	2
DR1571	Kwambonambi	5040	39	0	4	MDG0170	7	824	1	16.2	4	4
DR1650	Kwambonambi	5041	57	0	4	MDG0122	7	825	1	13.2	3	3
DR1651	Kwambonambi	5042	62	0	4	MDG0172	7	827	1	12.2	3	3
DR1652	Kwambonambi	5043	18	0	3	MCG0041	7	836	1	15.1	3	3
DR1653	Kwambonambi	5044	79	0	1	MAG0017	7	840	1	16.5	5	3
DR1654	Kwambonambi	5045	48	0	4	MDG0166	7	845	1	15.8	1	3
DR1572	Kwambonambi	5046	54	0	4	MDG0137	7	848	1	18.1	6	4
DR1655	Kwambonambi	5047	33	0	3	MDG0135	7	854	1	17.1	5	2
DR1656	Kwambonambi	5048	24	0	3	MDG0087	8	859	1	16.6	5	3
DR1657	Kwambonambi	5049	5	0	3	MCG0101	8	870	1		6	2
DR1658	Kwambonambi	5050	78	0	1	MAG0016	8	873	1	17.9	1	3
DR1659	Kwambonambi	5051	21	0	3	MCG0040	8	875	1	9.5	6	3
DR1660	Kwambonambi	5052	7	0	3	MCG0092	8	876	1	12.8	6	3
DR1661	Kwambonambi	5053	39	0	4	MDG0170	8	877	1	16.1	3	3
DR1662	Kwambonambi	5054	12	0	3	MCG0057	8	880	1	12.8	2	3
DR1663	Kwambonambi	5055	30	0	3	MCG0072	8	890	1	8	6	3
DR1664	Kwambonambi	5056	59	0	4	MDG0103	8	896	1	16.2	3	3
DR1665	Kwambonambi	5057	40	0	4	MDG0128	8	898	1	17.1	3	3
DR1573	Kwambonambi	5058	48	0	4	MDG0166	8	900	1	16.1	3	4
DR1666	Kwambonambi	5059	42	0	4	MDG0149	8	905	1	8.4	5	2
DR1667	Kwambonambi	5060	95	0	1	MAG0033	8	913	1	12.2	6	2
DR1668	Kwambonambi	5061	50	0	4	MDG0107	8	916	1	5.5	5	2
DR1574	Kwambonambi	5062	24	0	3	MCG0087	8	929	1	17.8	5	3
DR1669	Kwambonambi	5063	28	0	3	MCG0047	8	934	1	15.3	3	2
DR1575	Kwambonambi	5064	57	0	4	MDG0122	8	957	1	18.3	3	4
DR1670	Kwambonambi	5065	43	0	4	MDG0158	8	964	1	16.5	6	3
DR1671	Kwambonambi	5066	17	0	3	MCG0049	8	967	1	11.5	2	3
DR1576	Kwambonambi	5067	10	0	3	MCG0020	8	975	1	19.2	3	3
DR1672	Kwambonambi	5068	88	0	1	MAG0026	9	979	1	16.7	4	3
DR1673	Kwambonambi	5069	10	0	3	MCG0020	9	1012	1	13.2	2	2
DR1674	Kwambonambi	5070	48	0	4	MDG0166	9	1013	1	16.1	3	3
DR1675	Kwambonambi	5071	44	0	4	MDG0116	9	1017	1	16.3	3	3
DR1676	Kwambonambi	5072	51	0	4	MDG0113	9	1023	1		6	2
DR1677	Kwambonambi	5073	41	0	4	MDG0147	9	1025	1		6	1
DR309	Kwambonambi	5074	54	0	4	MDG0137	9	1028	1		6	1
DR1678	Kwambonambi	5075	49	0	4	MDG0174	9	1033	1	16.6	3	3
DR1679	Kwambonambi	5076	15	0	3	MCG0016	9	1036	1	11.5	6	2
DR1577	Kwambonambi	5077	34	0	3	MDG0092	9	1047	1	20	5	4
DR1680	Kwambonambi	5078	61	0	4	MDG0130	9	1050	1	16.3	5	2
DR1681	Kwambonambi	5079	24	0	3	MCG0087	9	1057	1	14.6	3	2
DR1682	Kwambonambi	5080	94	0	1	MAG0032	9	1060	1	11.7	6	3
DR1683	Kwambonambi	5081	47	0	4	MDG0131	9	1076	1	7.5	5	2
DR332	Kwambonambi	5082	22	0	3	MCG0002	9	1077	1		6	2
DR334	Kwambonambi	5083	57	0	4	MDG0122	9	1080	1	9	6	2
DR1684	Kwambonambi	5084	18	0	3	MCG0041	9	1084	1	14	5	3
DR1685	Kwambonambi	5085	37	0	4	MDG0173	9	1085	1	14.2	5	3
DR1686	Kwambonambi	5086	27	0	3	MCG0046	9	1088	1	9.8	6	3
DR1687	Kwambonambi	5087	23	0	3	MCG0021	9	1089	1	14.1	3	3
DR1688	Kwambonambi	5088	26	0	3	MCG0077	9	1093	1	9.4	5	2
DR1689	Kwambonambi	5089	73	0	1	MAG0011	9	1094	1		6	2
DR342	Kwambonambi	5090	46	0	4	MDG0105	10	1099	1	6.8	6	2
DR1690	Kwambonambi	5091	42	0	4	MDG0149	10	1105	1	10.8	5	3
DR1691	Kwambonambi	5092	33	0	3	MDG0135	10	1106	1	16.3	5	3
DR1692	Kwambonambi	5093	3	0	3	MCG0003	10	1109	1	7.6	6	2
DR1693	Kwambonambi	5094	74	0	1	MAG0012	10	1116	1	15.3	3	3
DR1694	Kwambonambi	5095	17	0	3	MCG0049	10	1120	1	12.8	6	2
DR1695	Kwambonambi	5096	52	0	4	MDG0111	10	1127	1	9.7	6	3
DR1696	Kwambonambi	5097	38	0	4	MDG0146	10	1131	1		6	2
DR1697	Kwambonambi	5098	44	0	4	MDG0116	10	1138	1	8	6	2
DR1578	Kwambonambi	5099	41	0	4	MDG0147	10	1142	1	17.3	3	4
DR1698	Kwambonambi	5100	11	0	3	MCG0105	10	1151	1	12.5	6	2
DR1699	Kwambonambi	5101	24	0	3	MCG0087	10	1153	1	12.7	1	3
DR1700	Kwambonambi	5102	61	0	4	MDG0130	10	1170	1	18.4	5	3
DR363	Kwambonambi	5103	55	0	4	MDG0145	10	1173	1	8.7	6	2
DR1701	Kwambonambi	5104	59	0	4	MDG0103	10	1181	1	19.1	3	3
DR1702	Kwambonambi	5105	93	0	1	MAG0031	10	1184	1		6	3
DR1579	Kwambonambi	5106	12	0	3	MCG0057	10	1187	1	15.6	5	4
DR1703	Kwambonambi	5107	81	0	1	MAG0019	10	1195	1	13.8	5	2
DR1704	Kwambonambi	5108	36	0	4	MDG0165	10	1197	1	18.2	6	3
DR1705	Kwambonambi	5109	7	0	3	MCG0092	10	1206	1	7.7	6	3
DR1706	Kwambonambi	5110	27	0	3	MCG0046	10	1207	1	18	4	3
DR1707	Kwambonambi	5111	8	0	3	MCG0118	10	1211	1	12.3	5	3
DR1580	Kwambonambi	5112	34	0	3	MDG0092	10	1213	1	15.8	3	4
DR1708	Kwambonambi	5113	41	0	4	MDG0147	11	1225	1	12.8	6	3
DR1709	Kwambonambi	5114	20	0	3	MCG0011	11	1229	1	11.2	3	2
DR1710	Kwambonambi	5115	4	0	3	MCG0116	11	1254	1	13.5	5	2
DR396	Kwambonambi	5116	5	0	3	MCG0101	11	1263	1		6	1
DR1712	Kwambonambi	5117	51	0	4	MDG0113	11	1264	1	15.1	3	3
DR399	Kwambonambi	5118	47	0	4	MDG0131	11	1267	1		6	1
DR1581	Kwambonambi	5119	50	0	4	MDG0107	11	1274	1	17.5	3	3
DR404	Kwambonambi	5120	37	0	4	MDG0173	11	1280	1	11.1	3	2
DR1713	Kwambonambi	5121	19	0	3	MCG0106	11	1293	1	13.4	6	3
DR1714	Kwambonambi	5122	28	0	3	MCG0047	11	1305	1	13.9	3	3
DR1715	Kwambonambi	5123	84	0	1	MAG0022	11	1307	1		6	1
DR1716	Kwambonambi	5124	34	0	3	MDG0092	11	1309	1	13.2	6	2
DR1717	Kwambonambi	5125	31	0	3	MDG0136	11	1318	1	17.1	2	3
DR1718	Kwambonambi	5126	83	0	1	MAG0021	11	1326	1	19.3	5	3
DR1582	Kwambonambi	5127	6	0	3	MCG0079	11	1338	1	13.8	1	3
DR426	Kwambonambi	5128	29	0	3	MCG0008	11	1339	1	15.3	3	2
DR1719	Kwambonambi	5129	49	0	4	MDG0174	12	1357	1	10.9	5	2
DR1720	Kwambonambi	5130	3	0	3	MCG0003	12	1365	1	11.6	6	2
DR438	Kwambonambi	5131	23	0	3	MCG0021	12	1370	1	5.4	6	2
DR1721	Kwambonambi	5132	53	0	4	MDG0132	12	1374	1	16.9	3	3
DR1722	Kwambonambi	5133	47	0	4	MDG0131	12	1375	1		6	1
DR1583	Kwambonambi	5134	11	0	3	MCG0105	12	1382	1	16.1	3	3
DR1723	Kwambonambi	5135	25	0	3	MCG0070	12	1390	1	15.1	6	2
DR1724	Kwambonambi	5136	54	0	4	MDG0137	12	1394	1	14.2	5	2
DR1725	Kwambonambi	5137	58	0	4	MDG0167	12	1395	1	15	5	2
DR1726	Kwambonambi	5138	20	0	3	MCG0011	12	1402	1	13.8	1	3
DR450	Kwambonambi	5139	62	0	4	MDG0172	12	1404	1	8.9	6	1
DR459	Kwambonambi	5140	46	0	4	MDG0105	12	1436	1		6	1
DR1727	Kwambonambi	5141	7	0	3	MCG0092	12	1437	1	15.6	5	2
DR464	Kwambonambi	5142	15	0	3	MCG0016	12	1445	1		6	1
DR1728	Kwambonambi	5143	47	0	4	MDG0131	13	1467	1	10.8	5	3
DR1584	Kwambonambi	5144	54	0	4	MDG0137	13	1479	1	12.8	2	4
DR1729	Kwambonambi	5145	67	0	1	MAG0005	13	1481	1	5.4	6	2
DR1585	Kwambonambi	5146	53	0	4	MDG0132	13	1486	1	17.1	2	4
DR1730	Kwambonambi	5147	8	0	3	MCG0118	13	1488	1	9	6	2
DR1731	Kwambonambi	5148	43	0	4	MDG0158	13	1508	1	16	3	3
DR1586	Kwambonambi	5149	16	0	3	MCG0491	13	1520	1	15.5	6	3
DR1587	Kwambonambi	5150	34	0	3	MDG0092	13	1523	1	12.6	6	4
DR1732	Kwambonambi	5151	41	0	4	MDG0147	13	1531	1	15.6	6	2
DR1588	Kwambonambi	5152	7	0	3	MCG0092	13	1539	1	14.4	6	4
DR490	Kwambonambi	5153	49	0	4	MDG0174	13	1543	1		6	1
DR1733	Kwambonambi	5154	21	0	3	MCG0040	13	1554	1	6	6	2
DR1171	Kwambonambi	5155	23	0	3	MCG0021	13	1556	1	16.6	3	4
DR496	Kwambonambi	5156	52	0	4	MDG0111	13	1557	1	16.4	3	2
DR1734	Kwambonambi	5157	12	0	3	MCG0057	13	1560	1		6	2
DR1735	Kwambonambi	5158	25	0	3	MCG0070	13	1565	1	15.7	3	3
DR1736	Kwambonambi	5159	55	0	4	MDG0145	13	1569	1	12.7	6	3
DR498	Kwambonambi	5160	18	0	3	MCG0041	13	1570	1		6	1
DR1737	Kwambonambi	5161	71	0	1	MAG0009	13	1572	1	14.1	3	3
DR1738	Kwambonambi	5162	85	0	1	MAG0023	13	1574	1	13.7	5	3
DR1172	Kwambonambi	5163	61	0	4	MDG0130	13	1579	1	14.6	2	4
DR1173	Kwambonambi	5164	41	0	4	MDG0147	14	1602	1	16.8	3	4
DR1739	Kwambonambi	5165	6	0	3	MCG0079	14	1623	1	16.6	5	3
DR1740	Kwambonambi	5166	24	0	3	MDG0087	14	1624	1	13.6	5	2
DR1174	Kwambonambi	5167	50	0	4	MDG0107	14	1646	1	15.1	1	4
DR1741	Kwambonambi	5168	54	0	4	MDG0137	14	1649	1	15.3	5	3
DR1742	Kwambonambi	5169	5	0	3	MCG0101	14	1675	1	7.7	6	1
DR1743	Kwambonambi	5170	35	0	4	MDG0119	14	1680	1		6	3
DR1744	Kwambonambi	5171	34	0	3	MDG0092	14	1691	1	16.4	5	3
DR1175	Kwambonambi	5172	37	0	4	MDG0173	15	1713	1	17.1	6	4
DR1745	Kwambonambi	5173	16	0	3	MCG0491	15	1744	1	10.9	3	3
DR1177	Kwambonambi	5174	26	0	3	MCG0077	15	1779	1	15.7	4	4
DR1746	Kwambonambi	5175	9	0	3	MCG0201	15	1784	1	11	5	3
DR1178	Kwambonambi	5176	46	0	4	MDG0105	15	1819	1	15.1	3	4
DR1747	Kwambonambi	5177	55	0	4	MDG0145	15	1820	1	8.4	6	2
DR1249	Mtunzini	5178	50	0	4	MDG0107	1	2	1	7.8	6	2
DR1250	Mtunzini	5179	9	0	3	MCG0201	1	3	1	13.3	1	4
DR1251	Mtunzini	5180	21	0	3	MCG0040	1	4	1	10.3	6	2
DR1252	Mtunzini	5181	54	0	4	MDG0137	1	5	1	14	4	4
DR1748	Mtunzini	5182	70	0	1	MAG0008	1	8	1	10.3	6	4
DR1253	Mtunzini	5183	36	0	4	MDG0165	1	10	1	14.5	3	4
DR1254	Mtunzini	5184	15	0	3	MCG0016	1	18	1	6.8	6	2
DR1749	Mtunzini	5185	78	0	1	MAG0016	1	20	1	8.2	6	4
DR1255	Mtunzini	5186	42	0	4	MDG0149	1	24	1	7.5	6	2
DR1256	Mtunzini	5187	57	0	4	MDG0122	1	25	1	10.5	4	2
DR1257	Mtunzini	5188	62	0	4	MDG0172	1	27	1	12.6	5	3
DR1258	Mtunzini	5189	8	0	3	MCG0118	1	29	1	9.8	6	2
DR1259	Mtunzini	5190	19	0	3	MCG0106	1	33	1	10	2	4
DR1183	Mtunzini	5191	43	0	4	MDG0158	1	37	1	12.5	5	4
DR1260	Mtunzini	5192	22	0	3	MCG0002	1	38	1	11.2	5	2
DR1261	Mtunzini	5193	51	0	4	MDG0113	1	46	1	12.1	2	3
DR1262	Mtunzini	5194	7	0	3	MCG0092	1	47	1	7.6	6	2
DR1264	Mtunzini	5195	6	0	3	MCG0079	1	50	1	14.9	5	2
DR1265	Mtunzini	5196	55	0	4	MDG0145	1	54	1	11.4	3	2
DR1266	Mtunzini	5197	46	0	4	MDG0105	1	58	1	14.1	5	3
DR586	Mtunzini	5198	61	0	4	MDG0130	1	59	1		6	1
DR1267	Mtunzini	5199	5	0	3	MCG0101	1	65	1		6	2
DR1268	Mtunzini	5200	47	0	4	MDG0131	1	66	1	6.6	6	2
DR1269	Mtunzini	5201	23	0	3	MCG0021	1	67	1	13.3	3	2
DR1270	Mtunzini	5202	41	0	4	MDG0147	1	70	1	14	6	2
DR589	Mtunzini	5203	35	0	4	MDG0119	1	74	1		5	1
DR1271	Mtunzini	5204	44	0	4	MDG0116	1	76	1	11.1	6	2
DR1750	Mtunzini	5205	82	0	1	MAG0020	1	80	1	10.4	6	4
DR590	Mtunzini	5206	25	0	3	MCG0070	1	82	1	7.6	6	1
DR1751	Mtunzini	5207	93	0	1	MAG0031	1	87	1	14.5	6	4
DR1272	Mtunzini	5208	37	0	4	MDG0173	1	89	1	11.2	6	4
DR1273	Mtunzini	5209	14	0	3	MCG0035	1	90	1	12.4	4	2
DR1274	Mtunzini	5210	16	0	3	MCG0491	1	98	1	12.5	6	2
DR1185	Mtunzini	5211	49	0	4	MDG0174	1	100	1	13.6	3	4
DR1752	Mtunzini	5212	88	0	1	MAG0026	1	101	1	14.6	4	4
DR1275	Mtunzini	5213	31	0	3	MDG0136	1	102	1	13.8	3	2
DR1276	Mtunzini	5214	13	0	3	MCG0078	1	104	1	12.8	5	2
DR1753	Mtunzini	5215	79	0	1	MAG0017	2	113	1	13.6	3	4
DR1277	Mtunzini	5216	33	0	3	MDG0135	2	116	1	14.9	2	4
DR1278	Mtunzini	5217	27	0	3	MCG0046	2	117	1	16.6	3	4
DR1279	Mtunzini	5218	46	0	4	MDG0105	2	119	1	10.4	6	4
DR1280	Mtunzini	5219	7	0	3	MCG0092	2	120	1	12.1	2	3
DR1281	Mtunzini	5220	35	0	4	MDG0119	2	122	1	10.9	3	2
DR1754	Mtunzini	5221	80	0	1	MAG0018	2	125	1	15	4	4
DR1282	Mtunzini	5222	58	0	4	MDG0167	2	126	1	12.5	6	4
DR1283	Mtunzini	5223	37	0	4	MDG0173	2	128	1	10.1	6	2
DR1284	Mtunzini	5224	20	0	3	MCG0011	2	133	1	15.5	1	3
DR1285	Mtunzini	5225	26	0	3	MCG0077	2	134	1	9.8	6	2
DR1286	Mtunzini	5226	9	0	3	MCG0201	2	140	1	11	5	2
DR1287	Mtunzini	5227	22	0	3	MCG0002	2	147	1	12.4	2	3
DR1288	Mtunzini	5228	48	0	4	MDG0166	2	148	1	10.3	6	4
DR1289	Mtunzini	5229	49	0	4	MDG0174	2	150	1	13.3	1	4
DR1290	Mtunzini	5230	29	0	3	MCG0008	2	156	1	13.8	3	3
DR1291	Mtunzini	5231	28	0	3	MCG0047	2	158	1	13.2	4	4
DR1292	Mtunzini	5232	17	0	3	MCG0049	2	159	1	6.6	6	2
DR1293	Mtunzini	5233	6	0	3	MCG0079	2	160	1	8.3	5	3
DR1294	Mtunzini	5234	52	0	4	MDG0111	2	161	1	5.7	6	2
DR1295	Mtunzini	5235	51	0	4	MDG0113	2	163	1	17.2	3	2
DR1296	Mtunzini	5236	55	0	4	MDG0145	2	164	1	10.4	6	3
DR1297	Mtunzini	5237	39	0	4	MDG0170	2	172	1	6.8	6	3
DR1755	Mtunzini	5238	68	0	1	MAG0006	2	173	1	14.7	4	4
DR604	Mtunzini	5239	5	0	3	MCG0101	2	178	1	9.1	3	1
DR1756	Mtunzini	5240	63	0	1	MAG0001	2	179	1	8.2	6	3
DR1298	Mtunzini	5241	15	0	3	MCG0016	2	186	1	14	4	3
DR1757	Mtunzini	5242	65	0	1	MAG0003	2	187	1	16.7	4	4
DR1299	Mtunzini	5243	24	0	3	MCG0087	2	191	1	16.7	6	2
DR1300	Mtunzini	5244	30	0	3	MCG0072	2	192	1	17.3	3	4
DR1301	Mtunzini	5245	42	0	4	MDG0149	2	194	1		6	3
DR1758	Mtunzini	5246	72	0	1	MAG0010	2	201	1		4	4
DR607	Mtunzini	5247	10	0	3	MCG0020	2	202	1	8.5	6	1
DR609	Mtunzini	5248	14	0	3	MCG0035	2	207	1	8.4	4	1
DR1303	Mtunzini	5249	34	0	3	MDG0092	2	209	1	14.8	3	3
DR1304	Mtunzini	5250	13	0	3	MCG0078	2	215	1	12.4	6	3
DR1194	Mtunzini	5251	62	0	4	MDG0172	2	216	1	16.1	3	4
DR1759	Mtunzini	5252	74	0	1	MAG0012	3	226	1		6	1
DR1305	Mtunzini	5253	39	0	4	MDG0170	3	236	1	8.7	6	4
DR1306	Mtunzini	5254	17	0	3	MCG0049	3	239	1	6.5	6	3
DR617	Mtunzini	5255	5	0	3	MCG0101	3	240	1		6	1
DR618	Mtunzini	5256	7	0	3	MCG0092	3	241	1	9.1	6	1
DR1760	Mtunzini	5257	91	0	1	MAG0029	3	243	1		6	1
DR1761	Mtunzini	5258	15	0	3	MCG0016	3	245	1	8.5	5	3
DR1307	Mtunzini	5259	18	0	3	MCG0041	3	246	1	10.7	5	3
DR1762	Mtunzini	5260	78	0	1	MAG0016	3	247	1	7.6	6	3
DR1308	Mtunzini	5261	30	0	3	MCG0072	3	248	1	9.7	6	3
DR1309	Mtunzini	5262	16	0	3	MCG0491	3	249	1	15.3	4	3
DR620	Mtunzini	5263	41	0	4	MDG0147	3	251	1	11.3	6	1
DR1310	Mtunzini	5264	25	0	3	MCG0070	3	252	1	15.3	3	3
DR1311	Mtunzini	5265	37	0	4	MDG0173	3	257	1	18.6	3	3
DR1312	Mtunzini	5266	33	0	3	MDG0135	3	260	1	13.8	5	3
DR1763	Mtunzini	5267	92	0	1	MAG0030	3	267	1	16.7	6	3
DR1313	Mtunzini	5268	43	0	4	MDG0158	3	270	1	18.6	3	2
DR1314	Mtunzini	5269	28	0	3	MCG0047	3	278	1	15.9	6	3
DR1315	Mtunzini	5270	34	0	3	MDG0092	3	279	1	16.4	4	2
DR1316	Mtunzini	5271	26	0	3	MCG0077	3	280	1	11.7	6	3
DR624	Mtunzini	5272	48	0	4	MDG0166	3	281	1		6	1
DR1317	Mtunzini	5273	58	0	4	MDG0167	3	284	1	12.3	6	2
DR626	Mtunzini	5274	10	0	3	MCG0020	3	290	1	6	5	1
DR1764	Mtunzini	5275	87	0	1	MAG0025	3	291	1		6	1
DR1318	Mtunzini	5276	49	0	4	MDG0174	3	292	1	6.8	6	2
DR1319	Mtunzini	5277	56	0	4	MDG0161	3	293	1	14.8	6	3
DR1765	Mtunzini	5278	85	0	1	MAG0023	3	295	1	5.6	6	1
DR629	Mtunzini	5279	13	0	3	MCG0078	3	297	1		5	1
DR1766	Mtunzini	5280	77	0	1	MAG0015	3	301	1	19.5	3	4
DR1320	Mtunzini	5281	36	0	4	MDG0165	3	309	1	15.8	4	3
DR1767	Mtunzini	5282	89	0	1	MAG0027	3	312	1	10.9	6	4
DR1321	Mtunzini	5283	14	0	3	MCG0035	3	313	1	10.6	6	3
DR1322	Mtunzini	5284	4	0	3	MCG0116	3	315	1		6	3
DR1323	Mtunzini	5285	21	0	3	MCG0040	3	320	1	7.9	6	3
DR1324	Mtunzini	5286	50	0	4	MDG0107	3	327	1	16	3	3
DR1325	Mtunzini	5287	19	0	3	MCG0106	3	334	1	15.9	6	3
DR1326	Mtunzini	5288	27	0	3	MCG0046	4	339	1	14.2	4	3
DR1327	Mtunzini	5289	48	0	4	MDG0166	4	343	1	15.4	4	3
DR1768	Mtunzini	5290	91	0	1	MAG0029	4	347	1	18.4	3	3
DR642	Mtunzini	5291	29	0	3	MCG0008	4	349	1		6	1
DR644	Mtunzini	5292	54	0	4	MDG0137	4	356	1		6	1
DR1769	Mtunzini	5293	17	0	3	MCG0049	4	364	1		6	1
DR651	Mtunzini	5294	4	0	3	MCG0116	4	376	1		6	1
DR1328	Mtunzini	5295	46	0	4	MDG0105	4	379	1	13.7	3	2
DR1329	Mtunzini	5296	20	0	3	MCG0011	4	381	1	12.5	5	4
DR1770	Mtunzini	5297	19	0	3	MCG0106	4	385	1	15.7	6	3
DR1330	Mtunzini	5298	38	0	4	MDG0146	4	390	1	8.4	6	3
DR1331	Mtunzini	5299	18	0	3	MCG0041	4	393	1	8.5	6	2
DR1332	Mtunzini	5300	44	0	4	MDG0116	4	397	1		6	3
DR1333	Mtunzini	5301	8	0	3	MCG0118	4	398	1	13.4	6	3
DR1334	Mtunzini	5302	49	0	4	MDG0174	4	417	1	7.9	6	3
DR1771	Mtunzini	5303	28	0	3	MCG0047	4	425	1	11.6	6	3
DR1335	Mtunzini	5304	24	0	3	MCG0087	4	428	1	12.1	3	3
DR1336	Mtunzini	5305	36	0	4	MDG0165	4	430	1	9.4	6	2
DR1337	Mtunzini	5306	58	0	4	MDG0167	4	433	1	8.8	6	3
DR1772	Mtunzini	5307	55	0	4	MDG0145	4	444	1	13.1	3	3
DR1773	Mtunzini	5308	52	0	4	MDG0111	4	445	1	10.6	6	2
DR1774	Mtunzini	5309	65	0	1	MAG0003	4	447	1	12.4	3	3
DR1775	Mtunzini	5310	12	0	3	MCG0057	4	448	1	5.5	6	1
DR1338	Mtunzini	5311	19	0	3	MCG0106	5	451	1	11.1	5	2
DR1339	Mtunzini	5312	62	0	4	MDG0172	5	453	1	11.3	6	2
DR1340	Mtunzini	5313	10	0	3	MCG0020	5	458	1	13.2	3	3
DR1776	Mtunzini	5314	57	0	4	MDG0122	5	460	1	16.3	6	2
DR1777	Mtunzini	5315	31	0	3	MDG0136	5	463	1	19.5	6	2
DR670	Mtunzini	5316	20	0	3	MCG0011	5	464	1		6	1
DR1778	Mtunzini	5317	75	0	1	MAG0013	5	473	1	12.3	6	3
DR1779	Mtunzini	5318	46	0	4	MDG0105	5	474	1	13.4	3	3
DR1341	Mtunzini	5319	30	0	3	MCG0072	5	477	1	7.5	6	2
DR1780	Mtunzini	5320	61	0	4	MDG0130	5	486	1	17.7	3	2
DR677	Mtunzini	5321	29	0	3	MCG0008	5	501	1		6	1
DR1342	Mtunzini	5322	43	0	4	MDG0158	5	507	1	11.9	6	3
DR682	Mtunzini	5323	8	0	3	MCG0118	5	517	1		6	1
DR1343	Mtunzini	5324	25	0	3	MCG0070	5	519	1	15.6	2	4
DR1344	Mtunzini	5325	41	0	4	MDG0147	5	521	1	13.3	6	3
DR1345	Mtunzini	5326	12	0	3	MCG0057	5	524	1	13.7	6	2
DR1781	Mtunzini	5327	44	0	4	MDG0116	5	528	1	11.3	6	3
DR1346	Mtunzini	5328	4	0	3	MCG0116	5	535	1	10.1	6	2
DR1782	Mtunzini	5329	90	0	1	MAG0028	5	541	1	7.5	6	3
DR687	Mtunzini	5330	54	0	4	MDG0137	5	544	1		6	1
DR1783	Mtunzini	5331	6	0	3	MCG0079	5	545	1		6	1
DR1784	Mtunzini	5332	37	0	4	MDG0173	5	546	1	10.4	6	3
DR690	Mtunzini	5333	35	0	4	MDG0119	5	549	1		6	1
DR1785	Mtunzini	5334	17	0	3	MCG0049	5	550	1	9.8	6	3
DR1347	Mtunzini	5335	28	0	3	MCG0047	6	573	1	12.4	6	2
DR1786	Mtunzini	5336	75	0	1	MAG0013	6	595	1	17.6	3	4
DR1787	Mtunzini	5337	20	0	3	MCG0011	6	601	1	7	6	3
DR697	Mtunzini	5338	46	0	4	MDG0105	6	605	1	10.6	6	1
DR698	Mtunzini	5339	42	0	4	MDG0149	6	607	1	7.4	6	1
DR1348	Mtunzini	5340	12	0	3	MCG0057	6	611	1	14.3	3	3
DR699	Mtunzini	5341	41	0	4	MDG0147	6	618	1	5.2	6	1
DR1349	Mtunzini	5342	25	0	3	MCG0070	6	620	1	14.4	6	2
DR1791	Mtunzini	5343	44	0	4	MDG0116	6	622	1	13.2	3	3
DR1792	Mtunzini	5344	21	0	3	MCG0040	6	630	1	10.8	6	1
DR1793	Mtunzini	5345	30	0	3	MCG0072	6	631	1	13.9	6	2
DR1794	Mtunzini	5346	27	0	3	MCG0046	6	635	1	12.5	6	3
DR1350	Mtunzini	5347	33	0	3	MDG0135	6	636	1	6.2	6	2
DR1795	Mtunzini	5348	83	0	1	MAG0021	6	637	1	8.1	6	1
DR1796	Mtunzini	5349	36	0	4	MDG0165	6	644	1	14.3	5	2
DR1351	Mtunzini	5350	57	0	4	MDG0122	6	656	1		6	3
DR1797	Mtunzini	5351	52	0	4	MDG0111	6	670	1	14.1	6	3
DR1798	Mtunzini	5352	26	0	3	MCG0077	7	682	1	12.8	6	2
DR1799	Mtunzini	5353	48	0	4	MDG0166	7	698	1	12.8	5	3
DR1800	Mtunzini	5354	31	0	3	MDG0136	7	702	1	6	6	1
DR716	Mtunzini	5355	15	0	3	MCG0016	7	704	1		6	1
DR1801	Mtunzini	5356	58	0	4	MDG0167	7	717	1	14.9	6	2
DR1352	Mtunzini	5357	23	0	3	MCG0021	7	730	1	13.8	6	3
DR1802	Mtunzini	5358	14	0	3	MCG0035	7	731	1	12.9	5	3
DR1803	Mtunzini	5359	37	0	4	MDG0173	7	744	1	10.3	3	3
DR1804	Mtunzini	5360	33	0	3	MDG0135	7	749	1	13.3	4	3
DR1353	Mtunzini	5361	40	0	4	MDG0128	7	754	1	14	4	3
DR1354	Mtunzini	5362	56	0	4	MDG0161	7	757	1	11.8	6	2
DR1806	Mtunzini	5363	34	0	3	MDG0092	7	759	1	9.4	6	3
DR1807	Mtunzini	5364	42	0	4	MDG0149	7	765	1	12.2	6	2
DR729	Mtunzini	5365	38	0	4	MDG0146	7	772	1	10.4	6	1
DR1808	Mtunzini	5366	4	0	3	MCG0116	7	779	1	14.3	3	3
DR1355	Mtunzini	5367	10	0	3	MCG0020	7	782	1	13	3	2
DR1809	Mtunzini	5368	20	0	3	MCG0011	8	786	1	7.5	6	3
DR1810	Mtunzini	5369	46	0	4	MDG0105	8	794	1	9.1	6	2
DR1811	Mtunzini	5370	67	0	1	MAG0005	8	795	1	8.4	6	1
DR1812	Mtunzini	5371	29	0	3	MCG0008	8	808	1	9.8	6	2
DR1813	Mtunzini	5372	25	0	3	MCG0070	8	810	1	8.8	6	2
DR1814	Mtunzini	5373	62	0	4	MDG0172	8	813	1	6.5	6	2
DR1815	Mtunzini	5374	54	0	4	MDG0137	8	814	1	12.5	6	3
DR1816	Mtunzini	5375	14	0	3	MCG0035	8	815	1	5.6	6	2
DR1817	Mtunzini	5376	89	0	1	MAG0027	8	821	1	8.7	6	3
DR1818	Mtunzini	5377	79	0	1	MAG0017	8	826	1	8.4	6	3
DR1819	Mtunzini	5378	44	0	4	MDG0116	8	828	1	13.9	3	3
DR1356	Mtunzini	5379	27	0	3	MCG0046	8	867	1	6.3	6	2
DR750	Mtunzini	5380	49	0	4	MDG0174	8	869	1		6	1
DR1357	Mtunzini	5381	41	0	4	MDG0147	8	874	1	18.2	6	4
DR1358	Mtunzini	5382	19	0	3	MCG0106	8	875	1	12.5	5	4
DR1820	Mtunzini	5383	24	0	3	MCG0087	8	879	1	10.7	6	3
DR1821	Mtunzini	5384	12	0	3	MCG0057	8	880	1	14.5	3	2
DR1822	Mtunzini	5385	23	0	3	MCG0021	8	889	1	11.4	6	2
DR1823	Mtunzini	5386	6	0	3	MCG0079	8	890	1	11.4	4	2
DR1824	Mtunzini	5387	34	0	3	MDG0092	8	891	1	11.7	4	2
DR754	Mtunzini	5388	42	0	4	MDG0149	8	895	1		6	1
DR1359	Mtunzini	5389	49	0	4	MDG0174	9	901	1	10.5	4	4
DR1825	Mtunzini	5390	4	0	3	MCG0116	9	902	1	12.3	4	3
DR1826	Mtunzini	5391	47	0	4	MDG0131	9	903	1	7.1	6	1
DR1827	Mtunzini	5392	10	0	3	MCG0020	9	904	1	7.2	6	1
DR1828	Mtunzini	5393	9	0	3	MCG0201	9	907	1	14.8	6	2
DR1829	Mtunzini	5394	16	0	3	MCG0491	9	910	1	10.9	6	2
DR1360	Mtunzini	5395	37	0	4	MDG0173	9	911	1	15.2	3	4
DR1830	Mtunzini	5396	30	0	3	MCG0072	9	913	1	14	6	3
DR1831	Mtunzini	5397	26	0	3	MCG0077	9	914	1	8.1	6	2
DR1832	Mtunzini	5398	38	0	4	MDG0146	9	927	1	8.2	6	2
DR1833	Mtunzini	5399	43	0	4	MDG0158	9	935	1	11.6	6	2
DR762	Mtunzini	5400	55	0	4	MDG0145	9	936	1		6	1
DR1834	Mtunzini	5401	27	0	3	MCG0046	9	945	1	15.3	6	2
DR1361	Mtunzini	5402	39	0	4	MDG0170	9	948	1	13.7	3	2
DR1835	Mtunzini	5403	17	0	3	MCG0049	9	949	1	5.4	6	2
DR1836	Mtunzini	5404	76	0	1	MAG0014	9	955	1		6	1
DR1362	Mtunzini	5405	48	0	4	MDG0166	9	971	1	14.3	5	2
DR1837	Mtunzini	5406	44	0	4	MDG0116	9	972	1	12.1	6	2
DR1363	Mtunzini	5407	20	0	3	MCG0011	9	984	1	5.7	6	2
DR1838	Mtunzini	5408	73	0	1	MAG0011	9	1001	1		6	1
DR1839	Mtunzini	5409	20	0	3	MCG0011	10	1010	1	8.8	4	2
DR1840	Mtunzini	5410	67	0	1	MAG0005	10	1020	1	9	6	3
DR1841	Mtunzini	5411	15	0	3	MCG0016	10	1024	1	15.6	6	2
DR1842	Mtunzini	5412	10	0	3	MCG0020	10	1040	1	10.3	6	1
DR1844	Mtunzini	5413	27	0	3	MCG0046	10	1054	1	12.6	5	3
DR788	Mtunzini	5414	18	0	3	MCG0041	10	1062	1		6	1
DR1845	Mtunzini	5415	37	0	4	MDG0173	10	1065	1	9.8	6	3
DR1846	Mtunzini	5416	36	0	4	MDG0165	10	1066	1	8.8	6	3
DR1364	Mtunzini	5417	48	0	4	MDG0166	10	1068	1	5.6	6	4
DR1847	Mtunzini	5418	39	0	4	MDG0170	10	1070	1		6	2
DR1848	Mtunzini	5419	25	0	3	MCG0070	10	1072	1	14.7	3	2
DR1849	Mtunzini	5420	19	0	3	MCG0106	10	1093	1	16.4	4	3
DR1850	Mtunzini	5421	14	0	3	MCG0035	10	1094	1	5	6	1
DR1851	Mtunzini	5422	55	0	4	MDG0145	10	1097	1	16.1	4	2
DR1852	Mtunzini	5423	69	0	1	MAG0007	10	1109	1	14.3	6	3
DR1853	Mtunzini	5424	74	0	1	MAG0012	10	1111	1	10.7	6	4
DR1854	Mtunzini	5425	49	0	4	MDG0174	10	1116	1	6	6	2
DR1855	Mtunzini	5426	71	0	1	MAG0009	11	1124	1		6	4
DR1856	Mtunzini	5427	66	0	1	MAG0004	11	1127	1		6	1
DR1365	Mtunzini	5428	61	0	4	MDG0130	11	1150	1	6.8	6	3
DR1857	Mtunzini	5429	21	0	3	MCG0040	11	1156	1		6	3
DR1858	Mtunzini	5430	41	0	4	MDG0147	11	1164	1	13.5	6	2
DR1859	Mtunzini	5431	46	0	4	MDG0105	11	1169	1	14.6	6	3
DR1860	Mtunzini	5432	28	0	3	MCG0047	11	1174	1	14.2	4	2
DR1861	Mtunzini	5433	51	0	4	MDG0113	11	1177	1	6	6	1
DR1862	Mtunzini	5434	48	0	4	MDG0166	11	1181	1	14.4	4	3
DR1863	Mtunzini	5435	40	0	4	MDG0128	11	1191	1	10.9	6	2
DR1864	Mtunzini	5436	49	0	4	MDG0174	11	1192	1	10	5	2
DR1865	Mtunzini	5437	17	0	3	MCG0049	11	1193	1		6	2
DR1867	Mtunzini	5438	9	0	3	MCG0201	11	1208	1	9.8	6	2
DR1868	Mtunzini	5439	8	0	3	MCG0118	11	1217	1		6	1
DR1869	Mtunzini	5440	91	0	1	MAG0029	12	1233	1	16	6	4
DR1870	Mtunzini	5441	39	0	4	MDG0170	12	1234	1	17.4	3	2
DR1871	Mtunzini	5442	50	0	4	MDG0107	12	1235	1		6	2
DR1872	Mtunzini	5443	18	0	3	MCG0041	12	1239	1	16	1	2
DR1873	Mtunzini	5444	42	0	4	MDG0149	12	1252	1	9.5	3	1
DR1874	Mtunzini	5445	7	0	3	MCG0092	12	1271	1	17.6	6	2
DR1875	Mtunzini	5446	62	0	4	MDG0172	12	1277	1	15.2	6	3
DR1876	Mtunzini	5447	15	0	3	MCG0016	12	1278	1		6	1
DR835	Mtunzini	5448	34	0	3	MDG0092	12	1284	1		6	1
DR1877	Mtunzini	5449	85	0	1	MAG0023	12	1296	1	12.9	6	4
DR1878	Mtunzini	5450	58	0	4	MDG0167	12	1304	1	16.3	5	3
DR1879	Mtunzini	5451	23	0	3	MCG0021	12	1323	1	11.6	6	2
DR1880	Mtunzini	5452	4	0	3	MCG0116	12	1331	1	8.1	3	3
DR1881	Mtunzini	5453	49	0	4	MDG0174	12	1334	1	13.4	6	3
DR1882	Mtunzini	5454	54	0	4	MDG0137	12	1339	1	12.8	6	2
DR1883	Mtunzini	5455	33	0	3	MDG0135	12	1343	1	16.7	6	2
DR1884	Mtunzini	5456	41	0	4	MDG0147	13	1345	1	15.7	3	3
DR1885	Mtunzini	5457	18	0	3	MCG0041	13	1360	1	16.4	6	3
DR1886	Mtunzini	5458	19	0	3	MCG0106	13	1385	1	13.9	6	2
DR1887	Mtunzini	5459	49	0	4	MDG0174	13	1390	1	10.4	6	2
DR1366	Mtunzini	5460	44	0	4	MDG0116	13	1397	1		6	4
DR1367	Mtunzini	5461	37	0	4	MDG0173	13	1399	1	9.8	6	4
DR1888	Mtunzini	5462	47	0	4	MDG0131	13	1403	1		6	2
DR1889	Mtunzini	5463	22	0	3	MCG0002	13	1410	1	12.1	3	2
DR1890	Mtunzini	5464	12	0	3	MCG0057	13	1420	1	11.5	6	3
DR1891	Mtunzini	5465	69	0	1	MAG0007	13	1424	1	8.8	6	4
DR1892	Mtunzini	5466	6	0	3	MCG0079	13	1431	1	14.5	6	2
DR1893	Mtunzini	5467	68	0	1	MAG0006	13	1432	1	16.7	6	3
DR1894	Mtunzini	5468	39	0	4	MDG0170	13	1451	1	18.1	5	2
DR1895	Mtunzini	5469	16	0	3	MCG0491	14	1460	1	9.3	6	2
DR1368	Mtunzini	5470	47	0	4	MDG0131	14	1479	1	11.1	6	3
DR1897	Mtunzini	5471	83	0	1	MAG0021	14	1480	1		6	4
DR1898	Mtunzini	5472	18	0	3	MCG0041	14	1493	1	11.2	6	2
DR1899	Mtunzini	5473	81	0	1	MAG0019	14	1494	1	11.3	3	4
DR1900	Mtunzini	5474	61	0	4	MDG0130	14	1499	1	13.6	6	1
DR1901	Mtunzini	5475	37	0	4	MDG0173	14	1514	1	10.4	6	2
DR1902	Mtunzini	5476	49	0	4	MDG0174	14	1522	1		6	1
DR1369	Mtunzini	5477	44	0	4	MDG0116	14	1525	1	16.2	3	4
DR1370	Mtunzini	5478	4	0	3	MCG0116	14	1534	1	19	3	4
DR1903	Mtunzini	5479	48	0	4	MDG0166	14	1537	1	16.3	3	2
DR1904	Mtunzini	5480	8	0	3	MCG0118	14	1538	1	13.2	6	2
DR1371	Mtunzini	5481	39	0	4	MDG0170	14	1540	1	9	6	4
DR1372	Mtunzini	5482	23	0	3	MCG0021	14	1561	1	10.2	6	4
DR1905	Mtunzini	5483	15	0	3	MCG0016	14	1564	1	14.8	5	2
DR1906	Mtunzini	5484	56	0	4	MDG0161	14	1568	1	17.1	6	2
DR1907	Mtunzini	5485	10	0	3	MCG0020	15	1575	1	11.1	6	2
DR1908	Mtunzini	5486	20	0	3	MCG0011	15	1577	1	16	3	3
DR1909	Mtunzini	5487	58	0	4	MDG0167	15	1582	1	13.5	5	3
DR1910	Mtunzini	5488	51	0	4	MDG0113	15	1611	1	12.6	6	2
DR1911	Mtunzini	5489	62	0	4	MDG0172	15	1626	1	10.6	6	3
DR1373	Mtunzini	5490	12	0	3	MCG0057	15	1627	1		6	1
DR1912	Mtunzini	5491	54	0	4	MDG0137	15	1630	1	6.8	5	2
DR1913	Mtunzini	5492	5	0	3	MCG0101	15	1632	1	10.4	4	2
DR1914	Mtunzini	5493	28	0	3	MCG0047	15	1653	1	15.1	5	3
DR1915	Mtunzini	5494	4	0	3	MCG0116	15	1657	1	8.3	6	1
DR1916	Mtunzini	5495	23	0	3	MCG0021	15	1660	1	9.9	6	3
