# Supplementary material for: Genomic Breeding for Diameter Growth and Tolerance to Leptocybe Gall Wasp and Botryosphaeria/Teratosphaeria Fungal Disease Complex in Eucalyptus grandis
Source: Front Plant Sci. 2021 Feb 26;12:638969. doi: 10.3389/fpls.2021.638969 (PMC7952757; doi:10.3389/fpls.2021.638969)
Supplement: Supplementary file 6 [file Table_3.XLSX]

## Sheet: animal_data
SNP_ID	LOC	TREE_ID	SEED	POLLEN	GENERATION	FAMILY	REP	PLOT	TREE	Diameter	BotryoTera	Lepto				SNP ID	ID
	Nyalazi	96	92	0	1	MAG0030	1	1	1	9.6	6	3				DR1374	129
	Nyalazi	97	73	0	1	MAG0011	1	2	1		6	1				DR1375	131
	Nyalazi	98	69	0	1	MAG0007	1	4	1	7.7	6	3				DR893	133
	Nyalazi	99	68	0	1	MAG0006	1	6	1	7.7	6	2				DR1376	134
	Nyalazi	100	67	0	1	MAG0005	1	9	1	6.1	6	2				DR1377	138
	Nyalazi	101	82	0	1	MAG0020	1	10	1		6	2				DR1378	139
	Nyalazi	102	58	0	4	MDG0167	1	11	1			1				DR1379	140
	Nyalazi	103	37	0	4	MEG0173	1	15	1	6.8	6	3				DR1380	143
	Nyalazi	104	77	0	1	MAG0015	1	16	1	8.8	5	2				DR1381	151
	Nyalazi	105	87	0	1	MAG0025	1	18	1	13	3	3				DR1382	153
	Nyalazi	106	71	0	1	MAG0009	1	19	1							DR1383	155
	Nyalazi	107	28	0	3	MEG0093	1	20	1	5.2	6	2				DR1385	164
	Nyalazi	108	35	0	4	MEG0119	1	21	1	9.2	6	2				DR1386	168
	Nyalazi	109	54	0	4	MEG0137	1	22	1	10.1	6	2				DR1917	175
	Nyalazi	110	94	0	1	MAG0032	1	23	1		6	2				DR1388	178
	Nyalazi	111	2	0	2	MBG0134	1	24	1		6	2				DR1389	182
	Nyalazi	112	46	0	4	MEG0105	1	26	1			1				DR1390	185
	Nyalazi	113	85	0	1	MAG0023	1	28	1	8.3	6	3				DR1391	186
	Nyalazi	114	34	0	3	MEG0092	1	30	1	11.9	6	3				DR1392	188
	Nyalazi	115	74	0	1	MAG0012	1	31	1	9.3	6	3				DR1393	191
	Nyalazi	116	42	0	4	MEG0149	1	32	1	9.3	4	2				DR1394	192
	Nyalazi	117	27	0	3	MCG0046	1	33	1	6.7	6	2				DR1395	193
	Nyalazi	118	39	0	4	MEG0170	1	34	1	12	5	3				DR1396	194
	Nyalazi	119	13	0	3	MCG0078	1	35	1			1				DR1397	195
	Nyalazi	120	53	0	4	MEG0132	1	36	1	8.1	6	2				DR1398	199
	Nyalazi	121	1	0	2	MBG0128	1	37	1							DR1399	200
	Nyalazi	122	91	0	1	MAG0029	1	39	1	7.9	6	3				DR1400	201
	Nyalazi	123	50	0	4	MEG0107	1	40	1	10.5	6	4				DR1401	203
	Nyalazi	124	88	0	1	MAG0026	1	41	1		6	3				DR903	206
	Nyalazi	125	18	0	3	MCG0041	1	43	1	9.4	6	2				DR905	208
	Nyalazi	126	62	0	4	MEG0172	1	44	1	10.1	6	2				DR1217	210
	Nyalazi	127	17	0	3	MCG0049	1	45	1			4				DR1403	211
	Nyalazi	128	59	0	4	MEG0103	1	46	1	12.7	6	2				DR1404	218
	Nyalazi	129	65	0	1	MAG0003	1	47	1	9.6	5	3				DR1918	219
	Nyalazi	130	41	0	4	MEG0147	1	48	1							DR1405	220
	Nyalazi	131	90	0	1	MAG0028	1	50	1		6	1				DR1406	222
	Nyalazi	132	66	0	1	MAG0004	1	51	1							DR1407	223
	Nyalazi	133	31	0	3	MEG0136	1	53	1	7.9	6	2				DR1408	224
	Nyalazi	134	32	0	3	MDG0093	1	54	1	12.2	5	2				DR1409	225
	Nyalazi	135	95	0	1	MAG0033	1	55	1		6	1				DR1410	227
	Nyalazi	136	86	0	1	MAG0024	1	57	1	6.6	6	2				DR1411	232
	Nyalazi	137	40	0	4	MEG0128	1	58	1	8.8	3	2				DR909	233
	Nyalazi	138	48	0	4	MEG0166	1	61	1	8.9	2	2				DR1412	235
	Nyalazi	139	64	0	1	MAG0002	1	63	1	5.2	6	2				DR1413	241
	Nyalazi	140	79	0	1	MAG0017	1	64	1	8.9	6	2				DR1414	243
	Nyalazi	141	80	0	1	MAG0018	1	70	1			1				DR1415	244
	Nyalazi	142	35	0	3	MEG0135	1	71	1	10.9	6	3				DR1416	247
	Nyalazi	143	76	0	1	MAG0014	1	72	1							DR1417	249
	Nyalazi	144	15	0	3	MCG0016	1	76	1							DR1418	250
	Nyalazi	145	84	0	1	MAG0022	1	78	1	5	6	1				DR1419	251
	Nyalazi	146	12	0	3	MCG0057	1	79	1			1				DR1420	252
	Nyalazi	147	21	0	3	MCG0040	1	81	1			1				DR1421	257
	Nyalazi	148	44	0	4	MEG0116	1	83	1	11.5	2	2				DR1919	262
	Nyalazi	149	83	0	1	MAG0021	1	86	1	8.1	6	2				DR1422	271
	Nyalazi	150	24	0	3	MEG0087	1	87	1		6	1				DR1423	273
	Nyalazi	151	52	0	4	MEG0111	1	88	1	11.9	6	3				DR1424	275
	Nyalazi	152	39	0	4	MDG0170	1	89	1			2				DR1920	277
	Nyalazi	153	72	0	1	MAG0010	1	90	1	10.1	6	3				DR1425	282
	Nyalazi	154	16	0	3	MCG0491	1	91	1			1				DR1426	300
	Nyalazi	155	63	0	1	MAG0001	1	95	1	13	6	3				DR1427	304
	Nyalazi	156	55	0	4	MEG0145	1	100	1	10.5	4	2				DR1428	312
	Nyalazi	157	57	0	4	MDG0122	1	102	1	5.2	6	2				DR1429	315
	Nyalazi	158	60	0	4	MEG0129	1	103	1	13.1	6	2				DR1430	321
	Nyalazi	159	75	0	1	MAG0013	1	104	1	6.2	6	3				DR1431	325
	Nyalazi	160	45	0	4	MEG0094	1	105	1		6	1				DR925	329
	Nyalazi	161	36	0	4	MEG0165	1	108	1	11.1	5	2				DR926	333
	Nyalazi	162	56	0	4	MEG0161	1	110	1	11.3	6	2				DR1432	336
	Nyalazi	163	43	0	4	MEG0158	1	111	1	10.8	6	2				DR1433	338
	Nyalazi	164	49	0	4	MEG0174	1	112	1	7.8	6	2				DR1434	342
	Nyalazi	165	70	0	1	MAG0008	1	113	1	10.3	5	2				DR1435	343
	Nyalazi	166	51	0	4	MEG0113	1	114	1	6.1	6	2				DR1436	349
	Nyalazi	167	47	0	4	MEG0131	1	116	1	10.5	5	3				DR1921	352
	Nyalazi	168	81	0	1	MAG0019	1	119	1	8.8	6	2				DR1922	374
	Nyalazi	169	57	0	4	MEG0122	1	120	1			1				DR1923	381
	Nyalazi	170	89	0	1	MAG0027	1	122	1	15.7	3	3				DR1437	389
	Nyalazi	171	7	0	3	MCG0092	2	127	1	12.3	4	2				DR1924	393
	Nyalazi	172	47	0	4	MDG0131	2	128	1	5	6	2				DR1438	395
	Nyalazi	173	1	0	2	MBG0128	2	129	1	12.3	5	3				DR1925	396
	Nyalazi	174	69	0	1	MAG0007	2	130	1	10.6	6	3				DR933	397
	Nyalazi	175	43	0	4	MEG0158	2	132	1		6	2				DR1439	398
	Nyalazi	176	40	0	4	MEG0128	2	133	1		6	1				DR1926	400
	Nyalazi	177	67	0	1	MAG0005	2	134	1	9.7	5	3				DR1440	402
	Nyalazi	178	87	0	1	MAG0025	2	135	1	6.6	6	2				DR1441	405
	Nyalazi	179	60	0	4	MEG0129	2	137	1	11	6	2				DR1442	407
	Nyalazi	180	90	0	1	MAG0028	2	138	1	11.1	6	2				DR1443	408
	Nyalazi	181	53	0	4	MDG0132	2	139	1							DR1444	411
	Nyalazi	182	56	0	4	MEG0161	2	140	1	11.5	6	2				DR1445	414
	Nyalazi	183	14	0	3	MCG0035	2	141	1	10.4	6	2				DR1927	423
	Nyalazi	184	34	0	3	MEG0092	2	142	1	5.1	6	2				DR1928	427
	Nyalazi	185	18	0	3	MCG0041	2	143	1	8.1	6	2				DR1446	430
	Nyalazi	186	23	0	3	MCG0021	2	144	1							DR1447	437
	Nyalazi	187	95	0	1	MAG0033	2	146	1	7.7	6	2				DR1448	451
	Nyalazi	188	37	0	4	MDG0173	2	148	1			1				DR941	456
	Nyalazi	189	77	0	1	MAG0015	2	150	1	10.1	5	3				DR1449	463
	Nyalazi	190	94	0	1	MAG0032	2	152	1		6	3				DR1929	467
	Nyalazi	191	61	0	4	MDG0130	2	153	1			1				DR1450	472
	Nyalazi	192	39	0	4	MEG0170	2	154	1	8.8	6	1				DR1451	473
	Nyalazi	193	63	0	1	MAG0001	2	155	1	11.3	6	3				DR1452	474
	Nyalazi	194	51	0	4	MDG0113	2	157	1			1				DR1453	475
	Nyalazi	195	48	0	4	MEG0166	2	158	1	10.1	6	2				DR1454	476
	Nyalazi	196	45	0	4	MDG0094	2	159	1							DR1930	477
	Nyalazi	197	44	0	4	MDG0116	2	160	1		6	3				DR1455	483
	Nyalazi	198	2	0	2	MBG0134	2	161	1	5.4	6	2				DR1931	488
	Nyalazi	199	92	0	1	MAG0030	2	162	1	5.8	6	2				DR1932	492
	Nyalazi	200	55	0	4	MEG0145	2	163	1	7.1	6	2				DR945	499
	Nyalazi	201	44	0	4	MEG0116	2	164	1	10.8	4	2				DR1933	502
	Nyalazi	202	84	0	1	MAG0022	2	165	1			1				DR948	514
	Nyalazi	203	38	0	4	MDG0146	2	166	1	8.7	6	3				DR1456	523
	Nyalazi	204	29	0	3	MCG0008	2	167	1	5.9	6	2				DR1934	524
	Nyalazi	205	50	0	4	MDG0107	2	168	1	11.4	3	2				DR1457	525
	Nyalazi	206	62	0	4	MDG0172	2	169	1			1				DR1935	536
	Nyalazi	207	30	0	3	MCG0072	2	170	1	8.6	6	2				DR1936	549
	Nyalazi	208	4	0	3	MCG0116	2	171	1	9.4	6	3				DR1458	562
	Nyalazi	209	50	0	4	MEG0107	2	172	1	9.9	6	3				DR1937	564
	Nyalazi	210	52	0	4	MDG0111	2	173	1			1				DR1938	569
	Nyalazi	211	41	0	4	MEG0147	2	175	1	5.9	6	2				DR1460	578
	Nyalazi	212	17	0	3	MCG0049	2	176	1			1				DR1939	580
	Nyalazi	213	93	0	1	MAG0031	2	177	1	13.8	6	2				DR1461	590
	Nyalazi	214	36	0	4	MEG0165	2	179	1	11.8	3	3				DR1940	591
	Nyalazi	215	86	0	1	MAG0024	2	180	1	12.1	4	3				DR1941	593
	Nyalazi	216	91	0	1	MAG0029	2	181	1	6.9	6	2				DR1942	595
	Nyalazi	217	83	0	1	MAG0021	2	182	1		6	2				DR1462	598
	Nyalazi	218	85	0	1	MAG0023	2	183	1	11.6	3	3				DR1943	599
	Nyalazi	219	76	0	1	MAG0014	2	184	1	11.8	6	2				DR1944	602
	Nyalazi	220	64	0	1	MAG0002	2	185	1			1				DR1945	605
	Nyalazi	221	13	0	3	MCG0078	2	187	1		6	1				DR1463	606
	Nyalazi	222	59	0	4	MEG0103	2	188	1	5.7	6	2				DR1946	607
	Nyalazi	223	82	0	1	MAG0020	2	190	1	12.3	6	3				DR1238	609
	Nyalazi	224	31	0	3	MEG0136	2	191	1	11.6	6	2				DR1947	617
	Nyalazi	225	46	0	4	MEG0105	2	192	1	7.8	6	2				DR1464	618
	Nyalazi	226	70	0	1	MAG0008	2	193	1	13.8	3	3				DR1465	625
	Nyalazi	227	57	0	4	MEG0122	2	194	1		6	1				DR1466	626
	Nyalazi	228	78	0	1	MAG0016	2	196	1	11.5	5	3				DR1948	629
	Nyalazi	229	11	0	3	MCG0105	2	197	1	9.3	3	2				DR1949	636
	Nyalazi	230	34	0	3	MDG0092	2	198	1	11.1	3	2				DR1467	641
	Nyalazi	231	54	0	4	MEG0137	2	200	1	13	3	3				DR1950	642
	Nyalazi	232	65	0	1	MAG0003	2	201	1	11.8	3	3				DR1468	645
	Nyalazi	233	52	0	4	MEG0111	2	202	1	7	6	1				DR1951	655
	Nyalazi	234	60	0	4	MDG0129	2	204	1	14.2	4	2				DR1469	656
	Nyalazi	235	73	0	1	MAG0011	2	205	1		6	2				DR1470	659
	Nyalazi	236	53	0	4	MEG0132	2	206	1							DR1471	660
	Nyalazi	237	12	0	3	MCG0057	2	208	1			1				DR1952	669
	Nyalazi	238	79	0	1	MAG0017	2	209	1		6	1				DR1472	688
	Nyalazi	239	26	0	3	MCG0077	2	211	1							DR1953	689
	Nyalazi	240	58	0	4	MDG0167	2	213	1							DR1954	690
	Nyalazi	241	8	0	3	MCG0118	2	214	1		6	2				DR1473	697
	Nyalazi	242	47	0	4	MEG0131	2	215	1	8.6	6	3				DR969	702
	Nyalazi	243	57	0	4	MDG0122	2	218	1	5	6	2				DR1955	708
	Nyalazi	244	66	0	1	MAG0004	2	219	1	10	6	3				DR1474	712
	Nyalazi	245	59	0	4	MDG0103	2	220	1	10.8	6	2				DR1956	713
	Nyalazi	246	54	0	4	MDG0137	2	221	1	12.4	6	3				DR1957	714
	Nyalazi	247	56	0	4	MDG0161	2	222	1							DR1958	720
	Nyalazi	248	75	0	1	MAG0013	2	224	1	5.8	6	3				DR1959	724
	Nyalazi	249	72	0	1	MAG0010	2	225	1	7.5	5	3				DR1960	730
	Nyalazi	250	62	0	4	MEG0172	2	227	1	5.9	6	2				DR1961	734
	Nyalazi	251	10	0	3	MCG0020	2	228	1	11.9	3	2				DR1962	738
	Nyalazi	252	33	0	3	MDG0135	2	229	1			1				DR1963	741
	Nyalazi	253	42	0	4	MEG0149	2	230	1							DR1242	743
	Nyalazi	254	24	0	3	MEG0087	2	231	1	10.3	4	2				DR1476	749
	Nyalazi	255	43	0	4	MDG0158	2	232	1	5.3	6	2				DR1964	756
	Nyalazi	256	3	0	3	MCG0003	2	233	1							DR1210	760
	Nyalazi	257	37	0	4	MEG0173	2	234	1	10.5	6	2				DR1965	769
	Nyalazi	258	89	0	1	MAG0027	2	235	1	12.2	5	2				DR1966	772
	Nyalazi	259	16	0	3	MCG0491	2	236	1		6	1				DR1967	777
	Nyalazi	260	49	0	4	MDG0174	2	237	1	9.1	6	2				DR1478	780
	Nyalazi	261	28	0	3	MEG0093	2	238	1	10.9	6	2				DR1968	791
	Nyalazi	262	45	0	4	MEG0094	2	239	1		6	1				DR1969	792
	Nyalazi	263	49	0	4	MEG0174	2	240	1	9.2	5	3				DR1970	801
	Nyalazi	264	55	0	4	MDG0145	2	241	1	11	6	3				DR1479	805
	Nyalazi	265	35	0	4	MEG0119	2	242	1	14.7	4	3				DR1971	806
	Nyalazi	266	24	0	3	MDG0087	2	243	1	5.7	6	2				DR1972	807
	Nyalazi	267	81	0	1	MAG0019	2	244	1			1				DR1973	824
	Nyalazi	268	39	0	4	MDG0170	2	245	1							DR1974	825
	Nyalazi	269	88	0	1	MAG0026	2	246	1	12.9	2	3				DR1975	837
	Nyalazi	270	51	0	4	MEG0113	2	247	1	10.5	3	3				DR1976	838
	Nyalazi	271	28	0	3	MCG0047	2	249	1	11	3	2				DR1977	840
	Nyalazi	272	35	0	3	MEG0135	2	250	1	10.1	5	2				DR1481	845
	Nyalazi	273	74	0	1	MAG0012	2	251	1	6.8	6	3				DR1978	847
	Nyalazi	274	71	0	1	MAG0009	2	252	1	9.1	6	2				DR1482	851
	Nyalazi	275	31	0	3	MEG0136	3	253	1	8.7	6	2				DR1979	860
	Nyalazi	276	37	0	4	MEG0173	3	254	1	11.3	6	4				DR1483	865
	Nyalazi	277	81	0	1	MAG0019	3	256	1		6	2				DR1980	869
	Nyalazi	278	90	0	1	MAG0028	3	257	1	9.8	5	3				DR1981	870
	Nyalazi	279	54	0	4	MEG0137	3	258	1	9.6	3	2				DR1982	874
	Nyalazi	280	61	0	4	MDG0130	3	259	1	10	6	2				DR1983	875
	Nyalazi	281	72	0	1	MAG0010	3	260	1	9.6	6	2				DR1984	883
	Nyalazi	282	29	0	3	MCG0008	3	261	1							DR1985	888
	Nyalazi	283	59	0	4	MEG0103	3	262	1	11.2	5	2				DR1986	898
	Nyalazi	284	79	0	1	MAG0017	3	264	1							DR1987	905
	Nyalazi	285	80	0	1	MAG0018	3	265	1	11.1	3	2				DR1988	908
	Nyalazi	286	68	0	1	MAG0006	3	266	1							DR1989	915
	Nyalazi	287	78	0	1	MAG0016	3	268	1	11.9	6	2				DR1990	919
	Nyalazi	288	36	0	4	MDG0165	3	273	1							DR1991	920
	Nyalazi	289	63	0	1	MAG0001	3	275	1	7.1	6	2				DR1992	922
	Nyalazi	290	75	0	1	MAG0013	3	277	1	13.8	4	2				DR1993	923
	Nyalazi	291	76	0	1	MAG0014	3	278	1							DR1994	947
	Nyalazi	292	91	0	1	MAG0029	3	280	1	11.3	6	2				DR1995	949
	Nyalazi	293	48	0	4	MDG0166	3	283	1							DR991	952
	Nyalazi	294	32	0	3	MDG0093	3	284	1			1				DR993	956
	Nyalazi	295	2	0	2	MBG0134	3	286	1			1				DR1996	957
	Nyalazi	296	54	0	4	MDG0137	3	287	1	16.6	3	3				DR1484	960
	Nyalazi	297	39	0	4	MEG0170	3	289	1	5	6	1				DR994	961
	Nyalazi	298	94	0	1	MAG0032	3	290	1		6	1				DR1997	963
	Nyalazi	299	7	0	3	MCG0092	3	291	1	8.6	6	2				DR1998	964
	Nyalazi	300	35	0	4	MEG0119	3	292	1	9.7	2	2				DR1485	966
	Nyalazi	301	30	0	3	MCG0072	3	293	1		6	2				DR1999	974
	Nyalazi	302	50	0	4	MDG0107	3	294	1	11.6	3	2				DR2000	975
	Nyalazi	303	65	0	1	MAG0003	3	295	1	8.6	3	2				DR2001	982
	Nyalazi	304	56	0	4	MEG0161	3	296	1	13.1	6	2				DR2002	983
	Nyalazi	305	71	0	1	MAG0009	3	298	1	6.7	4	2				DR2003	985
	Nyalazi	306	57	0	4	MDG0122	3	299	1							DR2004	991
	Nyalazi	307	86	0	1	MAG0024	3	300	1	7.1	6	2				DR2005	993
	Nyalazi	308	24	0	3	MEG0087	3	302	1	12.4	6	3				DR2006	998
	Nyalazi	309	36	0	4	MEG0165	3	303	1	6.2	6	2				DR1000	1002
	Nyalazi	310	93	0	1	MAG0031	3	305	1	5.6	6	2				DR1001	1003
	Nyalazi	311	35	0	3	MEG0135	3	306	1	7.8	6	3				DR2007	1010
	Nyalazi	312	70	0	1	MAG0008	3	307	1		2					DR2008	1013
	Nyalazi	313	41	0	4	MDG0147	3	308	1	11.9	4	2				DR1004	1021
	Nyalazi	314	95	0	1	MAG0033	3	309	1	9.4	3	2				DR2009	1030
	Nyalazi	315	14	0	3	MCG0035	3	310	1	6.6	6	2				DR2010	1037
	Nyalazi	316	55	0	4	MEG0145	3	312	1		6	2				DR2011	1047
	Nyalazi	317	49	0	4	MEG0174	3	313	1	13.5	3	2				DR2012	1048
	Nyalazi	318	24	0	3	MCG0087	3	314	1	13.7	2	3				DR2013	1056
	Nyalazi	319	42	0	4	MEG0149	3	315	1	10.7	3	2				DR2014	1067
	Nyalazi	320	53	0	4	MEG0132	3	316	1							DR2015	1074
	Nyalazi	321	85	0	1	MAG0023	3	317	1	6.9	6	2				DR2016	1079
	Nyalazi	322	31	0	3	MDG0136	3	318	1	11.2	3	3				DR2017	1095
	Nyalazi	323	28	0	3	MEG0093	3	319	1	7.4	6	3				DR1013	1101
	Nyalazi	324	62	0	4	MEG0172	3	320	1		6	1				DR2018	1107
	Nyalazi	325	48	0	4	MEG0166	3	321	1							DR1016	1117
	Nyalazi	326	1	0	2	MBG0128	3	322	1	12.8	6	3				DR2019	1118
	Nyalazi	327	19	0	3	MCG0106	3	323	1			1				DR2020	1123
	Nyalazi	328	52	0	4	MEG0111	3	324	1	11.4	6	2				DR2021	1124
	Nyalazi	329	9	0	3	MCG0201	3	326	1		6	1				DR1017	1128
	Nyalazi	330	77	0	1	MAG0015	3	327	1	7.7	6	2				DR2022	1135
	Nyalazi	331	46	0	4	MDG0105	3	328	1	10.1	6	2				DR2023	1141
	Nyalazi	332	73	0	1	MAG0011	3	329	1	5.7	6	2				DR2024	1142
	Nyalazi	333	53	0	4	MDG0132	3	331	1							DR2025	1143
	Nyalazi	334	21	0	3	MCG0040	3	332	1	7.2	6	3				DR2026	1150
	Nyalazi	335	5	0	3	MCG0101	3	333	1	8.7	4	2				DR2027	1163
	Nyalazi	336	82	0	1	MAG0020	3	334	1	11.3	6	3				DR1022	1181
	Nyalazi	337	26	0	3	MCG0077	3	335	1	8.6	6	2				DR1023	1183
	Nyalazi	338	57	0	4	MEG0122	3	336	1		6	2				DR2029	1200
	Nyalazi	339	43	0	4	MDG0158	3	338	1	6.6	6	2				DR2030	1218
	Nyalazi	340	34	0	3	MEG0092	3	339	1		6	2				DR2031	1231
	Nyalazi	341	88	0	1	MAG0026	3	340	1			1				DR2032	1238
	Nyalazi	342	40	0	4	MEG0128	3	342	1	12.7	6	2				DR2033	1241
	Nyalazi	343	66	0	1	MAG0004	3	343	1	11.3	6	2				DR2034	1242
	Nyalazi	344	25	0	3	MCG0070	3	344	1	6.1	6	2				DR2035	1247
	Nyalazi	345	39	0	4	MDG0170	3	345	1			3				DR2036	1249
	Nyalazi	346	44	0	4	MDG0116	3	352	1							DR2037	1250
	Nyalazi	347	92	0	1	MAG0030	3	353	1	8.9	6	2				DR1486	1251
	Nyalazi	348	35	0	4	MDG0119	3	354	1		6	2				DR2038	1260
	Nyalazi	349	40	0	4	MDG0128	3	355	1		6	1				DR2039	1262
	Nyalazi	350	60	0	4	MEG0129	3	356	1	10	5	2				DR1487	1270
	Nyalazi	351	45	0	4	MEG0094	3	358	1	14.3	6	2				DR2040	1278
	Nyalazi	352	62	0	4	MDG0172	3	359	1	8.8	6	2				DR2041	1309
	Nyalazi	353	74	0	1	MAG0012	3	360	1							DR2042	1310
	Nyalazi	354	41	0	4	MEG0147	3	361	1	10.9	6	2				DR2043	1321
	Nyalazi	355	51	0	4	MDG0113	3	363	1	11	4	2				DR2044	1326
	Nyalazi	356	51	0	4	MEG0113	3	364	1	6.1	6	2				DR2045	1331
	Nyalazi	357	89	0	1	MAG0027	3	365	1	7.9	6	3				DR2046	1349
	Nyalazi	358	46	0	4	MEG0105	3	367	1	12.6	6	2				DR1488	1350
	Nyalazi	359	50	0	4	MEG0107	3	368	1		6	4				DR2047	1382
	Nyalazi	360	44	0	4	MEG0116	3	369	1	14.3	4	3				DR2048	1409
	Nyalazi	361	15	0	3	MCG0016	3	370	1	12.9	6	3				DR1489	1411
	Nyalazi	362	43	0	4	MEG0158	3	371	1	11.6	3	3				DR2049	1412
	Nyalazi	363	69	0	1	MAG0007	3	372	1	10.8	6	2				DR2050	1416
	Nyalazi	364	47	0	4	MEG0131	3	374	1	7.9	6	2				DR1490	1420
	Nyalazi	365	6	0	3	MCG0079	3	375	1	6.1	6	2				DR2051	1425
	Nyalazi	366	60	0	4	MDG0129	3	377	1	12.1	2	2				DR2052	1439
	Nyalazi	367	42	0	4	MDG0149	3	378	1	5.4	6	2				DR2053	1446
	Nyalazi	368	85	0	1	MAG0023	4	379	1							DR2054	1448
	Nyalazi	369	47	0	4	MEG0131	4	380	1	10.5	4	2				DR2055	1455
	Nyalazi	370	93	0	1	MAG0031	4	381	1	6.5	6	1				DR1058	1459
	Nyalazi	371	56	0	4	MEG0161	4	382	1	7.9	6	2				DR2056	1462
	Nyalazi	372	52	0	4	MDG0111	4	383	1	8.9	3	2				DR2057	1467
	Nyalazi	373	41	0	4	MEG0147	4	384	1	5.7	6	2				DR2058	1469
	Nyalazi	374	49	0	4	MDG0174	4	385	1	10.1	6	2				DR2059	1471
	Nyalazi	375	32	0	3	MDG0093	4	386	1	10.6	6	2				DR2060	1479
	Nyalazi	376	20	0	3	MCG0011	4	387	1		6	1				DR2061	1488
	Nyalazi	377	92	0	1	MAG0030	4	389	1			1				DR2062	1491
	Nyalazi	378	18	0	3	MCG0041	4	390	1	10.8	5	2				DR2063	1495
	Nyalazi	379	81	0	1	MAG0019	4	391	1		6	1				DR1064	1500
	Nyalazi	380	44	0	4	MEG0116	4	392	1		6	1				DR2064	1502
	Nyalazi	381	3	0	3	MCG0003	4	393	1	12.8	6	2				DR1247	1512
	Nyalazi	382	19	0	3	MCG0106	4	394	1		6	3				DR2065	1528
	Nyalazi	383	42	0	4	MDG0149	4	395	1	10.5	6	2				DR2066	1571
	Nyalazi	384	67	0	1	MAG0005	4	396	1	8.6	5	2				DR2067	1579
	Nyalazi	385	1	0	2	MBG0128	4	400	1	13.7	2	3				DR2068	1581
	Nyalazi	386	70	0	1	MAG0008	4	401	1	9.2	5	2				DR2069	1595
	Nyalazi	387	31	0	3	MDG0136	4	402	1	12.7	4	2				DR2070	1598
	Nyalazi	388	90	0	1	MAG0028	4	403	1							DR2071	1601
	Nyalazi	389	10	0	3	MCG0020	4	404	1	9.3	4	2				DR2072	1604
	Nyalazi	390	76	0	1	MAG0014	4	405	1	10.5	6	3				DR2073	1618
	Nyalazi	391	2	0	2	MBG0134	4	406	1							DR2074	1619
	Nyalazi	392	42	0	4	MEG0149	4	407	1	9	6	2				DR2075	1626
	Nyalazi	393	79	0	1	MAG0017	4	408	1	12.3	6	3				DR2076	1627
	Nyalazi	394	78	0	1	MAG0016	4	409	1							DR2077	1631
	Nyalazi	395	74	0	1	MAG0012	4	411	1	7.3	6	2				DR2078	1639
	Nyalazi	396	43	0	4	MEG0158	4	412	1	5.9	5	3				DR2079	1641
	Nyalazi	397	58	0	4	MDG0167	4	413	1		6					DR1082	1642
	Nyalazi	398	80	0	1	MAG0018	4	414	1	7.7	6	2				DR2080	1645
	Nyalazi	399	7	0	3	MCG0092	4	415	1	13.5	6	2				DR2081	1701
	Nyalazi	400	23	0	3	MCG0021	4	416	1	12.7	4	2				DR2082	1708
	Nyalazi	401	72	0	1	MAG0010	4	417	1	13.9	3	3				DR2083	1713
	Nyalazi	402	41	0	4	MDG0147	4	418	1	11.6	3	2				DR2084	1722
	Nyalazi	403	5	0	3	MCG0101	4	419	1		6	1				DR1092	1727
	Nyalazi	404	45	0	4	MEG0094	4	420	1	13.2	4	2				DR2085	1737
	Nyalazi	405	28	0	3	MCG0047	4	421	1							DR2086	1738
	Nyalazi	406	55	0	4	MEG0145	4	422	1	7.7	6	4				DR2087	1762
	Nyalazi	407	50	0	4	MEG0107	4	424	1	14.7	3	3				DR1492	1783
	Nyalazi	408	34	0	3	MEG0092	4	425	1		6	2				DR2088	1791
	Nyalazi	409	36	0	4	MDG0165	4	426	1		6	2				DR1101	1815
	Nyalazi	410	45	0	4	MDG0094	4	427	1	14.4	5	3				DR2089	1822
	Nyalazi	411	53	0	4	MDG0132	4	428	1	6.2	6	2				DR2090	1835
	Nyalazi	412	31	0	3	MEG0136	4	429	1	9.2	6	2				DR1110	1875
	Nyalazi	413	65	0	1	MAG0003	4	430	1	9.6	5	2				DR1116	1914
	Nyalazi	414	59	0	4	MEG0103	4	431	1	8.1	6	2				DR1120	1943
	Nyalazi	415	38	0	4	MDG0146	4	432	1	13.3	2	3				DR1121	1947
	Nyalazi	416	22	0	3	MCG0002	4	433	1	9.8	6	2				DR1126	1992
	Nyalazi	417	16	0	3	MCG0491	4	434	1							DR001	2020
	Nyalazi	418	50	0	4	MDG0107	4	435	1							DR1595	2021
	Nyalazi	419	40	0	4	MDG0128	4	437	1	10.5	5	2				DR1493	2029
	Nyalazi	420	51	0	4	MDG0113	4	439	1	7.9	6	2				DR003	2030
	Nyalazi	421	57	0	4	MEG0122	4	440	1							DR1596	2035
	Nyalazi	422	54	0	4	MEG0137	4	441	1	5.7	6	2				DR1494	2039
	Nyalazi	423	24	0	3	MDG0087	4	442	1	9.9	4	2				DR1495	2041
	Nyalazi	424	13	0	3	MCG0078	4	444	1		6	2				DR1496	2053
	Nyalazi	425	36	0	4	MEG0165	4	445	1	13.6	2	2				DR1497	2056
	Nyalazi	426	71	0	1	MAG0009	4	446	1			1				DR1498	2057
	Nyalazi	427	77	0	1	MAG0015	4	447	1		6	2				DR011	2058
	Nyalazi	428	48	0	4	MEG0166	4	448	1	12.3	5	3				DR1499	2059
	Nyalazi	429	28	0	3	MEG0093	4	449	1							DR1500	2060
	Nyalazi	430	69	0	1	MAG0007	4	450	1	10.7	6	3				DR012	2065
	Nyalazi	431	88	0	1	MAG0026	4	451	1	13.8	4	3				DR1597	2066
	Nyalazi	432	95	0	1	MAG0033	4	453	1			1				DR1501	2069
	Nyalazi	433	61	0	4	MDG0130	4	455	1	12.8	6	2				DR1502	2074
	Nyalazi	434	6	0	3	MCG0079	4	456	1		6	2				DR013	2076
	Nyalazi	435	56	0	4	MDG0161	4	457	1		6	2				DR015	2080
	Nyalazi	436	57	0	4	MDG0122	4	458	1							DR017	2083
	Nyalazi	437	86	0	1	MAG0024	4	459	1		6	1				DR018	2087
	Nyalazi	438	66	0	1	MAG0004	4	460	1	11.3	6	2				DR019	2090
	Nyalazi	439	82	0	1	MAG0020	4	461	1	11.8	6	3				DR1503	2092
	Nyalazi	440	33	0	3	MDG0135	4	462	1	11.5	5	3				DR1504	2100
	Nyalazi	441	46	0	4	MEG0105	4	463	1	5.9	6	2				DR024	2101
	Nyalazi	442	62	0	4	MEG0172	4	466	1		6	2				DR1505	2102
	Nyalazi	443	49	0	4	MEG0174	4	468	1	9.2	6	3				DR026	2108
	Nyalazi	444	73	0	1	MAG0011	4	470	1		6	2				DR027	2109
	Nyalazi	445	24	0	3	MEG0087	4	471	1		6	1				DR1598	2111
	Nyalazi	446	37	0	4	MEG0173	4	474	1		6	3				DR1506	2112
	Nyalazi	447	35	0	4	MDG0119	4	475	1		6	2				DR029	2115
	Nyalazi	448	60	0	4	MEG0129	4	477	1		6	2				DR031	2117
	Nyalazi	449	35	0	4	MEG0119	4	478	1	17.2	3	3				DR1507	2122
	Nyalazi	450	39	0	4	MEG0170	4	482	1	12.4	6	3				DR1508	2127
	Nyalazi	451	63	0	1	MAG0001	4	484	1			1				DR034	2128
	Nyalazi	452	84	0	1	MAG0022	4	485	1	6.6	6	2				DR1509	2133
	Nyalazi	453	52	0	4	MEG0111	4	486	1	11.8	3	3				DR1510	2136
	Nyalazi	454	47	0	4	MDG0131	4	487	1		6	2				DR1511	2137
	Nyalazi	455	48	0	4	MDG0166	4	488	1	11.7	6	2				DR1135	2139
	Nyalazi	456	87	0	1	MAG0025	4	489	1		6	1				DR038	2140
	Nyalazi	457	40	0	4	MEG0128	4	490	1	12.7	6	3				DR039	2141
	Nyalazi	458	94	0	1	MAG0032	4	493	1	12.4	4	3				DR041	2143
	Nyalazi	459	68	0	1	MAG0006	4	494	1	12.9	6	3				DR1599	2146
	Nyalazi	460	53	0	4	MEG0132	4	495	1							DR1600	2153
	Nyalazi	461	4	0	3	MCG0116	4	496	1	14.4	5	3				DR1513	2161
	Nyalazi	462	51	0	4	MEG0113	4	497	1	12.6	3	2				DR048	2163
	Nyalazi	463	8	0	3	MCG0118	4	498	1		6	2				DR049	2164
	Nyalazi	464	37	0	4	MDG0173	4	501	1							DR1514	2165
	Nyalazi	465	83	0	1	MAG0021	4	502	1	7.2	6	2				DR050	2166
	Nyalazi	466	35	0	3	MEG0135	4	504	1		6	4				DR1515	2169
	Nyalazi	467	51	0	4	MEG0113	5	505	1	10.9	4	2				DR1516	2175
	Nyalazi	468	6	0	3	MCG0079	5	506	1		6	1				DR1601	2178
	Nyalazi	469	26	0	3	MCG0077	5	507	1	8.7	6	2				DR053	2179
	Nyalazi	470	17	0	3	MCG0049	5	508	1	6.9	6	2				DR1517	2180
	Nyalazi	471	37	0	4	MEG0173	5	509	1		6	2				DR055	2182
	Nyalazi	472	47	0	4	MDG0131	5	511	1			1				DR1518	2187
	Nyalazi	473	37	0	4	MDG0173	5	512	1	10.1	5	3				DR1519	2190
	Nyalazi	474	86	0	1	MAG0024	5	513	1	9.3	6	3				DR057	2192
	Nyalazi	475	80	0	1	MAG0018	5	514	1			2				DR1602	2196
	Nyalazi	476	28	0	3	MCG0047	5	517	1	8	6	2				DR1520	2199
	Nyalazi	477	39	0	4	MEG0170	5	518	1	5	6	2				DR1603	2200
	Nyalazi	478	60	0	4	MDG0129	5	520	1	8.2	5	3				DR1604	2204
	Nyalazi	479	93	0	1	MAG0031	5	521	1	9.9	6	2				DR063	2208
	Nyalazi	480	90	0	1	MAG0028	5	522	1	8.3	6	3				DR1521	2209
	Nyalazi	481	34	0	3	MDG0092	5	523	1	11.3	6	3				DR1139	2214
	Nyalazi	482	44	0	4	MEG0116	5	524	1	10	6	2				DR1605	2217
	Nyalazi	483	48	0	4	MDG0166	5	525	1							DR1606	2220
	Nyalazi	484	40	0	4	MDG0128	5	526	1	9.9	5	2				DR067	2221
	Nyalazi	485	59	0	4	MEG0103	5	527	1			1				DR1523	2229
	Nyalazi	486	49	0	4	MDG0174	5	528	1	11.7	6	3				DR1607	2230
	Nyalazi	487	18	0	3	MCG0041	5	531	1	5.5	6	2				DR1524	2231
	Nyalazi	488	13	0	3	MCG0078	5	532	1							DR069	2234
	Nyalazi	489	87	0	1	MAG0025	5	535	1			1				DR1525	2235
	Nyalazi	490	27	0	3	MCG0046	5	536	1			1				DR1526	2241
	Nyalazi	491	92	0	1	MAG0030	5	537	1	6.1	6	2				DR1527	2242
	Nyalazi	492	72	0	1	MAG0010	5	538	1	9.3	6	2				DR1528	2249
	Nyalazi	493	20	0	3	MCG0011	5	539	1		6	2				DR074	2261
	Nyalazi	494	74	0	1	MAG0012	5	540	1			1				DR1529	2262
	Nyalazi	495	1	0	2	MBG0128	5	541	1	10.3	6	2				DR1608	2264
	Nyalazi	496	58	0	4	MDG0167	5	542	1							DR1530	2266
	Nyalazi	497	71	0	1	MAG0009	5	544	1	7.3	6	2				DR1609	2271
	Nyalazi	498	81	0	1	MAG0019	5	545	1							DR077	2272
	Nyalazi	499	82	0	1	MAG0020	5	546	1	10.7	6	2				DR1610	2273
	Nyalazi	500	94	0	1	MAG0032	5	547	1	6.7	6	2				DR081	2279
	Nyalazi	501	24	0	3	MDG0087	5	548	1		6	2				DR082	2280
	Nyalazi	502	78	0	1	MAG0016	5	549	1	11.3	4	3				DR1531	2299
	Nyalazi	503	34	0	3	MEG0092	5	550	1	11.3	3	4				DR099	2322
	Nyalazi	504	40	0	4	MEG0128	5	551	1	11.8	6	3				DR1532	2323
	Nyalazi	505	83	0	1	MAG0021	5	552	1	10.8	4	3				DR1533	2329
	Nyalazi	506	56	0	4	MDG0161	5	553	1		6	1				DR1534	2332
	Nyalazi	507	85	0	1	MAG0023	5	554	1			1				DR107	2337
	Nyalazi	508	36	0	4	MEG0165	5	555	1		6	2				DR108	2340
	Nyalazi	509	79	0	1	MAG0017	5	556	1	8.8	6	3				DR115	2355
	Nyalazi	510	75	0	1	MAG0013	5	557	1	5.4	6	2				DR1535	2360
	Nyalazi	511	68	0	1	MAG0006	5	558	1	12.3	6	3				DR118	2361
	Nyalazi	512	52	0	4	MEG0111	5	559	1	6.7	6	4				DR120	2370
	Nyalazi	513	11	0	3	MCG0105	5	560	1	8.1	3	2				DR1536	2373
	Nyalazi	514	38	0	4	MDG0146	5	561	1	9.2	4	2				DR126	2390
	Nyalazi	515	50	0	4	MEG0107	5	565	1	10.1	6	3				DR1537	2394
	Nyalazi	516	41	0	4	MEG0147	5	566	1	10.5	6	2				DR1538	2396
	Nyalazi	517	66	0	1	MAG0004	5	567	1	5.1	6	3				DR1539	2398
	Nyalazi	518	2	0	2	MBG0134	5	568	1		6	3				DR130	2406
	Nyalazi	519	43	0	4	MEG0158	5	569	1	7.2	6	3				DR1540	2407
	Nyalazi	520	60	0	4	MEG0129	5	570	1	11	3	2				DR1541	2431
	Nyalazi	521	89	0	1	MAG0027	5	572	1	8.2	6	3				DR1611	2435
	Nyalazi	522	23	0	3	MCG0021	5	573	1		6	2				DR1542	2438
	Nyalazi	523	88	0	1	MAG0026	5	574	1	8.1	6	2				DR135	2440
	Nyalazi	524	35	0	3	MEG0135	5	575	1	9.6	6	2				DR1612	2441
	Nyalazi	525	53	0	4	MDG0132	5	577	1			2				DR1613	2444
	Nyalazi	526	61	0	4	MDG0130	5	578	1		6	1				DR1614	2448
	Nyalazi	527	47	0	4	MEG0131	5	579	1			2				DR1543	2454
	Nyalazi	528	57	0	4	MEG0122	5	580	1	6.8	6	2				DR1544	2456
	Nyalazi	529	24	0	3	MEG0087	5	581	1	10.1	6	2				DR1615	2460
	Nyalazi	530	29	0	3	MCG0008	5	583	1			3				DR1545	2465
	Nyalazi	531	69	0	1	MAG0007	5	584	1	8.1	6	2				DR1546	2467
	Nyalazi	532	9	0	3	MCG0201	5	585	1	6.1	6	1				DR1616	2471
	Nyalazi	533	46	0	4	MDG0105	5	589	1	12.5	6	3				DR141	2481
	Nyalazi	534	84	0	1	MAG0022	5	590	1		6	1				DR1547	2491
	Nyalazi	535	48	0	4	MEG0166	5	591	1	14.8	3	3				DR1147	2492
	Nyalazi	536	28	0	3	MEG0093	5	592	1							DR1548	2495
	Nyalazi	537	43	0	4	MDG0158	5	593	1	8.7	3	2				DR1549	2497
	Nyalazi	538	62	0	4	MEG0172	5	595	1		6	3				DR145	2498
	Nyalazi	539	54	0	4	MEG0137	5	596	1	12.3	5	3				DR1617	2505
	Nyalazi	540	42	0	4	MEG0149	5	597	1	8.2	6	3				DR1618	2507
	Nyalazi	541	35	0	4	MEG0119	5	599	1	14.9	5	2				DR1619	2520
	Nyalazi	542	15	0	3	MCG0016	5	600	1	5.7	6	2				DR1620	2523
	Nyalazi	543	45	0	4	MDG0094	5	601	1	5.8	6	3				DR1621	2524
	Nyalazi	544	10	0	3	MCG0020	5	602	1	5.4	6	2				DR1622	2527
	Nyalazi	545	51	0	4	MDG0113	5	603	1	7.2	6	2				DR1623	2533
	Nyalazi	546	95	0	1	MAG0033	5	605	1							DR159	2534
	Nyalazi	547	49	0	4	MEG0174	5	606	1		6	1				DR1550	2536
	Nyalazi	548	4	0	3	MCG0116	5	607	1	10	6	3				DR163	2545
	Nyalazi	549	46	0	4	MEG0105	5	609	1	5.9	6	3				DR166	2550
	Nyalazi	550	31	0	3	MEG0136	5	610	1	13.2	6	2				DR1551	2551
	Nyalazi	551	36	0	4	MDG0165	5	611	1	12.5	4	3				DR1624	2561
	Nyalazi	552	70	0	1	MAG0008	5	613	1							DR1625	2562
	Nyalazi	553	5	0	3	MCG0101	5	614	1							DR1626	2567
	Nyalazi	554	19	0	3	MCG0106	5	616	1		6	1				DR1627	2568
	Nyalazi	555	41	0	4	MDG0147	5	618	1							DR1628	2572
	Nyalazi	556	55	0	4	MEG0145	5	619	1	11.1	3	2				DR178	2576
	Nyalazi	557	77	0	1	MAG0015	5	620	1	7.3	6	2				DR180	2578
	Nyalazi	558	45	0	4	MEG0094	5	621	1	13.2	4	3				DR1629	2579
	Nyalazi	559	55	0	4	MDG0145	5	622	1	8.2	6	2				DR1630	2589
	Nyalazi	560	56	0	4	MEG0161	5	624	1	6.9	6	2				DR186	2592
	Nyalazi	561	91	0	1	MAG0029	5	625	1	10.6	2	3				DR1552	2594
	Nyalazi	562	52	0	4	MDG0111	5	626	1	12.3	3	3				DR1631	2596
	Nyalazi	563	53	0	4	MEG0132	5	627	1	13	6	2				DR187	2598
	Nyalazi	564	64	0	1	MAG0002	5	628	1			1				DR188	2602
	Nyalazi	565	50	0	4	MDG0107	5	629	1	12.5	4	3				DR1632	2604
	Nyalazi	566	54	0	4	MEG0137	6	631	1	11.4	3	2				DR191	2607
	Nyalazi	567	42	0	4	MEG0149	6	632	1	10.8	6	2				DR1633	2611
	Nyalazi	568	71	0	1	MAG0009	6	633	1	9.4	6	2				DR1634	2623
	Nyalazi	569	37	0	4	MEG0173	6	635	1	7.5	6	2				DR1553	2625
	Nyalazi	570	59	0	4	MEG0103	6	636	1	7.2	6	3				DR1635	2641
	Nyalazi	571	83	0	1	MAG0021	6	637	1	12.5	3	3				DR1554	2645
	Nyalazi	572	13	0	3	MCG0078	6	638	1							DR1636	2648
	Nyalazi	573	82	0	1	MAG0020	6	639	1	12.2	3	3				DR1555	2650
	Nyalazi	574	42	0	4	MDG0149	6	640	1	10.5	4	3				DR1556	2658
	Nyalazi	575	54	0	4	MDG0137	6	641	1	12.6	3	3				DR1637	2662
	Nyalazi	576	30	0	3	MCG0072	6	642	1		6	2				DR1557	2665
	Nyalazi	577	41	0	4	MDG0147	6	644	1	7.7	6	2				DR1152	2673
	Nyalazi	578	35	0	3	MEG0135	6	645	1	8.5	6	2				DR1559	2675
	Nyalazi	579	47	0	4	MEG0131	6	647	1	8.5	6	2				DR1560	2688
	Nyalazi	580	60	0	4	MDG0129	6	648	1	8.3	6	3				DR1561	2689
	Nyalazi	581	90	0	1	MAG0028	6	649	1	6.2	6	3				DR1638	2692
	Nyalazi	582	4	0	3	MCG0116	6	650	1	7	6	2				DR1562	2693
	Nyalazi	583	66	0	1	MAG0004	6	652	1	9.5	6	2				DR1639	2700
	Nyalazi	584	41	0	4	MEG0147	6	653	1	10.6	6	3				DR1563	2704
	Nyalazi	585	8	0	3	MCG0118	6	655	1	11.5	6	2				DR1640	2710
	Nyalazi	586	87	0	1	MAG0025	6	656	1	9	6	2				DR1564	2722
	Nyalazi	587	55	0	4	MEG0145	6	657	1		6	1				DR1565	2723
	Nyalazi	588	81	0	1	MAG0019	6	658	1							DR1641	2728
	Nyalazi	589	29	0	3	MCG0008	6	659	1							DR1642	2732
	Nyalazi	590	76	0	1	MAG0014	6	660	1		6	3				DR1566	2734
	Nyalazi	591	19	0	3	MCG0106	6	661	1	10.8	3	3				DR1643	2737
	Nyalazi	592	60	0	4	MEG0129	6	662	1	8.1	3	2				DR1567	2741
	Nyalazi	593	52	0	4	MEG0111	6	663	1	10.5	4	2				DR1568	2747
	Nyalazi	594	43	0	4	MEG0158	6	664	1	10.2	6	2				DR1644	2750
	Nyalazi	595	78	0	1	MAG0016	6	667	1	11.6	6	3				DR1569	2759
	Nyalazi	596	53	0	4	MEG0132	6	668	1	10.5	6	3				DR228	2762
	Nyalazi	597	48	0	4	MEG0166	6	669	1	10.1	6	2				DR1570	2773
	Nyalazi	598	58	0	4	MDG0167	6	670	1							DR232	2777
	Nyalazi	599	52	0	4	MDG0111	6	671	1		6	1				DR1645	2785
	Nyalazi	600	89	0	1	MAG0027	6	672	1	6.7	6	3				DR1646	2788
	Nyalazi	601	24	0	3	MCG0087	6	673	1	9.1	6	3				DR1647	2793
	Nyalazi	602	46	0	4	MEG0105	6	674	1	15.7	5	2				DR1648	2810
	Nyalazi	603	49	0	4	MEG0174	6	676	1	10.2	6	2				DR1649	2834
	Nyalazi	604	56	0	4	MEG0161	6	677	1	9.1	6	2				DR1571	2840
	Nyalazi	605	11	0	3	MCG0105	6	678	1	12.7	6	3				DR1650	2841
	Nyalazi	606	3	0	3	MCG0003	6	682	1	6.7	6	2				DR1651	2843
	Nyalazi	607	84	0	1	MAG0022	6	683	1	6.7	6					DR1652	2852
	Nyalazi	608	53	0	4	MDG0132	6	684	1							DR1653	2856
	Nyalazi	609	45	0	4	MDG0094	6	685	1			3				DR1654	2861
	Nyalazi	610	61	0	4	MDG0130	6	686	1	13.9	6	2				DR1572	2864
	Nyalazi	611	65	0	1	MAG0003	6	687	1	10.6	5	3				DR1655	2870
	Nyalazi	612	36	0	4	MDG0165	6	688	1	11	3	2				DR1656	2875
	Nyalazi	613	45	0	4	MEG0094	6	689	1	9.3	6					DR1657	2886
	Nyalazi	614	10	0	3	MCG0020	6	690	1			2				DR1658	2889
	Nyalazi	615	31	0	3	MDG0136	6	691	1	7.4	6	2				DR1659	2891
	Nyalazi	616	44	0	4	MEG0116	6	692	1	8	6	2				DR1660	2892
	Nyalazi	617	70	0	1	MAG0008	6	693	1	9.5	6	3				DR1661	2893
	Nyalazi	618	2	0	2	MBG0134	6	694	1	8.4	3	3				DR1662	2896
	Nyalazi	619	63	0	1	MAG0001	6	695	1	12	6	2				DR1663	2906
	Nyalazi	620	35	0	4	MEG0119	6	696	1	7.1	6	3				DR1664	2912
	Nyalazi	621	23	0	3	MCG0021	6	697	1	13.5	5	2				DR1665	2914
	Nyalazi	622	85	0	1	MAG0023	6	700	1	6	6	2				DR1573	2916
	Nyalazi	623	44	0	4	MDG0116	6	701	1	5.2	6					DR1666	2921
	Nyalazi	624	86	0	1	MAG0024	6	702	1			1				DR1667	2929
	Nyalazi	625	32	0	3	MDG0093	6	703	1			2				DR1668	2932
	Nyalazi	626	80	0	1	MAG0018	6	704	1	12.5	6	2				DR1574	2945
	Nyalazi	627	51	0	4	MDG0113	6	705	1	11.2	6	2				DR1669	2950
	Nyalazi	628	92	0	1	MAG0030	6	706	1	10.7	3	2				DR1575	2973
	Nyalazi	629	35	0	4	MDG0119	6	707	1	10.7	5	3				DR1670	2980
	Nyalazi	630	39	0	4	MEG0170	6	708	1	15.1	6	3				DR1671	2983
	Nyalazi	631	7	0	3	MCG0092	6	709	1	10.1	5	2				DR1576	2991
	Nyalazi	632	79	0	1	MAG0017	6	710	1	6.5	6	2				DR1672	2995
	Nyalazi	633	91	0	1	MAG0029	6	713	1	10	6	2				DR1673	3028
	Nyalazi	634	64	0	1	MAG0002	6	715	1	7.6	6	3				DR1674	3029
	Nyalazi	635	55	0	4	MDG0145	6	716	1	12.2	4	2				DR1675	3033
	Nyalazi	636	20	0	3	MCG0011	6	717	1	11.5	2					DR1676	3039
	Nyalazi	637	5	0	3	MCG0101	6	718	1			3				DR1677	3041
	Nyalazi	638	49	0	4	MDG0174	6	720	1		6	2				DR309	3044
	Nyalazi	639	51	0	4	MEG0113	6	722	1	13.7	3	2				DR1678	3049
	Nyalazi	640	88	0	1	MAG0026	6	723	1	6.8	6	2				DR1679	3052
	Nyalazi	641	62	0	4	MEG0172	6	724	1	9.7	5	3				DR1577	3063
	Nyalazi	642	47	0	4	MDG0131	6	726	1		6	2				DR1680	3066
	Nyalazi	643	17	0	3	MCG0049	6	727	1		6	3				DR1681	3073
	Nyalazi	644	1	0	2	MBG0128	6	728	1	8.9	4	2				DR1682	3076
	Nyalazi	645	69	0	1	MAG0007	6	729	1	11.3	6	1				DR1683	3092
	Nyalazi	646	73	0	1	MAG0011	6	730	1							DR332	3093
	Nyalazi	647	18	0	3	MCG0041	6	731	1			2				DR334	3096
	Nyalazi	648	9	0	3	MCG0201	6	732	1	9.8	5	2				DR1684	3100
	Nyalazi	649	24	0	3	MEG0087	6	733	1		6	2				DR1685	3101
	Nyalazi	650	94	0	1	MAG0032	6	735	1	5.5	6	3				DR1686	3104
	Nyalazi	651	72	0	1	MAG0010	6	736	1	12.3	6	2				DR1687	3105
	Nyalazi	652	22	0	3	MCG0002	6	737	1	8.1	6	3				DR1688	3109
	Nyalazi	653	36	0	4	MEG0165	6	738	1	12.4	3	2				DR1689	3110
	Nyalazi	654	50	0	4	MEG0107	6	740	1	13.6	6	2				DR342	3115
	Nyalazi	655	40	0	4	MEG0128	6	741	1	10.1	6	2				DR1690	3121
	Nyalazi	656	38	0	4	MDG0146	6	742	1	15.7	1	2				DR1691	3122
	Nyalazi	657	67	0	1	MAG0005	6	745	1	10.6	6	3				DR1692	3125
	Nyalazi	658	37	0	4	MDG0173	6	746	1	9.5	6	2				DR1693	3132
	Nyalazi	659	34	0	3	MEG0092	6	747	1	5.1	6	2				DR1694	3136
	Nyalazi	660	28	0	3	MEG0093	6	750	1	13.5	6	2				DR1695	3143
	Nyalazi	661	93	0	1	MAG0031	6	751	1	11.3	6					DR1696	3147
	Nyalazi	662	74	0	1	MAG0012	6	752	1			1				DR1697	3154
	Nyalazi	663	31	0	3	MEG0136	6	753	1			2				DR1578	3158
	Nyalazi	664	12	0	3	MCG0057	6	754	1	11.7	3	2				DR1698	3167
	Nyalazi	665	57	0	4	MEG0122	6	755	1			2				DR1699	3169
	Nyalazi	666	21	0	3	MCG0040	6	756	1	5.2	6	2				DR1700	3186
	Nyalazi	667	54	0	4	MDG0137	7	758	1	5.7	6	2				DR363	3189
	Nyalazi	668	31	0	3	MDG0136	7	759	1		6					DR1701	3197
	Nyalazi	669	35	0	4	MEG0119	7	760	1			1				DR1702	3200
	Nyalazi	670	86	0	1	MAG0024	7	761	1		6	3				DR1579	3203
	Nyalazi	671	64	0	1	MAG0002	7	763	1			3				DR1703	3211
	Nyalazi	672	31	0	3	MEG0136	7	764	1	15.6	3	3				DR1704	3213
	Nyalazi	673	55	0	4	MDG0145	7	765	1	5.1	6					DR1705	3222
	Nyalazi	674	78	0	1	MAG0016	7	766	1			2				DR1706	3223
	Nyalazi	675	25	0	3	MCG0070	7	767	1	8.2	6	3				DR1707	3227
	Nyalazi	676	51	0	4	MEG0113	7	768	1	13.1	2	2				DR1580	3229
	Nyalazi	677	54	0	4	MEG0137	7	769	1	8.7	6	3				DR1708	3241
	Nyalazi	678	52	0	4	MEG0111	7	770	1	10.1	5	3				DR1709	3245
	Nyalazi	679	39	0	4	MEG0170	7	771	1	10.1	5	2				DR1710	3270
	Nyalazi	680	24	0	3	MEG0087	7	773	1			1				DR396	3279
	Nyalazi	681	66	0	1	MAG0004	7	774	1		6					DR1712	3280
	Nyalazi	682	19	0	3	MCG0106	7	775	1							DR399	3283
	Nyalazi	683	87	0	1	MAG0025	7	776	1	7.5	6	2				DR1581	3290
	Nyalazi	684	93	0	1	MAG0031	7	777	1	10	5	2				DR404	3296
	Nyalazi	685	27	0	3	MCG0046	7	778	1	10.3	6	2				DR1713	3309
	Nyalazi	686	63	0	1	MAG0001	7	780	1	12.5	6	3				DR1714	3321
	Nyalazi	687	42	0	4	MEG0149	7	781	1	9.6	6	2				DR1715	3323
	Nyalazi	688	42	0	4	MDG0149	7	783	1							DR1716	3325
	Nyalazi	689	62	0	4	MEG0172	7	784	1	7.4	6	2				DR1717	3334
	Nyalazi	690	69	0	1	MAG0007	7	785	1	8.1	6	2				DR1718	3342
	Nyalazi	691	13	0	3	MCG0078	7	786	1	11.7	5	2				DR1582	3354
	Nyalazi	692	32	0	3	MDG0093	7	787	1	13.9	6	2				DR426	3355
	Nyalazi	693	44	0	4	MDG0116	7	788	1	9	6	3				DR1719	3373
	Nyalazi	694	70	0	1	MAG0008	7	790	1		6	2				DR1720	3381
	Nyalazi	695	46	0	4	MEG0105	7	791	1		6	2				DR438	3386
	Nyalazi	696	24	0	3	MDG0087	7	792	1	9.6	6	2				DR1721	3390
	Nyalazi	697	57	0	4	MDG0122	7	795	1			1				DR1722	3391
	Nyalazi	698	35	0	3	MEG0135	7	798	1							DR1583	3398
	Nyalazi	699	58	0	4	MDG0167	7	799	1			1				DR1723	3406
	Nyalazi	700	60	0	4	MDG0129	7	800	1	6.4	6	3				DR1724	3410
	Nyalazi	701	80	0	1	MAG0018	7	801	1	13.2	6	3				DR1725	3411
	Nyalazi	702	4	0	3	MCG0116	7	802	1	10.8	3	3				DR1726	3418
	Nyalazi	703	83	0	1	MAG0021	7	803	1	14.1	6	3				DR450	3420
	Nyalazi	704	94	0	1	MAG0032	7	804	1		6	2				DR459	3452
	Nyalazi	705	49	0	4	MEG0174	7	805	1			1				DR1727	3453
	Nyalazi	706	28	0	3	MEG0093	7	806	1							DR464	3461
	Nyalazi	707	53	0	4	MEG0132	7	807	1	8.6	6	2				DR1728	3483
	Nyalazi	708	56	0	4	MEG0161	7	808	1	8	6	2				DR1584	3495
	Nyalazi	709	36	0	4	MDG0165	7	809	1	10	5	3				DR1729	3497
	Nyalazi	710	59	0	4	MEG0103	7	810	1		6	1				DR1585	3502
	Nyalazi	711	34	0	3	MDG0092	7	811	1	5.9	6	2				DR1730	3504
	Nyalazi	712	72	0	1	MAG0010	7	812	1	11.1	6	3				DR1731	3524
	Nyalazi	713	75	0	1	MAG0013	7	813	1	7.7	6	3				DR1586	3536
	Nyalazi	714	52	0	4	MDG0111	7	814	1			1				DR1587	3539
	Nyalazi	715	79	0	1	MAG0017	7	815	1	13.2	6	3				DR1732	3547
	Nyalazi	716	82	0	1	MAG0020	7	816	1	9.9	3	2				DR1588	3555
	Nyalazi	717	47	0	4	MEG0131	7	817	1	10.6	6	2				DR490	3559
	Nyalazi	718	37	0	4	MDG0173	7	818	1							DR1733	3570
	Nyalazi	719	50	0	4	MEG0107	7	819	1	12.9	5	2				DR1171	3572
	Nyalazi	720	43	0	4	MEG0158	7	820	1		6	2				DR496	3573
	Nyalazi	721	85	0	1	MAG0023	7	822	1							DR1734	3576
	Nyalazi	722	55	0	4	MEG0145	7	824	1	13.9	6	2				DR1735	3581
	Nyalazi	723	14	0	3	MCG0035	7	825	1	10.7	6	3				DR1736	3585
	Nyalazi	724	40	0	4	MDG0128	7	827	1			1				DR498	3586
	Nyalazi	725	18	0	3	MCG0041	7	828	1	16.1	6	3				DR1737	3588
	Nyalazi	726	40	0	4	MEG0128	7	829	1							DR1738	3590
	Nyalazi	727	36	0	4	MEG0165	7	832	1	11.7	5	3				DR1172	3595
	Nyalazi	728	12	0	3	MCG0057	7	833	1	10.3	4	3				DR1173	3618
	Nyalazi	729	84	0	1	MAG0022	7	836	1			1				DR1739	3639
	Nyalazi	730	73	0	1	MAG0011	7	839	1			1				DR1740	3640
	Nyalazi	731	34	0	3	MEG0092	7	841	1	7.5	6	2				DR1174	3662
	Nyalazi	732	11	0	3	MCG0105	7	842	1	11.9	6	3				DR1741	3665
	Nyalazi	733	45	0	4	MEG0094	7	843	1	11.3	6	2				DR1742	3691
	Nyalazi	734	33	0	3	MDG0135	7	844	1	8.5	6	2				DR1743	3696
	Nyalazi	735	1	0	2	MBG0128	7	845	1	10.4	3	2				DR1744	3707
	Nyalazi	736	48	0	4	MEG0166	7	846	1	11.8	5	3				DR1175	3729
	Nyalazi	737	60	0	4	MEG0129	7	847	1		6	2				DR1745	3760
	Nyalazi	738	95	0	1	MAG0033	7	850	1							DR1177	3795
	Nyalazi	739	76	0	1	MAG0014	7	851	1							DR1746	3800
	Nyalazi	740	59	0	4	MDG0103	7	852	1							DR1178	3835
	Nyalazi	741	43	0	4	MDG0158	7	853	1	9.9	6	2				DR1747	3836
	Nyalazi	742	68	0	1	MAG0006	7	854	1		6	3				DR1249	3848
	Nyalazi	743	91	0	1	MAG0029	7	855	1	5.7	6	3				DR1250	3849
	Nyalazi	744	71	0	1	MAG0009	7	858	1	9.2	6	2				DR1251	3850
	Nyalazi	745	22	0	3	MCG0002	7	860	1	8.3	6	2				DR1252	3851
	Nyalazi	746	92	0	1	MAG0030	7	861	1		6	3				DR1748	3854
	Nyalazi	747	57	0	4	MEG0122	7	862	1		6	1				DR1253	3856
	Nyalazi	748	39	0	4	MDG0170	7	863	1			1				DR1254	3864
	Nyalazi	749	48	0	4	MDG0166	7	864	1							DR1749	3866
	Nyalazi	750	37	0	4	MEG0173	7	866	1	9.8	6	3				DR1255	3870
	Nyalazi	751	20	0	3	MCG0011	7	868	1							DR1256	3871
	Nyalazi	752	61	0	4	MDG0130	7	869	1	9.9	6	2				DR1257	3873
	Nyalazi	753	2	0	2	MBG0134	7	870	1							DR1258	3875
	Nyalazi	754	44	0	4	MEG0116	7	871	1	17	4	3				DR1259	3879
	Nyalazi	755	67	0	1	MAG0005	7	873	1	6.8	6	2				DR1183	3883
	Nyalazi	756	90	0	1	MAG0028	7	874	1	8.5	2	2				DR1260	3884
	Nyalazi	757	41	0	4	MEG0147	7	875	1	8.6	6	3				DR1261	3892
	Nyalazi	758	53	0	4	MDG0132	7	878	1							DR1262	3893
	Nyalazi	759	77	0	1	MAG0015	7	879	1	12.2	3	2				DR1264	3896
	Nyalazi	760	8	0	3	MCG0118	7	880	1	13.5	3	2				DR1265	3900
	Nyalazi	761	89	0	1	MAG0027	7	881	1	12.2	6	3				DR1266	3904
	Nyalazi	762	74	0	1	MAG0012	7	882	1	12.1	6	3				DR586	3905
	Nyalazi	763	41	0	4	MDG0147	8	883	1	14.1	6	3				DR1267	3911
	Nyalazi	764	12	0	3	MCG0057	8	885	1							DR1268	3912
	Nyalazi	765	52	0	4	MEG0111	8	886	1	5.6	6	1				DR1269	3913
	Nyalazi	766	50	0	4	MDG0107	8	888	1		6	2				DR1270	3916
	Nyalazi	767	51	0	4	MDG0113	8	889	1							DR589	3920
	Nyalazi	768	71	0	1	MAG0009	8	890	1							DR1271	3922
	Nyalazi	769	9	0	3	MCG0201	8	891	1		6	2				DR1750	3926
	Nyalazi	770	39	0	4	MDG0170	8	892	1							DR590	3928
	Nyalazi	771	7	0	3	MCG0092	8	893	1	9.7	6	2				DR1751	3933
	Nyalazi	772	5	0	3	MCG0101	8	894	1			1				DR1272	3935
	Nyalazi	773	65	0	1	MAG0003	8	896	1	7.2	6	2				DR1273	3936
	Nyalazi	774	58	0	4	MDG0167	8	897	1							DR1274	3944
	Nyalazi	775	35	0	4	MEG0119	8	898	1	9.5	6	3				DR1185	3946
	Nyalazi	776	47	0	4	MDG0131	8	899	1							DR1752	3947
	Nyalazi	777	77	0	1	MAG0015	8	900	1		6	3				DR1275	3948
	Nyalazi	778	34	0	3	MDG0092	8	901	1							DR1276	3950
	Nyalazi	779	53	0	4	MDG0132	8	902	1							DR1753	3959
	Nyalazi	780	48	0	4	MDG0166	8	903	1							DR1277	3962
	Nyalazi	781	51	0	4	MEG0113	8	905	1	12.3	2	2				DR1278	3963
	Nyalazi	782	40	0	4	MEG0128	8	906	1	12	6	2				DR1279	3965
	Nyalazi	783	16	0	3	MCG0491	8	907	1							DR1280	3966
	Nyalazi	784	84	0	1	MAG0022	8	908	1	13.9	4	3				DR1281	3968
	Nyalazi	785	83	0	1	MAG0021	8	909	1	9.1	6	2				DR1754	3971
	Nyalazi	786	46	0	4	MEG0105	8	910	1	11.7	3	2				DR1282	3972
	Nyalazi	787	53	0	4	MEG0132	8	912	1							DR1283	3974
	Nyalazi	788	40	0	4	MDG0128	8	913	1	10.3	6	2				DR1284	3979
	Nyalazi	789	67	0	1	MAG0005	8	914	1	6.7	6	2				DR1285	3980
	Nyalazi	790	49	0	4	MDG0174	8	915	1			1				DR1286	3986
	Nyalazi	791	50	0	4	MEG0107	8	916	1	12.4	3	3				DR1287	3993
	Nyalazi	792	91	0	1	MAG0029	8	917	1	12.5	3	3				DR1288	3994
	Nyalazi	793	49	0	4	MEG0174	8	918	1	5.5	6	2				DR1289	3996
	Nyalazi	794	36	0	4	MEG0165	8	919	1	11.9	2	3				DR1290	4002
	Nyalazi	795	37	0	4	MEG0173	8	920	1			1				DR1291	4004
	Nyalazi	796	28	0	3	MEG0093	8	923	1							DR1292	4005
	Nyalazi	797	41	0	4	MEG0147	8	924	1	13.7	6	3				DR1293	4006
	Nyalazi	798	3	0	3	MCG0003	8	925	1	8	6	2				DR1294	4007
	Nyalazi	799	90	0	1	MAG0028	8	926	1			1				DR1295	4009
	Nyalazi	800	30	0	3	MCG0072	8	927	1	13.4	6	3				DR1296	4010
	Nyalazi	801	85	0	1	MAG0023	8	928	1		6	2				DR1297	4018
	Nyalazi	802	57	0	4	MEG0122	8	929	1							DR1755	4019
	Nyalazi	803	62	0	4	MEG0172	8	931	1	9.8	5	2				DR604	4024
	Nyalazi	804	88	0	1	MAG0026	8	932	1	13.4	6	3				DR1756	4025
	Nyalazi	805	76	0	1	MAG0014	8	933	1	10.3	6	2				DR1298	4032
	Nyalazi	806	25	0	3	MCG0070	8	934	1	10.8	3	3				DR1757	4033
	Nyalazi	807	13	0	3	MCG0078	8	935	1	7.9	6	2				DR1299	4037
	Nyalazi	808	38	0	4	MDG0146	8	936	1							DR1300	4038
	Nyalazi	809	70	0	1	MAG0008	8	937	1							DR1301	4040
	Nyalazi	810	81	0	1	MAG0019	8	938	1	6.8	6	2				DR1758	4047
	Nyalazi	811	2	0	2	MBG0134	8	939	1			1				DR607	4048
	Nyalazi	812	27	0	3	MCG0046	8	940	1	11.7	4	3				DR609	4053
	Nyalazi	813	26	0	3	MCG0077	8	942	1							DR1303	4055
	Nyalazi	814	89	0	1	MAG0027	8	943	1	11.2	5	3				DR1304	4061
	Nyalazi	815	44	0	4	MDG0116	8	944	1	12.1	6	3				DR1194	4062
	Nyalazi	816	55	0	4	MEG0145	8	945	1	5	6	2				DR1759	4072
	Nyalazi	817	74	0	1	MAG0012	8	946	1	9.6	6	3				DR1305	4082
	Nyalazi	818	59	0	4	MEG0103	8	947	1	10	3	3				DR1306	4085
	Nyalazi	819	11	0	3	MCG0105	8	949	1	10.5	5	2				DR617	4086
	Nyalazi	820	60	0	4	MEG0129	8	950	1			3				DR618	4087
	Nyalazi	821	87	0	1	MAG0025	8	951	1	15.7	1	3				DR1760	4089
	Nyalazi	822	42	0	4	MDG0149	8	952	1			2				DR1761	4091
	Nyalazi	823	59	0	4	MDG0103	8	954	1	13.1	6	3				DR1307	4092
	Nyalazi	824	15	0	3	MCG0016	8	955	1	12.3	3	2				DR1762	4093
	Nyalazi	825	73	0	1	MAG0011	8	956	1	6.1	6	2				DR1308	4094
	Nyalazi	826	42	0	4	MEG0149	8	957	1		6	2				DR1309	4095
	Nyalazi	827	54	0	4	MEG0137	8	958	1	11.3	6	2				DR620	4097
	Nyalazi	828	61	0	4	MDG0130	8	959	1	10.5	6	2				DR1310	4098
	Nyalazi	829	46	0	4	MDG0105	8	960	1	12.7	6	2				DR1311	4103
	Nyalazi	830	22	0	3	MCG0002	8	961	1			1				DR1312	4106
	Nyalazi	831	86	0	1	MAG0024	8	962	1	10.2	6	2				DR1763	4113
	Nyalazi	832	47	0	4	MEG0131	8	963	1	10.7	6	2				DR1313	4116
	Nyalazi	833	24	0	3	MDG0087	8	964	1	10.5	6	2				DR1314	4124
	Nyalazi	834	80	0	1	MAG0018	8	965	1	5.3	6	1				DR1315	4125
	Nyalazi	835	1	0	2	MBG0128	8	966	1							DR1316	4126
	Nyalazi	836	75	0	1	MAG0013	8	967	1		6	1				DR624	4127
	Nyalazi	837	64	0	1	MAG0002	8	968	1			1				DR1317	4130
	Nyalazi	838	31	0	3	MDG0136	8	970	1	12.8	3	2				DR626	4136
	Nyalazi	839	44	0	4	MEG0116	8	971	1	11.7	4	4				DR1764	4137
	Nyalazi	840	35	0	3	MEG0135	8	972	1							DR1318	4138
	Nyalazi	841	79	0	1	MAG0017	8	973	1	11.7	3	3				DR1319	4139
	Nyalazi	842	39	0	4	MEG0170	8	974	1	15.9	6	3				DR1765	4141
	Nyalazi	843	21	0	3	MCG0040	8	976	1	13.7	2	2				DR629	4143
	Nyalazi	844	19	0	3	MCG0106	8	977	1							DR1766	4147
	Nyalazi	845	23	0	3	MCG0021	8	978	1							DR1320	4155
	Nyalazi	846	92	0	1	MAG0030	8	979	1	7.8	6	2				DR1767	4158
	Nyalazi	847	29	0	3	MCG0008	8	980	1			1				DR1321	4159
	Nyalazi	848	43	0	4	MEG0158	8	982	1		6	2				DR1322	4161
	Nyalazi	849	68	0	1	MAG0006	8	983	1							DR1323	4166
	Nyalazi	850	34	0	3	MEG0092	8	984	1	9.8	6	2				DR1324	4173
	Nyalazi	851	45	0	4	MEG0094	8	985	1							DR1325	4180
	Nyalazi	852	31	0	3	MEG0136	8	986	1	10.9	6	2				DR1326	4185
	Nyalazi	853	33	0	3	MDG0135	8	987	1	12.4	3	2				DR1327	4189
	Nyalazi	854	55	0	4	MDG0145	8	988	1							DR1768	4193
	Nyalazi	855	10	0	3	MCG0020	8	989	1	10.9	6	2				DR642	4195
	Nyalazi	856	69	0	1	MAG0007	8	990	1			1				DR644	4202
	Nyalazi	857	56	0	4	MDG0161	8	993	1							DR1769	4210
	Nyalazi	858	18	0	3	MCG0041	8	994	1	13.8	6	2				DR651	4222
	Nyalazi	859	56	0	4	MEG0161	8	995	1	9.1	5	2				DR1328	4225
	Nyalazi	860	72	0	1	MAG0010	8	996	1	11.2	6	2				DR1329	4227
	Nyalazi	861	57	0	4	MDG0122	8	999	1	11.4	6	3				DR1770	4231
	Nyalazi	862	48	0	4	MEG0166	8	1000	1	13.5	6	2				DR1330	4236
	Nyalazi	863	52	0	4	MDG0111	8	1001	1							DR1331	4239
	Nyalazi	864	95	0	1	MAG0033	8	1003	1	7.8	6	2				DR1332	4243
	Nyalazi	865	35	0	4	MDG0119	8	1004	1	6.7	6	2				DR1333	4244
	Nyalazi	866	24	0	3	MEG0087	8	1005	1		6	4				DR1334	4263
	Nyalazi	867	62	0	4	MDG0172	8	1006	1	6.4	6	2				DR1771	4271
	Nyalazi	868	8	0	3	MCG0118	8	1007	1	13.7	6	2				DR1335	4274
	Nyalazi	869	14	0	3	MCG0035	8	1008	1	9.8	6	2				DR1336	4276
	Nyalazi	870	82	0	1	MAG0020	9	1010	1		6	2				DR1337	4279
	Nyalazi	871	50	0	4	MEG0107	9	1011	1	10.9	6	2				DR1772	4290
	Nyalazi	872	46	0	4	MDG0105	9	1012	1		6	2				DR1773	4291
	Nyalazi	873	5	0	3	MCG0101	9	1013	1			1				DR1774	4293
	Nyalazi	874	77	0	1	MAG0015	9	1014	1							DR1775	4294
	Nyalazi	875	21	0	3	MCG0040	9	1018	1			1				DR1338	4297
	Nyalazi	876	27	0	3	MCG0046	9	1019	1			1				DR1339	4299
	Nyalazi	877	70	0	1	MAG0008	9	1020	1	5.4	6	2				DR1340	4304
	Nyalazi	878	41	0	4	MDG0147	9	1021	1	11.6	3	3				DR1776	4306
	Nyalazi	879	11	0	3	MCG0105	9	1022	1							DR1777	4309
	Nyalazi	880	66	0	1	MAG0004	9	1023	1	14.4	6	2				DR670	4310
	Nyalazi	881	43	0	4	MEG0158	9	1025	1	9.4	6	2				DR1778	4319
	Nyalazi	882	57	0	4	MEG0122	9	1026	1							DR1779	4320
	Nyalazi	883	30	0	3	MCG0072	9	1027	1	10.8	6	2				DR1341	4323
	Nyalazi	884	41	0	4	MEG0147	9	1028	1	10.5	6	2				DR1780	4332
	Nyalazi	885	60	0	4	MEG0129	9	1029	1	8.6	6	3				DR677	4347
	Nyalazi	886	56	0	4	MEG0161	9	1030	1	9.3	6	2				DR1342	4353
	Nyalazi	887	15	0	3	MCG0016	9	1031	1	11.9	6	3				DR682	4363
	Nyalazi	888	63	0	1	MAG0001	9	1032	1	9.3	6	3				DR1343	4365
	Nyalazi	889	39	0	4	MEG0170	9	1033	1		6	2				DR1344	4367
	Nyalazi	890	35	0	4	MEG0119	9	1034	1			1				DR1345	4370
	Nyalazi	891	28	0	3	MEG0093	9	1035	1	6.1	6	2				DR1781	4374
	Nyalazi	892	20	0	3	MCG0011	9	1036	1	7.1	6	2				DR1346	4381
	Nyalazi	893	43	0	4	MDG0158	9	1038	1	11.1	5	2				DR1782	4387
	Nyalazi	894	56	0	4	MDG0161	9	1039	1							DR687	4390
	Nyalazi	895	67	0	1	MAG0005	9	1040	1		6	2				DR1783	4391
	Nyalazi	896	54	0	4	MDG0137	9	1041	1	12	6	2				DR1784	4392
	Nyalazi	897	88	0	1	MAG0026	9	1042	1	15.7	6	3				DR690	4395
	Nyalazi	898	84	0	1	MAG0022	9	1043	1	5.7	6	2				DR1785	4396
	Nyalazi	899	7	0	3	MCG0092	9	1044	1			1				DR1347	4419
	Nyalazi	900	45	0	4	MDG0094	9	1045	1			1				DR1786	4441
	Nyalazi	901	33	0	3	MDG0135	9	1046	1	5.9	6	2				DR1787	4447
	Nyalazi	902	4	0	3	MCG0116	9	1047	1	13.5	5	3				DR697	4451
	Nyalazi	903	83	0	1	MAG0021	9	1048	1	13.9	6	3				DR698	4453
	Nyalazi	904	42	0	4	MEG0149	9	1049	1	11.2	6	2				DR1348	4457
	Nyalazi	905	55	0	4	MDG0145	9	1050	1	8.5	6	2				DR699	4464
	Nyalazi	906	18	0	3	MCG0041	9	1051	1	13.8	5	2				DR1349	4466
	Nyalazi	907	80	0	1	MAG0018	9	1052	1	10	5	2				DR1791	4468
	Nyalazi	908	59	0	4	MEG0103	9	1053	1	11.1	3	2				DR1792	4476
	Nyalazi	909	44	0	4	MEG0116	9	1054	1	10.3	6	2				DR1793	4477
	Nyalazi	910	68	0	1	MAG0006	9	1056	1	12.4	6	2				DR1794	4481
	Nyalazi	911	52	0	4	MEG0111	9	1058	1	9.4	6	2				DR1350	4482
	Nyalazi	912	53	0	4	MEG0132	9	1059	1	9.8	6	2				DR1795	4483
	Nyalazi	913	10	0	3	MCG0020	9	1060	1							DR1796	4490
	Nyalazi	914	47	0	4	MDG0131	9	1061	1							DR1351	4502
	Nyalazi	915	93	0	1	MAG0031	9	1062	1	6.8	6	2				DR1797	4516
	Nyalazi	916	73	0	1	MAG0011	9	1063	1	6.3	6	2				DR1798	4528
	Nyalazi	917	49	0	4	MEG0174	9	1064	1	6.3	6	2				DR1799	4544
	Nyalazi	918	75	0	1	MAG0013	9	1065	1	12.8	6	3				DR1800	4548
	Nyalazi	919	78	0	1	MAG0016	9	1066	1							DR716	4550
	Nyalazi	920	46	0	4	MEG0105	9	1067	1	13.1	6	3				DR1801	4563
	Nyalazi	921	62	0	4	MEG0172	9	1068	1	8.7	6	3				DR1352	4576
	Nyalazi	922	58	0	4	MDG0167	9	1069	1	6.2	6	2				DR1802	4577
	Nyalazi	923	89	0	1	MAG0027	9	1070	1	8.6	6	3				DR1803	4590
	Nyalazi	924	17	0	3	MCG0049	9	1071	1	11	4	2				DR1804	4595
	Nyalazi	925	44	0	4	MDG0116	9	1072	1	11.5	4	3				DR1353	4600
	Nyalazi	926	51	0	4	MDG0113	9	1073	1			1				DR1354	4603
	Nyalazi	927	48	0	4	MEG0166	9	1075	1	13.5	6	2				DR1806	4605
	Nyalazi	928	42	0	4	MDG0149	9	1076	1	10.2	5	3				DR1807	4611
	Nyalazi	929	76	0	1	MAG0014	9	1077	1							DR729	4618
	Nyalazi	930	86	0	1	MAG0024	9	1078	1	11.3	4	2				DR1808	4625
	Nyalazi	931	45	0	4	MEG0094	9	1079	1	12	6	2				DR1355	4628
	Nyalazi	932	87	0	1	MAG0025	9	1080	1	7.6	6	2				DR1809	4632
	Nyalazi	933	95	0	1	MAG0033	9	1081	1							DR1810	4640
	Nyalazi	934	85	0	1	MAG0023	9	1082	1		6	2				DR1811	4641
	Nyalazi	935	60	0	4	MDG0129	9	1083	1	7.6	6	3				DR1812	4654
	Nyalazi	936	47	0	4	MEG0131	9	1084	1	10.9	3	2				DR1813	4656
	Nyalazi	937	12	0	3	MCG0057	9	1085	1							DR1814	4659
	Nyalazi	938	51	0	4	MEG0113	9	1086	1	10.6	6	2				DR1815	4660
	Nyalazi	939	1	0	2	MBG0128	9	1087	1	13.1	5	2				DR1816	4661
	Nyalazi	940	2	0	2	MBG0134	9	1088	1	10.3	5	2				DR1817	4667
	Nyalazi	941	24	0	3	MDG0087	9	1089	1	13.4	6	2				DR1818	4672
	Nyalazi	942	29	0	3	MCG0008	9	1090	1			1				DR1819	4674
	Nyalazi	943	35	0	3	MEG0135	9	1091	1	14.1	3	2				DR1356	4713
	Nyalazi	944	24	0	3	MEG0087	9	1093	1			1				DR750	4715
	Nyalazi	945	57	0	4	MDG0122	9	1094	1	6.1	6	2				DR1357	4720
	Nyalazi	946	19	0	3	MCG0106	9	1095	1							DR1358	4721
	Nyalazi	947	28	0	3	MCG0047	9	1096	1	12	4	2				DR1820	4725
	Nyalazi	948	22	0	3	MCG0002	9	1097	1	8.8	6	2				DR1821	4726
	Nyalazi	949	74	0	1	MAG0012	9	1098	1	13.3	5	2				DR1822	4735
	Nyalazi	950	40	0	4	MEG0128	9	1099	1	5.9	6	2				DR1823	4736
	Nyalazi	951	32	0	3	MDG0093	9	1100	1			1				DR1824	4737
	Nyalazi	952	36	0	4	MEG0165	9	1101	1	11.6	5	2				DR754	4741
	Nyalazi	953	23	0	3	MCG0021	9	1102	1	12.3	5	2				DR1359	4747
	Nyalazi	954	69	0	1	MAG0007	9	1103	1	10.1	6	1				DR1825	4748
	Nyalazi	955	16	0	3	MCG0491	9	1104	1		6	3				DR1826	4749
	Nyalazi	956	54	0	4	MEG0137	9	1106	1	11.9	5	2				DR1827	4750
	Nyalazi	957	79	0	1	MAG0017	9	1107	1	13.2	6	2				DR1828	4753
	Nyalazi	958	26	0	3	MCG0077	9	1108	1	11.8	6	3				DR1829	4756
	Nyalazi	959	81	0	1	MAG0019	9	1109	1		6	2				DR1360	4757
	Nyalazi	960	53	0	4	MDG0132	9	1110	1			1				DR1830	4759
	Nyalazi	961	6	0	3	MCG0079	9	1111	1	12.4	4	2				DR1831	4760
	Nyalazi	962	94	0	1	MAG0032	9	1113	1			1				DR1832	4773
	Nyalazi	963	90	0	1	MAG0028	9	1114	1	8.8	5	3				DR1833	4781
	Nyalazi	964	34	0	3	MEG0092	9	1117	1	6.8	6	2				DR762	4782
	Nyalazi	965	65	0	1	MAG0003	9	1118	1	10.2	6	2				DR1834	4791
	Nyalazi	966	37	0	4	MDG0173	9	1119	1			2				DR1361	4794
	Nyalazi	967	61	0	4	MDG0130	9	1120	1	9.8	6	2				DR1835	4795
	Nyalazi	968	14	0	3	MCG0035	9	1122	1		6	2				DR1836	4801
	Nyalazi	969	64	0	1	MAG0002	9	1126	1	9.6	6	2				DR1362	4817
	Nyalazi	970	62	0	4	MDG0172	9	1127	1							DR1837	4818
	Nyalazi	971	55	0	4	MEG0145	9	1128	1			1				DR1363	4830
	Nyalazi	972	31	0	3	MEG0136	9	1129	1	14	6	2				DR1838	4847
	Nyalazi	973	39	0	4	MDG0170	9	1130	1							DR1839	4856
	Nyalazi	974	37	0	4	MEG0173	9	1131	1		6	1				DR1840	4866
	Nyalazi	975	3	0	3	MCG0003	9	1132	1	5.1	6	2				DR1841	4870
	Nyalazi	976	71	0	1	MAG0009	9	1133	1		6	2				DR1842	4886
	Nyalazi	977	47	0	4	MDG0131	10	1135	1							DR1844	4900
	Nyalazi	978	91	0	1	MAG0029	10	1137	1	9.3	6	3				DR788	4908
	Nyalazi	979	93	0	1	MAG0031	10	1138	1		6	3				DR1845	4911
	Nyalazi	980	35	0	4	MDG0119	10	1139	1	6.4	6	2				DR1846	4912
	Nyalazi	981	22	0	3	MCG0002	10	1140	1		6	1				DR1364	4914
	Nyalazi	982	74	0	1	MAG0012	10	1141	1	12.5	3	2				DR1847	4916
	Nyalazi	983	77	0	1	MAG0015	10	1142	1	9.1	5	2				DR1848	4918
	Nyalazi	984	9	0	3	MCG0201	10	1143	1		6	2				DR1849	4939
	Nyalazi	985	69	0	1	MAG0007	10	1145	1	10.8	2	3				DR1850	4940
	Nyalazi	986	13	0	3	MCG0078	10	1146	1	5	6	2				DR1851	4943
	Nyalazi	987	45	0	4	MEG0094	10	1147	1							DR1852	4955
	Nyalazi	988	53	0	4	MEG0132	10	1148	1							DR1853	4957
	Nyalazi	989	92	0	1	MAG0030	10	1149	1	10.9	6	2				DR1854	4962
	Nyalazi	990	28	0	3	MEG0093	10	1150	1							DR1855	4970
	Nyalazi	991	70	0	1	MAG0008	10	1151	1	13.6	4	3				DR1856	4973
	Nyalazi	992	87	0	1	MAG0025	10	1153	1		6	1				DR1365	4996
	Nyalazi	993	51	0	4	MEG0113	10	1154	1			1				DR1857	5002
	Nyalazi	994	35	0	4	MEG0119	10	1155	1	12.6	6	3				DR1858	5010
	Nyalazi	995	88	0	1	MAG0026	10	1156	1	8.4	6	3				DR1859	5015
	Nyalazi	996	31	0	3	MEG0136	10	1157	1	13.7	6	2				DR1860	5020
	Nyalazi	997	15	0	3	MCG0016	10	1158	1	11.6	3	2				DR1861	5023
	Nyalazi	998	57	0	4	MEG0122	10	1159	1		6	2				DR1862	5027
	Nyalazi	999	76	0	1	MAG0014	10	1160	1							DR1863	5037
	Nyalazi	1000	1	0	2	MBG0128	10	1161	1	11.7	3	3				DR1864	5038
	Nyalazi	1001	53	0	4	MDG0132	10	1162	1		6	2				DR1865	5039
	Nyalazi	1002	18	0	3	MCG0041	10	1163	1	9	6	2				DR1867	5054
	Nyalazi	1003	38	0	4	MDG0146	10	1164	1		6	3				DR1868	5063
	Nyalazi	1004	32	0	3	MDG0093	10	1165	1	12.6	6	3				DR1869	5079
	Nyalazi	1005	36	0	4	MEG0165	10	1166	1	12.5	5	3				DR1870	5080
	Nyalazi	1006	20	0	3	MCG0011	10	1167	1	9.7	4	3				DR1871	5081
	Nyalazi	1007	46	0	4	MEG0105	10	1168	1	8.5	6	2				DR1872	5085
	Nyalazi	1008	79	0	1	MAG0017	10	1169	1	11.8	5	3				DR1873	5098
	Nyalazi	1009	89	0	1	MAG0027	10	1170	1	10.2	6	3				DR1874	5117
	Nyalazi	1010	42	0	4	MEG0149	10	1171	1	10.8	3	2				DR1875	5123
	Nyalazi	1011	82	0	1	MAG0020	10	1172	1	9.8	6	3				DR1876	5124
	Nyalazi	1012	31	0	3	MDG0136	10	1173	1	8.6	6	2				DR835	5130
	Nyalazi	1013	27	0	3	MCG0046	10	1174	1	6.4	6	3				DR1877	5142
	Nyalazi	1014	41	0	4	MEG0147	10	1175	1	12.3	3	2				DR1878	5150
	Nyalazi	1015	80	0	1	MAG0018	10	1176	1		6	2				DR1879	5169
	Nyalazi	1016	65	0	1	MAG0003	10	1177	1	13.4	3	2				DR1880	5177
	Nyalazi	1017	90	0	1	MAG0028	10	1178	1	12.4	6	3				DR1881	5180
	Nyalazi	1018	39	0	4	MDG0170	10	1179	1							DR1882	5185
	Nyalazi	1019	23	0	3	MCG0021	10	1180	1	11.1	3	3				DR1883	5189
	Nyalazi	1020	72	0	1	MAG0010	10	1181	1	14.1	6	3				DR1884	5191
	Nyalazi	1021	4	0	3	MCG0116	10	1182	1	8.2	5	3				DR1885	5206
	Nyalazi	1022	63	0	1	MAG0001	10	1185	1		6	2				DR1886	5231
	Nyalazi	1023	28	0	3	MCG0047	10	1186	1	12.1	6	2				DR1887	5236
	Nyalazi	1024	50	0	4	MDG0107	10	1187	1	9.2	6	2				DR1366	5243
	Nyalazi	1025	17	0	3	MCG0049	10	1188	1	6.7	6	2				DR1367	5245
	Nyalazi	1026	44	0	4	MDG0116	10	1189	1							DR1888	5249
	Nyalazi	1027	30	0	3	MCG0072	10	1190	1			1				DR1889	5256
	Nyalazi	1028	16	0	3	MCG0491	10	1191	1							DR1890	5266
	Nyalazi	1029	48	0	4	MEG0166	10	1192	1	6.8	6	2				DR1891	5270
	Nyalazi	1030	49	0	4	MEG0174	10	1193	1	5.9	6	2				DR1892	5277
	Nyalazi	1031	55	0	4	MDG0145	10	1194	1		6	3				DR1893	5278
	Nyalazi	1032	66	0	1	MAG0004	10	1196	1		6	1				DR1894	5297
	Nyalazi	1033	52	0	4	MDG0111	10	1197	1							DR1895	5306
	Nyalazi	1034	45	0	4	MDG0094	10	1198	1							DR1368	5325
	Nyalazi	1035	35	0	3	MEG0135	10	1199	1							DR1897	5326
	Nyalazi	1036	34	0	3	MEG0092	10	1201	1							DR1898	5339
	Nyalazi	1037	39	0	4	MEG0170	10	1202	1	15.1	5	3				DR1899	5340
	Nyalazi	1038	55	0	4	MEG0145	10	1203	1	9.7	6	3				DR1900	5345
	Nyalazi	1039	85	0	1	MAG0023	10	1204	1			1				DR1901	5360
	Nyalazi	1040	3	0	3	MCG0003	10	1206	1	8.2	6	3				DR1902	5368
	Nyalazi	1041	62	0	4	MDG0172	10	1207	1	5.6	6	2				DR1369	5371
	Nyalazi	1042	34	0	3	MDG0092	10	1208	1	10.1	6	2				DR1370	5380
	Nyalazi	1043	68	0	1	MAG0006	10	1209	1	10.7	4	2				DR1903	5383
	Nyalazi	1044	52	0	4	MEG0111	10	1210	1	7.6	6	2				DR1904	5384
	Nyalazi	1045	67	0	1	MAG0005	10	1211	1	11.7	5	3				DR1371	5386
	Nyalazi	1046	12	0	3	MCG0057	10	1212	1							DR1372	5407
	Nyalazi	1047	14	0	3	MCG0035	10	1213	1	10	6	2				DR1905	5410
	Nyalazi	1048	58	0	4	MDG0167	10	1214	1							DR1906	5414
	Nyalazi	1049	95	0	1	MAG0033	10	1215	1	11.1	6	2				DR1907	5421
	Nyalazi	1050	54	0	4	MDG0137	10	1216	1	11.3	6	2				DR1908	5423
	Nyalazi	1051	2	0	2	MBG0134	10	1217	1	9.3	2	3				DR1909	5428
	Nyalazi	1052	57	0	4	MDG0122	10	1218	1			1				DR1910	5457
	Nyalazi	1053	41	0	4	MDG0147	10	1219	1	5.7	6	2				DR1911	5472
	Nyalazi	1054	24	0	3	MEG0087	10	1220	1	14.2	4	2				DR1373	5473
	Nyalazi	1055	25	0	3	MCG0070	10	1221	1	5.9	5	2				DR1912	5476
	Nyalazi	1056	40	0	4	MDG0128	10	1222	1			1				DR1913	5478
	Nyalazi	1057	43	0	4	MDG0158	10	1225	1	12.5	6	3				DR1914	5499
	Nyalazi	1058	40	0	4	MEG0128	10	1226	1	6.9	6	2				DR1915	5503
	Nyalazi	1059	64	0	1	MAG0002	10	1227	1	11.4	6	2				DR1916	5506
	Nyalazi	1060	75	0	1	MAG0013	10	1228	1
	Nyalazi	1061	33	0	3	MDG0135	10	1229	1	12.1	6	2
	Nyalazi	1062	37	0	4	MDG0173	10	1230	1			2
	Nyalazi	1063	11	0	3	MCG0105	10	1231	1			1
	Nyalazi	1064	47	0	4	MEG0131	10	1232	1	14.8	4	3
	Nyalazi	1065	56	0	4	MDG0161	10	1233	1		6	2
	Nyalazi	1066	59	0	4	MEG0103	10	1234	1			1
	Nyalazi	1067	49	0	4	MDG0174	10	1235	1		6	2
	Nyalazi	1068	42	0	4	MDG0149	10	1236	1	13	2	2
	Nyalazi	1069	60	0	4	MDG0129	10	1237	1	7.9	6	2
	Nyalazi	1070	19	0	3	MCG0106	10	1238	1
	Nyalazi	1071	73	0	1	MAG0011	10	1239	1			1
	Nyalazi	1072	54	0	4	MEG0137	10	1240	1	12.5	5	2
	Nyalazi	1073	24	0	3	MDG0087	10	1241	1		6	2
	Nyalazi	1074	61	0	4	MDG0130	10	1242	1	10.2	2	2
	Nyalazi	1075	50	0	4	MEG0107	10	1243	1	10.4	6	2
	Nyalazi	1076	37	0	4	MEG0173	10	1244	1	8.8	4	2
	Nyalazi	1077	48	0	4	MDG0166	10	1245	1
	Nyalazi	1078	44	0	4	MEG0116	10	1246	1
	Nyalazi	1079	83	0	1	MAG0021	10	1247	1	9.4	6	2
	Nyalazi	1080	46	0	4	MDG0105	10	1248	1	11.9	3	2
	Nyalazi	1081	60	0	4	MEG0129	10	1249	1	8.6	6	3
	Nyalazi	1082	26	0	3	MCG0077	10	1250	1		6	3
	Nyalazi	1083	78	0	1	MAG0016	10	1251	1
	Nyalazi	1084	56	0	4	MEG0161	10	1252	1	12.4	6	2
	Nyalazi	1085	84	0	1	MAG0022	10	1253	1	10.3	6	2
	Nyalazi	1086	94	0	1	MAG0032	10	1254	1
	Nyalazi	1087	5	0	3	MCG0101	10	1255	1	6.8	4	3
	Nyalazi	1088	62	0	4	MEG0172	10	1257	1	12.6	6	3
	Nyalazi	1089	43	0	4	MEG0158	10	1258	1	10	6	2
	Nyalazi	1090	36	0	4	MDG0165	10	1259	1	10.3	4	2
	Nyalazi	1091	86	0	1	MAG0024	10	1260	1	14.8	4	3
	Nyalazi	1092	11	0	3	MCG0105	11	1261	1		6	2
	Nyalazi	1093	46	0	4	MEG0105	11	1262	1	13.5	6	3
	Nyalazi	1094	77	0	1	MAG0015	11	1263	1		6	2
	Nyalazi	1095	60	0	4	MDG0129	11	1264	1	12.5	3	3
	Nyalazi	1096	40	0	4	MEG0128	11	1265	1
	Nyalazi	1097	57	0	4	MEG0122	11	1266	1
	Nyalazi	1098	6	0	3	MCG0079	11	1267	1	14.8	2	2
	Nyalazi	1099	93	0	1	MAG0031	11	1268	1
	Nyalazi	1100	83	0	1	MAG0021	11	1269	1			1
	Nyalazi	1101	65	0	1	MAG0003	11	1270	1		6	2
	Nyalazi	1102	95	0	1	MAG0033	11	1271	1	8.5	6	3
	Nyalazi	1103	55	0	4	MEG0145	11	1272	1	9.3	6	2
	Nyalazi	1104	48	0	4	MEG0166	11	1273	1	6.8	6	2
	Nyalazi	1105	56	0	4	MEG0161	11	1274	1	16.3	6	2
	Nyalazi	1106	32	0	3	MDG0093	11	1275	1	7.1	6	2
	Nyalazi	1107	40	0	4	MDG0128	11	1276	1		6	1
	Nyalazi	1108	57	0	4	MDG0122	11	1277	1	13.1	4	3
	Nyalazi	1109	60	0	4	MEG0129	11	1278	1	14.4	6	3
	Nyalazi	1110	69	0	1	MAG0007	11	1279	1	11.8	4	3
	Nyalazi	1111	37	0	4	MEG0173	11	1280	1	13.3	6	3
	Nyalazi	1112	49	0	4	MEG0174	11	1281	1	6.2	6	2
	Nyalazi	1113	36	0	4	MEG0165	11	1282	1	16.3	3	3
	Nyalazi	1114	64	0	1	MAG0002	11	1284	1	9.4	6	3
	Nyalazi	1115	44	0	4	MEG0116	11	1287	1	12.7	6	2
	Nyalazi	1116	24	0	3	MDG0087	11	1288	1	9.7	6	2
	Nyalazi	1117	73	0	1	MAG0011	11	1289	1		6	2
	Nyalazi	1118	45	0	4	MDG0094	11	1291	1	12.5	6	2
	Nyalazi	1119	38	0	4	MDG0146	11	1292	1	13.2	2	2
	Nyalazi	1120	89	0	1	MAG0027	11	1293	1			1
	Nyalazi	1121	51	0	4	MDG0113	11	1295	1	7.6	6	2
	Nyalazi	1122	52	0	4	MDG0111	11	1296	1	7.3	6	2
	Nyalazi	1123	94	0	1	MAG0032	11	1297	1	11.6	6	2
	Nyalazi	1124	80	0	1	MAG0018	11	1298	1	10	4	2
	Nyalazi	1125	35	0	4	MEG0119	11	1300	1			1
	Nyalazi	1126	47	0	4	MEG0131	11	1301	1	6.4	6	2
	Nyalazi	1127	50	0	4	MEG0107	11	1302	1	15.6	4	2
	Nyalazi	1128	7	0	3	MCG0092	11	1303	1	9.3	6	3
	Nyalazi	1129	41	0	4	MDG0147	11	1304	1			1
	Nyalazi	1130	19	0	3	MCG0106	11	1305	1
	Nyalazi	1131	9	0	3	MCG0201	11	1306	1	11.7	6	2
	Nyalazi	1132	5	0	3	MCG0101	11	1307	1	6.9	6	2
	Nyalazi	1133	43	0	4	MEG0158	11	1308	1	6.6	6	3
	Nyalazi	1134	20	0	3	MCG0011	11	1309	1
	Nyalazi	1135	50	0	4	MDG0107	11	1310	1	9.3	6	2
	Nyalazi	1136	78	0	1	MAG0016	11	1311	1
	Nyalazi	1137	88	0	1	MAG0026	11	1312	1	11.9	6	3
	Nyalazi	1138	90	0	1	MAG0028	11	1314	1	12.8	4	2
	Nyalazi	1139	51	0	4	MEG0113	11	1315	1	13.7	5	3
	Nyalazi	1140	66	0	1	MAG0004	11	1316	1	5.2	6	2
	Nyalazi	1141	72	0	1	MAG0010	11	1317	1	6.1	6	3
	Nyalazi	1142	54	0	4	MEG0137	11	1318	1	13.9	5	2
	Nyalazi	1143	16	0	3	MCG0491	11	1319	1	11.3	6	2
	Nyalazi	1144	24	0	3	MEG0087	11	1321	1		6	1
	Nyalazi	1145	22	0	3	MCG0002	11	1323	1		5	2
	Nyalazi	1146	31	0	3	MDG0136	11	1324	1
	Nyalazi	1147	33	0	3	MDG0135	11	1325	1	6.5	6	2
	Nyalazi	1148	37	0	4	MDG0173	11	1326	1	12.5	3	2
	Nyalazi	1149	67	0	1	MAG0005	11	1327	1	11.7	3	2
	Nyalazi	1150	45	0	4	MEG0094	11	1328	1
	Nyalazi	1151	76	0	1	MAG0014	11	1330	1		6	1
	Nyalazi	1152	21	0	3	MCG0040	11	1331	1		6	3
	Nyalazi	1153	62	0	4	MEG0172	11	1332	1	6.5	6	2
	Nyalazi	1154	87	0	1	MAG0025	11	1334	1		6	3
	Nyalazi	1155	34	0	3	MEG0092	11	1335	1		6	3
	Nyalazi	1156	47	0	4	MDG0131	11	1337	1
	Nyalazi	1157	2	0	2	MBG0134	11	1338	1	5.9	4	2
	Nyalazi	1158	8	0	3	MCG0118	11	1339	1	6.7	6	2
	Nyalazi	1159	92	0	1	MAG0030	11	1340	1	10.7	6	3
	Nyalazi	1160	49	0	4	MDG0174	11	1342	1		6	2
	Nyalazi	1161	82	0	1	MAG0020	11	1344	1	12.5	6	3
	Nyalazi	1162	52	0	4	MEG0111	11	1346	1	9.4	6	2
	Nyalazi	1163	53	0	4	MEG0132	11	1347	1	5.9	6	2
	Nyalazi	1164	14	0	3	MCG0035	11	1348	1
	Nyalazi	1165	59	0	4	MEG0103	11	1349	1	6.2	6	2
	Nyalazi	1166	42	0	4	MEG0149	11	1350	1	10.6	6	2
	Nyalazi	1167	26	0	3	MCG0077	11	1351	1	8.9	6	2
	Nyalazi	1168	86	0	1	MAG0024	11	1352	1		6	1
	Nyalazi	1169	15	0	3	MCG0016	11	1354	1			1
	Nyalazi	1170	1	0	2	MBG0128	11	1355	1	12.4	3	2
	Nyalazi	1171	24	0	3	MCG0087	11	1356	1	14.1	3	3
	Nyalazi	1172	41	0	4	MEG0147	11	1357	1	15.9	3	2
	Nyalazi	1173	18	0	3	MCG0041	11	1358	1	8.1	5	2
	Nyalazi	1174	17	0	3	MCG0049	11	1359	1
	Nyalazi	1175	31	0	3	MEG0136	11	1360	1	13.8	6	2
	Nyalazi	1176	71	0	1	MAG0009	11	1361	1	6.5	6	1
	Nyalazi	1177	28	0	3	MEG0093	11	1363	1
	Nyalazi	1178	48	0	4	MDG0166	11	1364	1
	Nyalazi	1179	85	0	1	MAG0023	11	1366	1	8.8	6	2
	Nyalazi	1180	12	0	3	MCG0057	11	1367	1	10.5	2	2
	Nyalazi	1181	3	0	3	MCG0003	11	1368	1		6	2
	Nyalazi	1182	29	0	3	MCG0008	11	1370	1	11.2	6	2
	Nyalazi	1183	46	0	4	MDG0105	11	1371	1	11.6	3	3
	Nyalazi	1184	30	0	3	MCG0072	11	1372	1	10.8	1	2
	Nyalazi	1185	91	0	1	MAG0029	11	1373	1	6.8	6	3
	Nyalazi	1186	63	0	1	MAG0001	11	1375	1	6.5	6	2
	Nyalazi	1187	75	0	1	MAG0013	11	1377	1	9.3	6	2
	Nyalazi	1188	35	0	3	MEG0135	11	1378	1	11.2	6	2
	Nyalazi	1189	43	0	4	MDG0158	11	1379	1	10.8	5	2
	Nyalazi	1190	39	0	4	MEG0170	11	1380	1	6.3	6	2
	Nyalazi	1191	84	0	1	MAG0022	11	1381	1		6	2
	Nyalazi	1192	81	0	1	MAG0019	11	1382	1	11.5	5	2
	Nyalazi	1193	13	0	3	MCG0078	11	1383	1	12	6	2
	Nyalazi	1194	54	0	4	MDG0137	11	1384	1
	Nyalazi	1195	36	0	4	MDG0165	11	1385	1	10.6	3	2
	Nyalazi	1196	66	0	1	MAG0004	12	1387	1	9.7	6	3
	Nyalazi	1197	23	0	3	MCG0021	12	1388	1	14.5	6	3
	Nyalazi	1198	84	0	1	MAG0022	12	1389	1		6	2
	Nyalazi	1199	89	0	1	MAG0027	12	1390	1	13.9	5	3
	Nyalazi	1200	27	0	3	MCG0046	12	1391	1		6	2
	Nyalazi	1201	62	0	4	MEG0172	12	1392	1		6	3
	Nyalazi	1202	36	0	4	MDG0165	12	1393	1	7.8	5	3
	Nyalazi	1203	77	0	1	MAG0015	12	1394	1			1
	Nyalazi	1204	54	0	4	MDG0137	12	1395	1	12.5	6	2
	Nyalazi	1205	31	0	3	MDG0136	12	1396	1	8	6	2
	Nyalazi	1206	58	0	4	MDG0167	12	1397	1
	Nyalazi	1207	44	0	4	MDG0116	12	1398	1	9.7	5	2
	Nyalazi	1208	12	0	3	MCG0057	12	1399	1
	Nyalazi	1209	48	0	4	MDG0166	12	1400	1	14.4	6	3
	Nyalazi	1210	7	0	3	MCG0092	12	1401	1	12	6	3
	Nyalazi	1211	36	0	4	MEG0165	12	1403	1	8.5	6	3
	Nyalazi	1212	35	0	4	MEG0119	12	1404	1
	Nyalazi	1213	6	0	3	MCG0079	12	1405	1	10.5	2	2
	Nyalazi	1214	45	0	4	MDG0094	12	1406	1	11.1	6	3
	Nyalazi	1215	51	0	4	MEG0113	12	1407	1	10.4	5	2
	Nyalazi	1216	56	0	4	MEG0161	12	1408	1	10.2	6	2
	Nyalazi	1217	63	0	1	MAG0001	12	1409	1	12.1	6	3
	Nyalazi	1218	34	0	3	MDG0092	12	1410	1	6.3	6	2
	Nyalazi	1219	86	0	1	MAG0024	12	1411	1	9.1	6	2
	Nyalazi	1220	56	0	4	MDG0161	12	1412	1
	Nyalazi	1221	93	0	1	MAG0031	12	1413	1		6	2
	Nyalazi	1222	5	0	3	MCG0101	12	1414	1	5.6	6	3
	Nyalazi	1223	41	0	4	MEG0147	12	1415	1	11.8	6	2
	Nyalazi	1224	65	0	1	MAG0003	12	1416	1	12.9	5	2
	Nyalazi	1225	49	0	4	MEG0174	12	1417	1	12.5	2	2
	Nyalazi	1226	51	0	4	MDG0113	12	1418	1	11	4	3
	Nyalazi	1227	39	0	4	MEG0170	12	1419	1	11.1	3	3
	Nyalazi	1228	42	0	4	MDG0149	12	1420	1	7.7	5	2
	Nyalazi	1229	10	0	3	MCG0020	12	1421	1	8.8	6	2
	Nyalazi	1230	85	0	1	MAG0023	12	1422	1	7.9	6	2
	Nyalazi	1231	19	0	3	MCG0106	12	1423	1
	Nyalazi	1232	73	0	1	MAG0011	12	1424	1		6	2
	Nyalazi	1233	91	0	1	MAG0029	12	1425	1		6	3
	Nyalazi	1234	35	0	4	MDG0119	12	1426	1		6	2
	Nyalazi	1235	72	0	1	MAG0010	12	1427	1	6.5	6	3
	Nyalazi	1236	9	0	3	MCG0201	12	1428	1		6	2
	Nyalazi	1237	37	0	4	MEG0173	12	1429	1	9.8	4	2
	Nyalazi	1238	31	0	3	MEG0136	12	1430	1	13	5	3
	Nyalazi	1239	64	0	1	MAG0002	12	1431	1	5.5	6	2
	Nyalazi	1240	46	0	4	MEG0105	12	1432	1	7.4	6	2
	Nyalazi	1241	55	0	4	MEG0145	12	1433	1			1
	Nyalazi	1242	59	0	4	MDG0103	12	1434	1	11.4	2	2
	Nyalazi	1243	94	0	1	MAG0032	12	1435	1	9.3	6	2
	Nyalazi	1244	82	0	1	MAG0020	12	1436	1	12.4	6	2
	Nyalazi	1245	88	0	1	MAG0026	12	1437	1	11.6	6	3
	Nyalazi	1246	35	0	3	MEG0135	12	1438	1	9.8	5	2
	Nyalazi	1247	95	0	1	MAG0033	12	1439	1
	Nyalazi	1248	24	0	3	MCG0087	12	1440	1	9	6	2
	Nyalazi	1249	67	0	1	MAG0005	12	1441	1	10.8	3	2
	Nyalazi	1250	57	0	4	MEG0122	12	1442	1		6	1
	Nyalazi	1251	78	0	1	MAG0016	12	1443	1	13.8	5	3
	Nyalazi	1252	41	0	4	MDG0147	12	1444	1	7.9	6	2
	Nyalazi	1253	2	0	2	MBG0134	12	1446	1		6	2
	Nyalazi	1254	22	0	3	MCG0002	12	1447	1	10.4	3	2
	Nyalazi	1255	20	0	3	MCG0011	12	1448	1	6.3	6	2
	Nyalazi	1256	16	0	3	MCG0491	12	1449	1	10.6	6	2
	Nyalazi	1257	75	0	1	MAG0013	12	1450	1	10.4	6	2
	Nyalazi	1258	42	0	4	MEG0149	12	1451	1	7.2	5	2
	Nyalazi	1259	69	0	1	MAG0007	12	1452	1	7.9	5	2
	Nyalazi	1260	13	0	3	MCG0078	12	1454	1
	Nyalazi	1261	47	0	4	MDG0131	12	1456	1	11.6	3	2
	Nyalazi	1262	49	0	4	MDG0174	12	1457	1			1
	Nyalazi	1263	26	0	3	MCG0077	12	1458	1	5.6	6	2
	Nyalazi	1264	24	0	3	MEG0087	12	1459	1			1
	Nyalazi	1265	54	0	4	MEG0137	12	1460	1	9.9	6	2
	Nyalazi	1266	70	0	1	MAG0008	12	1461	1
	Nyalazi	1267	38	0	4	MDG0146	12	1462	1			1
	Nyalazi	1268	25	0	3	MCG0070	12	1463	1	8.5	6	2
	Nyalazi	1269	55	0	4	MDG0145	12	1464	1
	Nyalazi	1270	28	0	3	MCG0047	12	1465	1	10.3	6	2
	Nyalazi	1271	92	0	1	MAG0030	12	1466	1	7.9	6	2
	Nyalazi	1272	76	0	1	MAG0014	12	1467	1
	Nyalazi	1273	14	0	3	MCG0035	12	1468	1	9.5	6	2
	Nyalazi	1274	90	0	1	MAG0028	12	1470	1	13.3	6	2
	Nyalazi	1275	45	0	4	MEG0094	12	1471	1	7.5	6	2
	Nyalazi	1276	68	0	1	MAG0006	12	1473	1		6	3
	Nyalazi	1277	57	0	4	MDG0122	12	1474	1	11.2	6	2
	Nyalazi	1278	44	0	4	MEG0116	12	1476	1	10.2	6	2
	Nyalazi	1279	80	0	1	MAG0018	12	1477	1	10.7	5	2
	Nyalazi	1280	24	0	3	MDG0087	12	1479	1			1
	Nyalazi	1281	39	0	4	MDG0170	12	1480	1	12.9	2	2
	Nyalazi	1282	17	0	3	MCG0049	12	1481	1
	Nyalazi	1283	50	0	4	MDG0107	12	1482	1	13	4	2
	Nyalazi	1284	87	0	1	MAG0025	12	1483	1		6	2
	Nyalazi	1285	71	0	1	MAG0009	12	1484	1
	Nyalazi	1286	79	0	1	MAG0017	12	1485	1	13.5	6	2
	Nyalazi	1287	40	0	4	MEG0128	12	1486	1	13.6	6	2
	Nyalazi	1288	50	0	4	MEG0107	12	1487	1	9.7	6	3
	Nyalazi	1289	53	0	4	MEG0132	12	1488	1	10.4	6	2
	Nyalazi	1290	43	0	4	MDG0158	12	1489	1	7.3	6	2
	Nyalazi	1291	52	0	4	MEG0111	12	1490	1	5.4	6	2
	Nyalazi	1292	48	0	4	MEG0166	12	1491	1	11.9	6	3
	Nyalazi	1293	8	0	3	MCG0118	12	1494	1	10.7	3	2
	Nyalazi	1294	4	0	3	MCG0116	12	1495	1	11.2	6	2
	Nyalazi	1295	3	0	3	MCG0003	12	1496	1
	Nyalazi	1296	46	0	4	MDG0105	12	1497	1	12.8	5	2
	Nyalazi	1297	74	0	1	MAG0012	12	1498	1	9.4	6	2
	Nyalazi	1298	30	0	3	MCG0072	12	1499	1		6	1
	Nyalazi	1299	60	0	4	MEG0129	12	1502	1	6.8	6	2
	Nyalazi	1300	43	0	4	MEG0158	12	1503	1	8.6	6	3
	Nyalazi	1301	47	0	4	MEG0131	12	1504	1	8.9	6	2
	Nyalazi	1302	40	0	4	MDG0128	12	1506	1	13.5	3	3
	Nyalazi	1303	83	0	1	MAG0021	12	1507	1	10.1	3	3
	Nyalazi	1304	81	0	1	MAG0019	12	1508	1	9.1	4	2
	Nyalazi	1305	34	0	3	MEG0092	12	1509	1	9	6	2
	Nyalazi	1306	59	0	4	MEG0103	12	1510	1	7.8	6	2
	Nyalazi	1307	1	0	2	MBG0128	12	1511	1		6	2
	Nyalazi	1308	28	0	3	MEG0093	12	1512	1	9.6	6	2
	Nyalazi	1309	28	0	3	MCG0047	13	1514	1	6.5	6	2
	Nyalazi	1310	62	0	4	MEG0172	13	1517	1	11.3	3	2
	Nyalazi	1311	95	0	1	MAG0033	13	1518	1	10.1	3	2
	Nyalazi	1312	59	0	4	MDG0103	13	1520	1	9.2	4	2
	Nyalazi	1313	79	0	1	MAG0017	13	1521	1	13.2	6	2
	Nyalazi	1314	19	0	3	MCG0106	13	1522	1
	Nyalazi	1315	5	0	3	MCG0101	13	1523	1
	Nyalazi	1316	47	0	4	MDG0131	13	1524	1	8.5	4	2
	Nyalazi	1317	42	0	4	MEG0149	13	1525	1
	Nyalazi	1318	86	0	1	MAG0024	13	1526	1
	Nyalazi	1319	85	0	1	MAG0023	13	1527	1
	Nyalazi	1320	42	0	4	MDG0149	13	1528	1
	Nyalazi	1321	62	0	4	MDG0172	13	1529	1	6.8	6	2
	Nyalazi	1322	54	0	4	MDG0137	13	1530	1	9.6	6	3
	Nyalazi	1323	89	0	1	MAG0027	13	1531	1		6
	Nyalazi	1324	44	0	4	MEG0116	13	1532	1	13.2	6	3
	Nyalazi	1325	38	0	4	MDG0146	13	1533	1	10.9	1	2
	Nyalazi	1326	31	0	3	MEG0136	13	1534	1	14.9	3	2
	Nyalazi	1327	36	0	4	MDG0165	13	1535	1			2
	Nyalazi	1328	40	0	4	MDG0128	13	1536	1			1
	Nyalazi	1329	52	0	4	MEG0111	13	1537	1	10.8	6	2
	Nyalazi	1330	92	0	1	MAG0030	13	1538	1	12.3	6	3
	Nyalazi	1331	36	0	4	MEG0165	13	1539	1	12.2	6	3
	Nyalazi	1332	53	0	4	MEG0132	13	1540	1			2
	Nyalazi	1333	78	0	1	MAG0016	13	1541	1
	Nyalazi	1334	3	0	3	MCG0003	13	1542	1	13.1	5	2
	Nyalazi	1335	40	0	4	MEG0128	13	1543	1
	Nyalazi	1336	50	0	4	MEG0107	13	1544	1	10.5	6	2
	Nyalazi	1337	88	0	1	MAG0026	13	1545	1		6	2
	Nyalazi	1338	39	0	4	MEG0170	13	1546	1	11	6	2
	Nyalazi	1339	81	0	1	MAG0019	13	1547	1			1
	Nyalazi	1340	1	0	2	MBG0128	13	1548	1	11.1	6	2
	Nyalazi	1341	56	0	4	MDG0161	13	1549	1
	Nyalazi	1342	49	0	4	MEG0174	13	1550	1	11.6	6	2
	Nyalazi	1343	74	0	1	MAG0012	13	1551	1	13.3	6	2
	Nyalazi	1344	59	0	4	MEG0103	13	1552	1		6	1
	Nyalazi	1345	7	0	3	MCG0092	13	1553	1	8.1	6	2
	Nyalazi	1346	75	0	1	MAG0013	13	1554	1	5.7	6	2
	Nyalazi	1347	87	0	1	MAG0025	13	1555	1		6	2
	Nyalazi	1348	50	0	4	MDG0107	13	1556	1	6.7	6	3
	Nyalazi	1349	84	0	1	MAG0022	13	1557	1
	Nyalazi	1350	34	0	3	MEG0092	13	1558	1	11.5	6	2
	Nyalazi	1351	53	0	4	MDG0132	13	1559	1	8.8	6	2
	Nyalazi	1352	80	0	1	MAG0018	13	1560	1	8.5	6	2
	Nyalazi	1353	44	0	4	MDG0116	13	1561	1
	Nyalazi	1354	52	0	4	MDG0111	13	1562	1	6.5	6	2
	Nyalazi	1355	73	0	1	MAG0011	13	1563	1	5.2	6	2
	Nyalazi	1356	43	0	4	MDG0158	13	1564	1	8.7	6	2
	Nyalazi	1357	9	0	3	MCG0201	13	1565	1			1
	Nyalazi	1358	67	0	1	MAG0005	13	1566	1	11.3	3	2
	Nyalazi	1359	14	0	3	MCG0035	13	1567	1	5.6	6	2
	Nyalazi	1360	35	0	4	MEG0119	13	1568	1		6	2
	Nyalazi	1361	57	0	4	MEG0122	13	1569	1		6	2
	Nyalazi	1362	37	0	4	MDG0173	13	1570	1	11.6	6	3
	Nyalazi	1363	25	0	3	MCG0070	13	1571	1	10.1	6	2
	Nyalazi	1364	68	0	1	MAG0006	13	1572	1		6	1
	Nyalazi	1365	72	0	1	MAG0010	13	1573	1	15.2	3	3
	Nyalazi	1366	20	0	3	MCG0011	13	1574	1	11.3	4	2
	Nyalazi	1367	43	0	4	MEG0158	13	1576	1		6	2
	Nyalazi	1368	2	0	2	MBG0134	13	1577	1	7.6	6	3
	Nyalazi	1369	58	0	4	MDG0167	13	1578	1	9.1	6	2
	Nyalazi	1370	55	0	4	MEG0145	13	1579	1	12.9	6	2
	Nyalazi	1371	54	0	4	MEG0137	13	1580	1	13.1	3	3
	Nyalazi	1372	65	0	1	MAG0003	13	1581	1	11.8	6	2
	Nyalazi	1373	41	0	4	MEG0147	13	1583	1		6	2
	Nyalazi	1374	12	0	3	MCG0057	13	1584	1		6	1
	Nyalazi	1375	91	0	1	MAG0029	13	1585	1	13	3	2
	Nyalazi	1376	47	0	4	MEG0131	13	1586	1		6	1
	Nyalazi	1377	31	0	3	MDG0136	13	1588	1	11.2	6	2
	Nyalazi	1378	56	0	4	MEG0161	13	1589	1	8.4	6	2
	Nyalazi	1379	8	0	3	MCG0118	13	1590	1	9.1	6	2
	Nyalazi	1380	35	0	3	MEG0135	13	1591	1	10.1	5	2
	Nyalazi	1381	45	0	4	MDG0094	13	1592	1
	Nyalazi	1382	32	0	3	MDG0093	13	1593	1	9.5	6	3
	Nyalazi	1383	45	0	4	MEG0094	13	1594	1	10.2	6	2
	Nyalazi	1384	23	0	3	MCG0021	13	1595	1	5.4	6	2
	Nyalazi	1385	76	0	1	MAG0014	13	1597	1	11.7	4	2
	Nyalazi	1386	82	0	1	MAG0020	13	1598	1	10.7	2	2
	Nyalazi	1387	33	0	3	MDG0135	13	1599	1	13.1	3	3
	Nyalazi	1388	46	0	4	MEG0105	13	1600	1		6	2
	Nyalazi	1389	51	0	4	MDG0113	13	1602	1	8.3	6	2
	Nyalazi	1390	34	0	3	MDG0092	13	1603	1	5.7	6	2
	Nyalazi	1391	48	0	4	MEG0166	13	1604	1	13	6	2
	Nyalazi	1392	55	0	4	MDG0145	13	1605	1		6	2
	Nyalazi	1393	28	0	3	MEG0093	13	1606	1	12.9	5	2
	Nyalazi	1394	46	0	4	MDG0105	13	1607	1	11.4	6	2
	Nyalazi	1395	51	0	4	MEG0113	13	1608	1	9.9	4	2
	Nyalazi	1396	71	0	1	MAG0009	13	1609	1
	Nyalazi	1397	17	0	3	MCG0049	13	1610	1			1
	Nyalazi	1398	27	0	3	MCG0046	13	1613	1		6	2
	Nyalazi	1399	6	0	3	MCG0079	13	1614	1	13.5	3	2
	Nyalazi	1400	66	0	1	MAG0004	13	1615	1	11.6	6	2
	Nyalazi	1401	35	0	4	MDG0119	13	1616	1	12	6	2
	Nyalazi	1402	11	0	3	MCG0105	13	1617	1	11.6	5	2
	Nyalazi	1403	60	0	4	MEG0129	13	1618	1	10.8	5	2
	Nyalazi	1404	93	0	1	MAG0031	13	1619	1		6	1
	Nyalazi	1405	57	0	4	MDG0122	13	1620	1	6.1	6	2
	Nyalazi	1406	10	0	3	MCG0020	13	1621	1	10.7	6	2
	Nyalazi	1407	61	0	4	MDG0130	13	1622	1	8.9	4	2
	Nyalazi	1408	70	0	1	MAG0008	13	1623	1	7.3	6	2
	Nyalazi	1409	48	0	4	MDG0166	13	1624	1	13.5	6	3
	Nyalazi	1410	21	0	3	MCG0040	13	1625	1	10.3	6	2
	Nyalazi	1411	26	0	3	MCG0077	13	1626	1		6	2
	Nyalazi	1412	63	0	1	MAG0001	13	1627	1	7.1	6	2
	Nyalazi	1413	41	0	4	MDG0147	13	1628	1	14.6	4	3
	Nyalazi	1414	24	0	3	MDG0087	13	1629	1	6.4	6	2
	Nyalazi	1415	77	0	1	MAG0015	13	1630	1	9.4	6	2
	Nyalazi	1416	37	0	4	MEG0173	13	1631	1	7.8	6	2
	Nyalazi	1417	29	0	3	MCG0008	13	1632	1		6	3
	Nyalazi	1418	90	0	1	MAG0028	13	1633	1	8.1	6	2
	Nyalazi	1419	4	0	3	MCG0116	13	1634	1	10.2	6	2
	Nyalazi	1420	24	0	3	MCG0087	13	1635	1	8.2	5	2
	Nyalazi	1421	24	0	3	MEG0087	13	1637	1	9.3	6	2
	Nyalazi	1422	94	0	1	MAG0032	13	1638	1	12.6	6	2
	Nyalazi	1423	73	0	1	MAG0011	14	1639	1		6	1
	Nyalazi	1424	40	0	4	MDG0128	14	1640	1	7.2	6	2
	Nyalazi	1425	69	0	1	MAG0007	14	1641	1	15.3	6	3
	Nyalazi	1426	31	0	3	MDG0136	14	1642	1	11.7	6	2
	Nyalazi	1427	51	0	4	MDG0113	14	1643	1		6	2
	Nyalazi	1428	22	0	3	MCG0002	14	1644	1	10.3	6	2
	Nyalazi	1429	36	0	4	MDG0165	14	1645	1	11.5	5	2
	Nyalazi	1430	74	0	1	MAG0012	14	1646	1	9.3	6	2
	Nyalazi	1431	26	0	3	MCG0077	14	1647	1	10.2	6	2
	Nyalazi	1432	46	0	4	MDG0105	14	1648	1	12.2	3	2
	Nyalazi	1433	24	0	3	MDG0087	14	1649	1	10.1	6	2
	Nyalazi	1434	86	0	1	MAG0024	14	1650	1	6.7	6	2
	Nyalazi	1435	47	0	4	MEG0131	14	1651	1	9	6	2
	Nyalazi	1436	57	0	4	MEG0122	14	1652	1	6.7	6	2
	Nyalazi	1437	49	0	4	MDG0174	14	1653	1	5.1	6	2
	Nyalazi	1438	35	0	4	MEG0119	14	1654	1	6.1	6	3
	Nyalazi	1439	37	0	4	MEG0173	14	1655	1			1
	Nyalazi	1440	10	0	3	MCG0020	14	1656	1	11.5	3	3
	Nyalazi	1441	92	0	1	MAG0030	14	1658	1	11	6	3
	Nyalazi	1442	40	0	4	MEG0128	14	1659	1	7.8	6	2
	Nyalazi	1443	31	0	3	MEG0136	14	1660	1	9.7	6	2
	Nyalazi	1444	44	0	4	MEG0116	14	1661	1	12.1	6	2
	Nyalazi	1445	81	0	1	MAG0019	14	1662	1	13.5	6	2
	Nyalazi	1446	32	0	3	MDG0093	14	1663	1	11.5	3	2
	Nyalazi	1447	52	0	4	MDG0111	14	1664	1	9	6	2
	Nyalazi	1448	5	0	3	MCG0101	14	1666	1	8.7	6	2
	Nyalazi	1449	45	0	4	MDG0094	14	1667	1			1
	Nyalazi	1450	49	0	4	MEG0174	14	1668	1	5.4	6	2
	Nyalazi	1451	3	0	3	MCG0003	14	1669	1		6	1
	Nyalazi	1452	42	0	4	MEG0149	14	1670	1	12.5	3	2
	Nyalazi	1453	35	0	3	MEG0135	14	1671	1
	Nyalazi	1454	63	0	1	MAG0001	14	1672	1		6	2
	Nyalazi	1455	2	0	2	MBG0134	14	1673	1	10.1	3	3
	Nyalazi	1456	62	0	4	MDG0172	14	1674	1	8.4	6	2
	Nyalazi	1457	52	0	4	MEG0111	14	1675	1	12.1	3	2
	Nyalazi	1458	30	0	3	MCG0072	14	1676	1			1
	Nyalazi	1459	46	0	4	MEG0105	14	1677	1	8.6	6	2
	Nyalazi	1460	4	0	3	MCG0116	14	1678	1	6	6	3
	Nyalazi	1461	48	0	4	MEG0166	14	1679	1	13.1	3	2
	Nyalazi	1462	37	0	4	MDG0173	14	1680	1	6	6	2
	Nyalazi	1463	82	0	1	MAG0020	14	1681	1	10.3	4	3
	Nyalazi	1464	19	0	3	MCG0106	14	1682	1		6	2
	Nyalazi	1465	58	0	4	MDG0167	14	1683	1
	Nyalazi	1466	20	0	3	MCG0011	14	1684	1	8.5	6	2
	Nyalazi	1467	34	0	3	MEG0092	14	1685	1			1
	Nyalazi	1468	55	0	4	MEG0145	14	1686	1	12.2	3	3
	Nyalazi	1469	64	0	1	MAG0002	14	1687	1	5.4	6	2
	Nyalazi	1470	41	0	4	MDG0147	14	1688	1	12.3	6	2
	Nyalazi	1471	85	0	1	MAG0023	14	1690	1	5.8	6	1
	Nyalazi	1472	34	0	3	MDG0092	14	1691	1	8.1	6	2
	Nyalazi	1473	65	0	1	MAG0003	14	1692	1	12.4	3	2
	Nyalazi	1474	77	0	1	MAG0015	14	1693	1	11.4	6	3
	Nyalazi	1475	39	0	4	MDG0170	14	1694	1
	Nyalazi	1476	51	0	4	MEG0113	14	1695	1	9	6	2
	Nyalazi	1477	60	0	4	MDG0129	14	1697	1	10.8	1	3
	Nyalazi	1478	66	0	1	MAG0004	14	1698	1	9.1	6	2
	Nyalazi	1479	53	0	4	MEG0132	14	1699	1	8.5	6	2
	Nyalazi	1480	79	0	1	MAG0017	14	1700	1	12.4	6	3
	Nyalazi	1481	75	0	1	MAG0013	14	1701	1	11.3	3	3
	Nyalazi	1482	90	0	1	MAG0028	14	1702	1	13.4	2	3
	Nyalazi	1483	41	0	4	MEG0147	14	1703	1	5.6	6	2
	Nyalazi	1484	88	0	1	MAG0026	14	1704	1	11	6	3
	Nyalazi	1485	95	0	1	MAG0033	14	1705	1		6	1
	Nyalazi	1486	56	0	4	MDG0161	14	1706	1	5.6	6	2
	Nyalazi	1487	27	0	3	MCG0046	14	1707	1	9.3	6	2
	Nyalazi	1488	42	0	4	MDG0149	14	1708	1	8.3	6	2
	Nyalazi	1489	78	0	1	MAG0016	14	1710	1
	Nyalazi	1490	84	0	1	MAG0022	14	1711	1	11.3	6	2
	Nyalazi	1491	56	0	4	MEG0161	14	1712	1		6	1
	Nyalazi	1492	18	0	3	MCG0041	14	1713	1	12	6	2
	Nyalazi	1493	83	0	1	MAG0021	14	1714	1	7.1	6	3
	Nyalazi	1494	36	0	4	MEG0165	14	1715	1		6	3
	Nyalazi	1495	12	0	3	MCG0057	14	1716	1	6.8	6	2
	Nyalazi	1496	50	0	4	MDG0107	14	1717	1	12.5	3	2
	Nyalazi	1497	59	0	4	MEG0103	14	1718	1		6	1
	Nyalazi	1498	28	0	3	MEG0093	14	1719	1	10.5	5	2
	Nyalazi	1499	54	0	4	MEG0137	14	1720	1	9.6	5	2
	Nyalazi	1500	28	0	3	MCG0047	14	1721	1	10.1	6	2
	Nyalazi	1501	53	0	4	MDG0132	14	1722	1	12.2	3	3
	Nyalazi	1502	29	0	3	MCG0008	14	1723	1	9.3	6	2
	Nyalazi	1503	9	0	3	MCG0201	14	1724	1	8	5	2
	Nyalazi	1504	50	0	4	MEG0107	14	1725	1	15.6	6	3
	Nyalazi	1505	87	0	1	MAG0025	14	1726	1		6	1
	Nyalazi	1506	33	0	3	MDG0135	14	1727	1	7.8	6	2
	Nyalazi	1507	80	0	1	MAG0018	14	1728	1	6.8	6	2
	Nyalazi	1508	13	0	3	MCG0078	14	1729	1		6	2
	Nyalazi	1509	17	0	3	MCG0049	14	1730	1		6	2
	Nyalazi	1510	14	0	3	MCG0035	14	1731	1	8.8	6	3
	Nyalazi	1511	89	0	1	MAG0027	14	1732	1
	Nyalazi	1512	43	0	4	MEG0158	14	1733	1	11.3	6	3
	Nyalazi	1513	60	0	4	MEG0129	14	1734	1	11	6	3
	Nyalazi	1514	11	0	3	MCG0105	14	1735	1	8.4	6	2
	Nyalazi	1515	24	0	3	MCG0087	14	1736	1	12.8	3	2
	Nyalazi	1516	7	0	3	MCG0092	14	1737	1	11	6	2
	Nyalazi	1517	76	0	1	MAG0014	14	1738	1
	Nyalazi	1518	47	0	4	MDG0131	14	1739	1		6	1
	Nyalazi	1519	70	0	1	MAG0008	14	1740	1	9.8	6	2
	Nyalazi	1520	38	0	4	MDG0146	14	1741	1	8.2	2	3
	Nyalazi	1521	48	0	4	MDG0166	14	1742	1
	Nyalazi	1522	67	0	1	MAG0005	14	1743	1	6.4	6	2
	Nyalazi	1523	71	0	1	MAG0009	14	1744	1
	Nyalazi	1524	62	0	4	MEG0172	14	1745	1	5.3	6	2
	Nyalazi	1525	94	0	1	MAG0032	14	1746	1	6.2	6	2
	Nyalazi	1526	39	0	4	MEG0170	14	1747	1			1
	Nyalazi	1527	72	0	1	MAG0010	14	1748	1	13.1	3	3
	Nyalazi	1528	91	0	1	MAG0029	14	1750	1		6	3
	Nyalazi	1529	59	0	4	MDG0103	14	1751	1		6	1
	Nyalazi	1530	44	0	4	MDG0116	14	1752	1
	Nyalazi	1531	15	0	3	MCG0016	14	1753	1	8.9	6	2
	Nyalazi	1532	8	0	3	MCG0118	14	1754	1	12	3	2
	Nyalazi	1533	57	0	4	MDG0122	14	1755	1	6.7	4	3
	Nyalazi	1534	54	0	4	MDG0137	14	1756	1	12.8	6	3
	Nyalazi	1535	68	0	1	MAG0006	14	1757	1	9.1	6	3
	Nyalazi	1536	21	0	3	MCG0040	14	1758	1	12.6	6	2
	Nyalazi	1537	25	0	3	MCG0070	14	1759	1	10.2	6	2
	Nyalazi	1538	1	0	2	MBG0128	14	1760	1	8.2	6	2
	Nyalazi	1539	45	0	4	MEG0094	14	1761	1	11.1	6	2
	Nyalazi	1540	16	0	3	MCG0491	14	1762	1	11.7	6	3
	Nyalazi	1541	93	0	1	MAG0031	14	1763	1
	Nyalazi	1542	24	0	3	MEG0087	14	1764	1	7.7	6	2
	Nyalazi	1543	1	0	2	MBG0128	15	1765	1	9.2	6	3
	Nyalazi	1544	58	0	4	MDG0167	15	1766	1	8	6	2
	Nyalazi	1545	62	0	4	MEG0172	15	1767	1	7.4	6	2
	Nyalazi	1546	35	0	4	MEG0119	15	1768	1	13	3	3
	Nyalazi	1547	9	0	3	MCG0201	15	1769	1			1
	Nyalazi	1548	22	0	3	MCG0002	15	1770	1	6.6	6	2
	Nyalazi	1549	21	0	3	MCG0040	15	1771	1	7.1	4	2
	Nyalazi	1550	40	0	4	MEG0128	15	1772	1	13	6	3
	Nyalazi	1551	53	0	4	MEG0132	15	1773	1
	Nyalazi	1552	84	0	1	MAG0022	15	1774	1		6	1
	Nyalazi	1553	86	0	1	MAG0024	15	1775	1
	Nyalazi	1554	59	0	4	MDG0103	15	1776	1	9.4	6	2
	Nyalazi	1555	74	0	1	MAG0012	15	1777	1	5.5	6	3
	Nyalazi	1556	53	0	4	MDG0132	15	1778	1		6	1
	Nyalazi	1557	56	0	4	MDG0161	15	1779	1	6.8	6	2
	Nyalazi	1558	83	0	1	MAG0021	15	1780	1	13.1	6	2
	Nyalazi	1559	57	0	4	MDG0122	15	1781	1		6	2
	Nyalazi	1560	44	0	4	MEG0116	15	1782	1	13	2	3
	Nyalazi	1561	50	0	4	MEG0107	15	1783	1	11.1	6	2
	Nyalazi	1562	43	0	4	MDG0158	15	1784	1	12.1	3	3
	Nyalazi	1563	34	0	3	MDG0092	15	1785	1	9	4	2
	Nyalazi	1564	49	0	4	MDG0174	15	1786	1		6	1
	Nyalazi	1565	66	0	1	MAG0004	15	1787	1	8	6	2
	Nyalazi	1566	60	0	4	MEG0129	15	1789	1	13.3	6	3
	Nyalazi	1567	35	0	4	MDG0119	15	1790	1		6	1
	Nyalazi	1568	59	0	4	MEG0103	15	1791	1	5.1	6	2
	Nyalazi	1569	57	0	4	MEG0122	15	1792	1	5	6	2
	Nyalazi	1570	36	0	4	MDG0165	15	1793	1	13.5	3	2
	Nyalazi	1571	55	0	4	MDG0145	15	1794	1	11	6	3
	Nyalazi	1572	24	0	3	MEG0087	15	1795	1	9.4	3	2
	Nyalazi	1573	81	0	1	MAG0019	15	1796	1	12.1	5	2
	Nyalazi	1574	31	0	3	MDG0136	15	1797	1	11.7	4	2
	Nyalazi	1575	45	0	4	MEG0094	15	1798	1	5.2	6	3
	Nyalazi	1576	71	0	1	MAG0009	15	1799	1
	Nyalazi	1577	56	0	4	MEG0161	15	1800	1	13.7	6	2
	Nyalazi	1578	39	0	4	MEG0170	15	1801	1	10.3	6	3
	Nyalazi	1579	89	0	1	MAG0027	15	1802	1		6	2
	Nyalazi	1580	55	0	4	MEG0145	15	1803	1	14.3	6	3
	Nyalazi	1581	88	0	1	MAG0026	15	1804	1	10.3	6	2
	Nyalazi	1582	75	0	1	MAG0013	15	1805	1
	Nyalazi	1583	3	0	3	MCG0003	15	1806	1	6.5		2
	Nyalazi	1584	40	0	4	MDG0128	15	1807	1			1
	Nyalazi	1585	33	0	3	MDG0135	15	1808	1	10.2	6	2
	Nyalazi	1586	31	0	3	MEG0136	15	1809	1		6	1
	Nyalazi	1587	85	0	1	MAG0023	15	1810	1
	Nyalazi	1588	30	0	3	MCG0072	15	1811	1
	Nyalazi	1589	78	0	1	MAG0016	15	1812	1			3
	Nyalazi	1590	79	0	1	MAG0017	15	1813	1	11.6	6	3
	Nyalazi	1591	43	0	4	MEG0158	15	1814	1	13	6	3
	Nyalazi	1592	50	0	4	MDG0107	15	1815	1		6	2
	Nyalazi	1593	27	0	3	MCG0046	15	1816	1		6	2
	Nyalazi	1594	2	0	2	MBG0134	15	1818	1	12.4	5	3
	Nyalazi	1595	54	0	4	MEG0137	15	1819	1	11.8	2	3
	Nyalazi	1596	45	0	4	MDG0094	15	1820	1
	Nyalazi	1597	62	0	4	MDG0172	15	1822	1	6.4	6	2
	Nyalazi	1598	65	0	1	MAG0003	15	1823	1	9.3	6	2
	Nyalazi	1599	41	0	4	MDG0147	15	1824	1	7.5	6	2
	Nyalazi	1600	32	0	3	MDG0093	15	1825	1	12.8	6	2
	Nyalazi	1601	36	0	4	MEG0165	15	1826	1	8.6	6	2
	Nyalazi	1602	73	0	1	MAG0011	15	1827	1	7.2	6	2
	Nyalazi	1603	37	0	4	MEG0173	15	1828	1	9.3	6	2
	Nyalazi	1604	61	0	4	MDG0130	15	1829	1		6	2
	Nyalazi	1605	18	0	3	MCG0041	15	1830	1	11.3	5	2
	Nyalazi	1606	37	0	4	MDG0173	15	1831	1	8.8	6	3
	Nyalazi	1607	77	0	1	MAG0015	15	1832	1	6.5	6	2
	Nyalazi	1608	11	0	3	MCG0105	15	1833	1			1
	Nyalazi	1609	51	0	4	MDG0113	15	1834	1	9.5	3	3
	Nyalazi	1610	42	0	4	MDG0149	15	1835	1	9.9	4	2
	Nyalazi	1611	69	0	1	MAG0007	15	1836	1	7.9	6	3
	Nyalazi	1612	60	0	4	MDG0129	15	1837	1	6.2	6	2
	Nyalazi	1613	44	0	4	MDG0116	15	1838	1			1
	Nyalazi	1614	4	0	3	MCG0116	15	1839	1		6	3
	Nyalazi	1615	39	0	4	MDG0170	15	1840	1		6	3
	Nyalazi	1616	63	0	1	MAG0001	15	1841	1
	Nyalazi	1617	72	0	1	MAG0010	15	1842	1	8.5	6	3
	Nyalazi	1618	82	0	1	MAG0020	15	1843	1		6	2
	Nyalazi	1619	70	0	1	MAG0008	15	1844	1	6	6	2
	Nyalazi	1620	47	0	4	MEG0131	15	1845	1	11.8	6	3
	Nyalazi	1621	41	0	4	MEG0147	15	1846	1		6	1
	Nyalazi	1622	6	0	3	MCG0079	15	1847	1	12.2	2	2
	Nyalazi	1623	7	0	3	MCG0092	15	1848	1		6	2
	Nyalazi	1624	20	0	3	MCG0011	15	1849	1	8	6	2
	Nyalazi	1625	24	0	3	MDG0087	15	1850	1		6	2
	Nyalazi	1626	93	0	1	MAG0031	15	1851	1		6	1
	Nyalazi	1627	80	0	1	MAG0018	15	1852	1	10.5	4	2
	Nyalazi	1628	19	0	3	MCG0106	15	1853	1
	Nyalazi	1629	68	0	1	MAG0006	15	1854	1		6	3
	Nyalazi	1630	5	0	3	MCG0101	15	1855	1	5.7	6	2
	Nyalazi	1631	49	0	4	MEG0174	15	1856	1
	Nyalazi	1632	94	0	1	MAG0032	15	1857	1	9.6	3	2
	Nyalazi	1633	28	0	3	MCG0047	15	1858	1	8.3	6	2
	Nyalazi	1634	12	0	3	MCG0057	15	1859	1
	Nyalazi	1635	14	0	3	MCG0035	15	1860	1		6	2
	Nyalazi	1636	51	0	4	MEG0113	15	1861	1
	Nyalazi	1637	54	0	4	MDG0137	15	1862	1	10.4	6	2
	Nyalazi	1638	48	0	4	MDG0166	15	1863	1
	Nyalazi	1639	38	0	4	MDG0146	15	1864	1
	Nyalazi	1640	23	0	3	MCG0021	15	1865	1	10.5	6	3
	Nyalazi	1641	52	0	4	MDG0111	15	1867	1	7.4	5	2
	Nyalazi	1642	8	0	3	MCG0118	15	1868	1	9.3	6	3
	Nyalazi	1643	90	0	1	MAG0028	15	1869	1	9.3	5	2
	Nyalazi	1644	46	0	4	MEG0105	15	1870	1		6	2
	Nyalazi	1645	47	0	4	MDG0131	15	1871	1	9	6	3
	Nyalazi	1646	15	0	3	MCG0016	15	1872	1	8.7	6	3
	Nyalazi	1647	28	0	3	MEG0093	15	1873	1	12.6	6	2
	Nyalazi	1648	42	0	4	MEG0149	15	1874	1	10.3	6	2
	Nyalazi	1649	76	0	1	MAG0014	15	1875	1		6	1
	Nyalazi	1650	67	0	1	MAG0005	15	1876	1	5.2	6	2
	Nyalazi	1651	91	0	1	MAG0029	15	1877	1	5.1	6	2
	Nyalazi	1652	64	0	1	MAG0002	15	1878	1		6	2
	Nyalazi	1653	34	0	3	MEG0092	15	1879	1			1
	Nyalazi	1654	92	0	1	MAG0030	15	1880	1	7.3	6	3
	Nyalazi	1655	35	0	3	MEG0135	15	1881	1		6	2
	Nyalazi	1656	24	0	3	MCG0087	15	1882	1	8.5	5	2
	Nyalazi	1657	13	0	3	MCG0078	15	1883	1	8.7	6	2
	Nyalazi	1658	17	0	3	MCG0049	15	1884	1	9.4	6	2
	Nyalazi	1659	95	0	1	MAG0033	15	1885	1	5.1	6	2
	Nyalazi	1660	10	0	3	MCG0020	15	1886	1		3	3
	Nyalazi	1661	52	0	4	MEG0111	15	1887	1		6	2
	Nyalazi	1662	87	0	1	MAG0025	15	1888	1
	Nyalazi	1663	48	0	4	MEG0166	15	1889	1	11.7	3	3
	Nyalazi	1664	29	0	3	MCG0008	15	1890	1		6	1
	Kwambonambi	1665	4	0	3	MCG0116	1	1	1
	Kwambonambi	1666	3	0	3	MCG0003	1	2	1	9.7	3	3
	Kwambonambi	1667	72	0	1	MAG0010	1	3	1
	Kwambonambi	1668	52	0	4	MDG0111	1	6	1
	Kwambonambi	1669	61	0	4	MDG0130	1	7	1			1
	Kwambonambi	1670	31	0	3	MEG0136	1	8	1
	Kwambonambi	1671	45	0	4	MEG0094	1	9	1			3
	Kwambonambi	1672	71	0	1	MAG0009	1	10	1	12.5	3	3
	Kwambonambi	1673	76	0	1	MAG0014	1	11	1
	Kwambonambi	1674	2	0	2	MBG0134	1	12	1			1
	Kwambonambi	1675	12	0	3	MCG0057	1	15	1			1
	Kwambonambi	1676	62	0	4	MEG0172	1	16	1			3
	Kwambonambi	1677	89	0	1	MAG0027	1	17	1	14.8	2	4
	Kwambonambi	1678	13	0	3	MCG0078	1	18	1	11.3	5	3
	Kwambonambi	1679	24	0	3	MEG0087	1	20	1	15.1	6	3
	Kwambonambi	1680	86	0	1	MAG0024	1	21	1
	Kwambonambi	1681	95	0	1	MAG0033	1	22	1	9.4	6	3
	Kwambonambi	1682	82	0	1	MAG0020	1	24	1	11	2	3
	Kwambonambi	1683	56	0	4	MEG0161	1	26	1			1
	Kwambonambi	1684	35	0	3	MEG0135	1	27	1	5.4	6	3
	Kwambonambi	1685	11	0	3	MCG0105	1	28	1
	Kwambonambi	1686	37	0	4	MEG0173	1	29	1	9.7	3	3
	Kwambonambi	1687	41	0	4	MEG0147	1	30	1	18.7	2	3
	Kwambonambi	1688	58	0	4	MDG0167	1	31	1			2
	Kwambonambi	1689	70	0	1	MAG0008	1	32	1	6.3	3	2
	Kwambonambi	1690	91	0	1	MAG0029	1	33	1			4
	Kwambonambi	1691	40	0	4	MDG0128	1	34	1			1
	Kwambonambi	1692	53	0	4	MDG0132	1	35	1
	Kwambonambi	1693	85	0	1	MAG0023	1	36	1			2
	Kwambonambi	1694	50	0	4	MDG0107	1	38	1
	Kwambonambi	1695	81	0	1	MAG0019	1	39	1	11.8	6	2
	Kwambonambi	1696	77	0	1	MAG0015	1	45	1	11.7	6	3
	Kwambonambi	1697	44	0	4	MEG0116	1	46	1
	Kwambonambi	1698	48	0	4	MEG0166	1	47	1	18.7	3	4
	Kwambonambi	1699	83	0	1	MAG0021	1	48	1	13.3	2	4
	Kwambonambi	1700	92	0	1	MAG0030	1	51	1	12.6	3	3
	Kwambonambi	1701	50	0	4	MEG0107	1	52	1	12.6	6	3
	Kwambonambi	1702	78	0	1	MAG0016	1	54	1	13.6	6	3
	Kwambonambi	1703	73	0	1	MAG0011	1	55	1	13.5	3	3
	Kwambonambi	1704	93	0	1	MAG0031	1	56	1	13.9	3	3
	Kwambonambi	1705	88	0	1	MAG0026	1	57	1	15.2	5	3
	Kwambonambi	1706	44	0	4	MDG0116	1	59	1
	Kwambonambi	1707	79	0	1	MAG0017	1	61	1	16.7	6	3
	Kwambonambi	1708	68	0	1	MAG0006	1	62	1	12.2	6	3
	Kwambonambi	1709	66	0	1	MAG0004	1	63	1			2
	Kwambonambi	1710	28	0	3	MCG0047	1	65	1
	Kwambonambi	1711	55	0	4	MEG0145	1	66	1	10.8	6	2
	Kwambonambi	1712	37	0	4	MDG0173	1	68	1
	Kwambonambi	1713	59	0	4	MDG0103	1	69	1
	Kwambonambi	1714	84	0	1	MAG0022	1	70	1
	Kwambonambi	1715	42	0	4	MEG0149	1	72	1	15.1	5	3
	Kwambonambi	1716	49	0	4	MEG0174	1	73	1	18.2	6	3
	Kwambonambi	1717	29	0	3	MCG0008	1	75	1			1
	Kwambonambi	1718	43	0	4	MEG0158	1	77	1	15.1	6	3
	Kwambonambi	1719	22	0	3	MCG0002	1	78	1			1
	Kwambonambi	1720	47	0	4	MEG0131	1	79	1	10.5	6	3
	Kwambonambi	1721	87	0	1	MAG0025	1	80	1	11.6	2	4
	Kwambonambi	1722	46	0	4	MEG0105	1	81	1	12.4	3	3
	Kwambonambi	1723	52	0	4	MEG0111	1	82	1	9.5	6	3
	Kwambonambi	1724	5	0	3	MCG0101	1	83	1
	Kwambonambi	1725	74	0	1	MAG0012	1	87	1
	Kwambonambi	1726	36	0	4	MEG0165	1	88	1	16.4	3	3
	Kwambonambi	1727	69	0	1	MAG0007	1	89	1	14.9	6	3
	Kwambonambi	1728	41	0	4	MDG0147	1	90	1
	Kwambonambi	1729	59	0	4	MEG0103	1	91	1		6	2
	Kwambonambi	1730	34	0	3	MDG0092	1	94	1			1
	Kwambonambi	1731	54	0	4	MEG0137	1	97	1	13.1	5	3
	Kwambonambi	1732	57	0	4	MDG0122	1	98	1
	Kwambonambi	1733	51	0	4	MEG0113	1	100	1		6	1
	Kwambonambi	1734	90	0	1	MAG0028	1	102	1	15.5	3	3
	Kwambonambi	1735	39	0	4	MEG0170	1	103	1	20	3	3
	Kwambonambi	1736	40	0	4	MEG0128	1	104	1			1
	Kwambonambi	1737	48	0	4	MDG0166	1	105	1
	Kwambonambi	1738	94	0	1	MAG0032	1	107	1
	Kwambonambi	1739	54	0	4	MDG0137	1	108	1
	Kwambonambi	1740	1	0	2	MBG0128	1	109	1	16.8	3	3
	Kwambonambi	1741	57	0	4	MEG0122	1	110	1	8.7	6	2
	Kwambonambi	1742	80	0	1	MAG0018	1	113	1		6	1
	Kwambonambi	1743	53	0	4	MEG0132	1	114	1			2
	Kwambonambi	1744	60	0	4	MEG0129	1	115	1			2
	Kwambonambi	1745	75	0	1	MAG0013	1	116	1	14.7	6	3
	Kwambonambi	1746	34	0	3	MEG0092	1	118	1	17.4	3	3
	Kwambonambi	1747	35	0	4	MEG0119	1	119	1
	Kwambonambi	1748	38	0	4	MDG0146	1	122	1
	Kwambonambi	1749	6	0	3	MCG0079	2	126	1	9.3	5	2
	Kwambonambi	1750	62	0	4	MDG0172	2	128	1	15.9	5	3
	Kwambonambi	1751	72	0	1	MAG0010	2	129	1	15.2	3	3
	Kwambonambi	1752	74	0	1	MAG0012	2	131	1	17	3	3
	Kwambonambi	1753	41	0	4	MEG0147	2	132	1	14.6	5	3
	Kwambonambi	1754	39	0	4	MEG0170	2	133	1	19.3	5	3
	Kwambonambi	1755	73	0	1	MAG0011	2	134	1
	Kwambonambi	1756	52	0	4	MEG0111	2	135	1			1
	Kwambonambi	1757	16	0	3	MCG0491	2	136	1	7.1	6	2
	Kwambonambi	1758	37	0	4	MEG0173	2	138	1	16.1	6	3
	Kwambonambi	1759	2	0	2	MBG0134	2	139	1			1
	Kwambonambi	1760	39	0	4	MDG0170	2	140	1	16.9	3	3
	Kwambonambi	1761	62	0	4	MEG0172	2	141	1
	Kwambonambi	1762	71	0	1	MAG0009	2	142	1		6	2
	Kwambonambi	1763	3	0	3	MCG0003	2	143	1			3
	Kwambonambi	1764	44	0	4	MDG0116	2	144	1			1
	Kwambonambi	1765	24	0	3	MCG0087	2	146	1
	Kwambonambi	1766	91	0	1	MAG0029	2	151	1	14.3	6	3
	Kwambonambi	1767	68	0	1	MAG0006	2	152	1	17.2	3	4
	Kwambonambi	1768	95	0	1	MAG0033	2	154	1
	Kwambonambi	1769	57	0	4	MDG0122	2	155	1			3
	Kwambonambi	1770	35	0	3	MEG0135	2	156	1	19.5	6	3
	Kwambonambi	1771	10	0	3	MCG0020	2	157	1
	Kwambonambi	1772	1	0	2	MBG0128	2	158	1	14.4	3	3
	Kwambonambi	1773	67	0	1	MAG0005	2	160	1		6	1
	Kwambonambi	1774	42	0	4	MEG0149	2	161	1	14.4	2	4
	Kwambonambi	1775	17	0	3	MCG0049	2	165	1	14.6	6	2
	Kwambonambi	1776	46	0	4	MEG0105	2	167	1			3
	Kwambonambi	1777	51	0	4	MDG0113	2	168	1
	Kwambonambi	1778	34	0	3	MEG0092	2	169	1		3	3
	Kwambonambi	1779	54	0	4	MEG0137	2	170	1
	Kwambonambi	1780	75	0	1	MAG0013	2	172	1	18	3	4
	Kwambonambi	1781	40	0	4	MEG0128	2	173	1			3
	Kwambonambi	1782	47	0	4	MEG0131	2	175	1			1
	Kwambonambi	1783	44	0	4	MEG0116	2	177	1	14.7	5	3
	Kwambonambi	1784	41	0	4	MDG0147	2	178	1			1
	Kwambonambi	1785	35	0	4	MEG0119	2	179	1	11.4	4	2
	Kwambonambi	1786	52	0	4	MDG0111	2	181	1			1
	Kwambonambi	1787	49	0	4	MEG0174	2	182	1	10	5	2
	Kwambonambi	1788	90	0	1	MAG0028	2	185	1	14.2	6	3
	Kwambonambi	1789	60	0	4	MEG0129	2	186	1	16	3	4
	Kwambonambi	1790	18	0	3	MCG0041	2	187	1	17.2	5	3
	Kwambonambi	1791	59	0	4	MEG0103	2	189	1		6	1
	Kwambonambi	1792	36	0	4	MEG0165	2	190	1	16.7	3	3
	Kwambonambi	1793	63	0	1	MAG0001	2	191	1	14.9	6	3
	Kwambonambi	1794	81	0	1	MAG0019	2	194	1	11.5	5	3
	Kwambonambi	1795	23	0	3	MCG0021	2	195	1	13.5	1	3
	Kwambonambi	1796	77	0	1	MAG0015	2	196	1			1
	Kwambonambi	1797	56	0	4	MEG0161	2	197	1			1
	Kwambonambi	1798	45	0	4	MEG0094	2	199	1			1
	Kwambonambi	1799	76	0	1	MAG0014	2	200	1
	Kwambonambi	1800	59	0	4	MDG0103	2	202	1
	Kwambonambi	1801	65	0	1	MAG0003	2	203	1	15.1	3	4
	Kwambonambi	1802	88	0	1	MAG0026	2	206	1	5.1	6	2
	Kwambonambi	1803	83	0	1	MAG0021	2	207	1	16	2	3
	Kwambonambi	1804	85	0	1	MAG0023	2	208	1			1
	Kwambonambi	1805	64	0	1	MAG0002	2	209	1
	Kwambonambi	1806	87	0	1	MAG0025	2	210	1	12.6	5	3
	Kwambonambi	1807	33	0	3	MDG0135	2	211	1
	Kwambonambi	1808	40	0	4	MDG0128	2	212	1			1
	Kwambonambi	1809	50	0	4	MDG0107	2	216	1
	Kwambonambi	1810	53	0	4	MEG0132	2	217	1	14.3	6	3
	Kwambonambi	1811	35	0	4	MDG0119	2	220	1			1
	Kwambonambi	1812	24	0	3	MEG0087	2	221	1	10.8	6	2
	Kwambonambi	1813	15	0	3	MCG0016	2	222	1
	Kwambonambi	1814	31	0	3	MEG0136	2	223	1			4
	Kwambonambi	1815	84	0	1	MAG0022	2	224	1			4
	Kwambonambi	1816	78	0	1	MAG0016	2	227	1		6	1
	Kwambonambi	1817	48	0	4	MDG0166	2	228	1
	Kwambonambi	1818	51	0	4	MEG0113	2	229	1	8.5	6	3
	Kwambonambi	1819	89	0	1	MAG0027	2	230	1	11.7	3	3
	Kwambonambi	1820	49	0	4	MDG0174	2	231	1
	Kwambonambi	1821	66	0	1	MAG0004	2	232	1		6	1
	Kwambonambi	1822	50	0	4	MEG0107	2	234	1	15.3	6	3
	Kwambonambi	1823	48	0	4	MEG0166	2	235	1
	Kwambonambi	1824	94	0	1	MAG0032	2	236	1	10.3	6	2
	Kwambonambi	1825	82	0	1	MAG0020	2	237	1	16.3	5	3
	Kwambonambi	1826	43	0	4	MEG0158	2	238	1
	Kwambonambi	1827	30	0	3	MCG0072	2	239	1
	Kwambonambi	1828	28	0	3	MCG0047	2	240	1
	Kwambonambi	1829	57	0	4	MEG0122	2	241	1	10.8	2	3
	Kwambonambi	1830	55	0	4	MEG0145	2	242	1	18.3	5	3
	Kwambonambi	1831	79	0	1	MAG0017	2	243	1	18.3	3	4
	Kwambonambi	1832	80	0	1	MAG0018	2	244	1	13.2	5	4
	Kwambonambi	1833	76	0	1	MAG0014	3	247	1	17.6	5	3
	Kwambonambi	1834	48	0	4	MEG0166	3	249	1	15.4	3	4
	Kwambonambi	1835	23	0	3	MCG0021	3	251	1	16.5	3	3
	Kwambonambi	1836	5	0	3	MCG0101	3	252	1
	Kwambonambi	1837	43	0	4	MDG0158	3	253	1	11.5	5	2
	Kwambonambi	1838	42	0	4	MDG0149	3	254	1	15.2	1	3
	Kwambonambi	1839	40	0	4	MEG0128	3	258	1	14.3	3	2
	Kwambonambi	1840	35	0	3	MEG0135	3	259	1	17.6	4	4
	Kwambonambi	1841	46	0	4	MEG0105	3	260	1	14.4	4	3
	Kwambonambi	1842	9	0	3	MCG0201	3	261	1	6.5	3	2
	Kwambonambi	1843	86	0	1	MAG0024	3	262	1			1
	Kwambonambi	1844	83	0	1	MAG0021	3	265	1			1
	Kwambonambi	1845	56	0	4	MDG0161	3	266	1			1
	Kwambonambi	1846	90	0	1	MAG0028	3	267	1	15.2	3	3
	Kwambonambi	1847	47	0	4	MEG0131	3	268	1	10.5	6	2
	Kwambonambi	1848	54	0	4	MEG0137	3	269	1	15.4	2	3
	Kwambonambi	1849	56	0	4	MEG0161	3	270	1			1
	Kwambonambi	1850	51	0	4	MEG0113	3	271	1	16.6	3	3
	Kwambonambi	1851	91	0	1	MAG0029	3	272	1
	Kwambonambi	1852	36	0	4	MEG0165	3	273	1	16	3	3
	Kwambonambi	1853	35	0	4	MEG0119	3	274	1
	Kwambonambi	1854	17	0	3	MCG0049	3	275	1
	Kwambonambi	1855	37	0	4	MDG0173	3	276	1	9.6	3	3
	Kwambonambi	1856	79	0	1	MAG0017	3	277	1	15.5	6	3
	Kwambonambi	1857	11	0	3	MCG0105	3	278	1	7.6	6	2
	Kwambonambi	1858	37	0	4	MEG0173	3	279	1		6	1
	Kwambonambi	1859	64	0	1	MAG0002	3	280	1	14.2	6	2
	Kwambonambi	1860	43	0	4	MEG0158	3	281	1	9.4	6	2
	Kwambonambi	1861	34	0	3	MDG0092	3	282	1			1
	Kwambonambi	1862	72	0	1	MAG0010	3	284	1		6	4
	Kwambonambi	1863	94	0	1	MAG0032	3	285	1			1
	Kwambonambi	1864	78	0	1	MAG0016	3	286	1			1
	Kwambonambi	1865	84	0	1	MAG0022	3	287	1	9.9	6	2
	Kwambonambi	1866	45	0	4	MEG0094	3	288	1			3
	Kwambonambi	1867	81	0	1	MAG0019	3	289	1	17.6	3	3
	Kwambonambi	1868	24	0	3	MEG0087	3	290	1	16.3	4	3
	Kwambonambi	1869	52	0	4	MDG0111	3	291	1			1
	Kwambonambi	1870	55	0	4	MEG0145	3	292	1			1
	Kwambonambi	1871	15	0	3	MCG0016	3	293	1
	Kwambonambi	1872	49	0	4	MEG0174	3	294	1	14.9	3	2
	Kwambonambi	1873	42	0	4	MEG0149	3	295	1
	Kwambonambi	1874	58	0	4	MDG0167	3	296	1
	Kwambonambi	1875	68	0	1	MAG0006	3	297	1	15.9	3	3
	Kwambonambi	1876	74	0	1	MAG0012	3	298	1
	Kwambonambi	1877	67	0	1	MAG0005	3	299	1		6	2
	Kwambonambi	1878	46	0	4	MDG0105	3	300	1		6	3
	Kwambonambi	1879	70	0	1	MAG0008	3	301	1			1
	Kwambonambi	1880	50	0	4	MEG0107	3	302	1	16.7	6	3
	Kwambonambi	1881	47	0	4	MDG0131	3	303	1
	Kwambonambi	1882	77	0	1	MAG0015	3	304	1	15.9	5	3
	Kwambonambi	1883	18	0	3	MCG0041	3	305	1	15.3	3	3
	Kwambonambi	1884	34	0	3	MEG0092	3	308	1
	Kwambonambi	1885	26	0	3	MCG0077	3	309	1	12.8	2	2
	Kwambonambi	1886	14	0	3	MCG0035	3	310	1	6.5	6	2
	Kwambonambi	1887	12	0	3	MCG0057	3	311	1	11.9	3	2
	Kwambonambi	1888	52	0	4	MEG0111	3	312	1	9.5	5	2
	Kwambonambi	1889	2	0	2	MBG0134	3	314	1	8.7	5	3
	Kwambonambi	1890	1	0	2	MBG0128	3	315	1	15.6	3	3
	Kwambonambi	1891	27	0	3	MCG0046	3	317	1	13.4	3	2
	Kwambonambi	1892	10	0	3	MCG0020	3	318	1			1
	Kwambonambi	1893	60	0	4	MEG0129	3	319	1	15	6	2
	Kwambonambi	1894	85	0	1	MAG0023	3	320	1
	Kwambonambi	1895	39	0	4	MEG0170	3	322	1
	Kwambonambi	1896	31	0	3	MEG0136	3	323	1	18.44	3	3
	Kwambonambi	1897	75	0	1	MAG0013	3	325	1
	Kwambonambi	1898	55	0	4	MDG0145	3	326	1			1
	Kwambonambi	1899	93	0	1	MAG0031	3	327	1	9.6	6	2
	Kwambonambi	1900	59	0	4	MEG0103	3	328	1	16.3	2	3
	Kwambonambi	1901	80	0	1	MAG0018	3	329	1			1
	Kwambonambi	1902	62	0	4	MEG0172	3	330	1			1
	Kwambonambi	1903	95	0	1	MAG0033	3	331	1
	Kwambonambi	1904	87	0	1	MAG0025	3	332	1			1
	Kwambonambi	1905	53	0	4	MEG0132	3	333	1	15.8	6	3
	Kwambonambi	1906	57	0	4	MEG0122	3	334	1			1
	Kwambonambi	1907	20	0	3	MCG0011	3	335	1	8.9	5	2
	Kwambonambi	1908	24	0	3	MCG0087	3	336	1
	Kwambonambi	1909	57	0	4	MDG0122	3	337	1		6	3
	Kwambonambi	1910	35	0	4	MDG0119	3	338	1
	Kwambonambi	1911	6	0	3	MCG0079	3	340	1	8.2	5	2
	Kwambonambi	1912	41	0	4	MEG0147	3	341	1	18.9	5	3
	Kwambonambi	1913	16	0	3	MCG0491	3	342	1	8	6	2
	Kwambonambi	1914	4	0	3	MCG0116	3	343	1	12.3	2	3
	Kwambonambi	1915	8	0	3	MCG0118	3	346	1			1
	Kwambonambi	1916	49	0	4	MDG0174	3	347	1
	Kwambonambi	1917	44	0	4	MEG0116	3	348	1	15	5	3
	Kwambonambi	1918	92	0	1	MAG0030	3	349	1	14	2	3
	Kwambonambi	1919	22	0	3	MCG0002	3	350	1		6	1
	Kwambonambi	1920	36	0	4	MDG0165	3	351	1	14.7	3	3
	Kwambonambi	1921	69	0	1	MAG0007	3	352	1	19.9	3	3
	Kwambonambi	1922	3	0	3	MCG0003	3	353	1	13.8	5	3
	Kwambonambi	1923	29	0	3	MCG0008	3	355	1
	Kwambonambi	1924	19	0	3	MCG0106	3	356	1
	Kwambonambi	1925	7	0	3	MCG0092	3	358	1	17.9	3	3
	Kwambonambi	1926	82	0	1	MAG0020	3	359	1			1
	Kwambonambi	1927	65	0	1	MAG0003	3	360	1			1
	Kwambonambi	1928	88	0	1	MAG0026	3	361	1	17	3	4
	Kwambonambi	1929	21	0	3	MCG0040	3	362	1
	Kwambonambi	1930	63	0	1	MAG0001	3	363	1	15.6	5	4
	Kwambonambi	1931	89	0	1	MAG0027	3	364	1	9.7	3	3
	Kwambonambi	1932	51	0	4	MDG0113	3	365	1			1
	Kwambonambi	1933	73	0	1	MAG0011	3	366	1	17	3	3
	Kwambonambi	1934	12	0	3	MCG0057	4	367	1
	Kwambonambi	1935	34	0	3	MEG0092	4	368	1	12.8	6	3
	Kwambonambi	1936	40	0	4	MDG0128	4	369	1			1
	Kwambonambi	1937	2	0	2	MBG0134	4	370	1			1
	Kwambonambi	1938	73	0	1	MAG0011	4	371	1	14.5	3	3
	Kwambonambi	1939	51	0	4	MDG0113	4	372	1			1
	Kwambonambi	1940	69	0	1	MAG0007	4	373	1
	Kwambonambi	1941	27	0	3	MCG0046	4	375	1
	Kwambonambi	1942	49	0	4	MEG0174	4	376	1	14.5	6	3
	Kwambonambi	1943	54	0	4	MDG0137	4	377	1	11.8	6	3
	Kwambonambi	1944	36	0	4	MEG0165	4	379	1
	Kwambonambi	1945	49	0	4	MDG0174	4	381	1
	Kwambonambi	1946	79	0	1	MAG0017	4	383	1	17.5	5	4
	Kwambonambi	1947	41	0	4	MDG0147	4	384	1	19.5	3	3
	Kwambonambi	1948	59	0	4	MEG0103	4	385	1		6	1
	Kwambonambi	1949	37	0	4	MEG0173	4	386	1	12.1	5	2
	Kwambonambi	1950	35	0	4	MEG0119	4	387	1
	Kwambonambi	1951	16	0	3	MCG0491	4	388	1	7.3	6	2
	Kwambonambi	1952	24	0	3	MDG0087	4	389	1
	Kwambonambi	1953	30	0	3	MCG0072	4	392	1	10.6	6	3
	Kwambonambi	1954	35	0	3	MEG0135	4	393	1	13	5	3
	Kwambonambi	1955	62	0	4	MEG0172	4	394	1	9.3	6	3
	Kwambonambi	1956	18	0	3	MCG0041	4	395	1
	Kwambonambi	1957	88	0	1	MAG0026	4	396	1	17.8	4	3
	Kwambonambi	1958	31	0	3	MEG0136	4	397	1	18.5	3	3
	Kwambonambi	1959	58	0	4	MDG0167	4	398	1
	Kwambonambi	1960	90	0	1	MAG0028	4	399	1	9.6	6	3
	Kwambonambi	1961	78	0	1	MAG0016	4	400	1	12.6	5	3
	Kwambonambi	1962	29	0	3	MCG0008	4	401	1
	Kwambonambi	1963	95	0	1	MAG0033	4	402	1
	Kwambonambi	1964	92	0	1	MAG0030	4	403	1	14.5	3	3
	Kwambonambi	1965	44	0	4	MEG0116	4	404	1	16.8	6	4
	Kwambonambi	1966	72	0	1	MAG0010	4	405	1	17.7	3	4
	Kwambonambi	1967	24	0	3	MCG0087	4	406	1	6.7	6	2
	Kwambonambi	1968	57	0	4	MDG0122	4	407	1
	Kwambonambi	1969	80	0	1	MAG0018	4	408	1	16.5	5	3
	Kwambonambi	1970	50	0	4	MEG0107	4	409	1	8.6	6	4
	Kwambonambi	1971	84	0	1	MAG0022	4	410	1	15.9	6	3
	Kwambonambi	1972	82	0	1	MAG0020	4	411	1	16.3	3	4
	Kwambonambi	1973	89	0	1	MAG0027	4	412	1	14.3	4	3
	Kwambonambi	1974	76	0	1	MAG0014	4	413	1
	Kwambonambi	1975	20	0	3	MCG0011	4	414	1
	Kwambonambi	1976	55	0	4	MEG0145	4	416	1	18.8	5	3
	Kwambonambi	1977	45	0	4	MEG0094	4	417	1			3
	Kwambonambi	1978	10	0	3	MCG0020	4	418	1	8.7	6	2
	Kwambonambi	1979	47	0	4	MEG0131	4	420	1	16.6	6	2
	Kwambonambi	1980	65	0	1	MAG0003	4	421	1	18.3	3	4
	Kwambonambi	1981	94	0	1	MAG0032	4	423	1
	Kwambonambi	1982	9	0	3	MCG0201	4	426	1		6	2
	Kwambonambi	1983	47	0	4	MDG0131	4	427	1	14.2	6	3
	Kwambonambi	1984	54	0	4	MEG0137	4	429	1	16.5	2	4
	Kwambonambi	1985	43	0	4	MEG0158	4	430	1	15.8	5	4
	Kwambonambi	1986	67	0	1	MAG0005	4	431	1	11.1	3	3
	Kwambonambi	1987	60	0	4	MEG0129	4	433	1		6	1
	Kwambonambi	1988	56	0	4	MEG0161	4	434	1	16.2	3	3
	Kwambonambi	1989	43	0	4	MDG0158	4	435	1
	Kwambonambi	1990	53	0	4	MDG0132	4	436	1		6	2
	Kwambonambi	1991	24	0	3	MEG0087	4	437	1
	Kwambonambi	1992	48	0	4	MEG0166	4	439	1
	Kwambonambi	1993	71	0	1	MAG0009	4	441	1	7.3	6	2
	Kwambonambi	1994	83	0	1	MAG0021	4	442	1
	Kwambonambi	1995	46	0	4	MEG0105	4	443	1	14.2	6	3
	Kwambonambi	1996	52	0	4	MEG0111	4	445	1	11.5	5	3
	Kwambonambi	1997	39	0	4	MEG0170	4	446	1	21.3	3	4
	Kwambonambi	1998	62	0	4	MDG0172	4	447	1
	Kwambonambi	1999	86	0	1	MAG0024	4	448	1	16.5	3	3
	Kwambonambi	2000	74	0	1	MAG0012	4	450	1	18.2	6	3
	Kwambonambi	2001	42	0	4	MEG0149	4	452	1
	Kwambonambi	2002	1	0	2	MBG0128	4	453	1	15.2	3	3
	Kwambonambi	2003	68	0	1	MAG0006	4	454	1
	Kwambonambi	2004	5	0	3	MCG0101	4	456	1	5.3	5	2
	Kwambonambi	2005	41	0	4	MEG0147	4	457	1	16.2	5	4
	Kwambonambi	2006	50	0	4	MDG0107	4	458	1			1
	Kwambonambi	2007	8	0	3	MCG0118	4	459	1	12.9	3	3
	Kwambonambi	2008	66	0	1	MAG0004	4	460	1	9.8	6	3
	Kwambonambi	2009	40	0	4	MEG0128	4	461	1	9.4	6	3
	Kwambonambi	2010	81	0	1	MAG0019	4	462	1
	Kwambonambi	2011	93	0	1	MAG0031	4	463	1
	Kwambonambi	2012	55	0	4	MDG0145	4	464	1	15	5	3
	Kwambonambi	2013	4	0	3	MCG0116	4	466	1	11	3	3
	Kwambonambi	2014	70	0	1	MAG0008	4	467	1	10.2	6	2
	Kwambonambi	2015	11	0	3	MCG0105	4	468	1		6	1
	Kwambonambi	2016	91	0	1	MAG0029	4	469	1
	Kwambonambi	2017	48	0	4	MDG0166	4	470	1
	Kwambonambi	2018	22	0	3	MCG0002	4	471	1			1
	Kwambonambi	2019	87	0	1	MAG0025	4	472	1
	Kwambonambi	2020	26	0	3	MCG0077	4	473	1	15.1	6	3
	Kwambonambi	2021	85	0	1	MAG0023	4	474	1		6	1
	Kwambonambi	2022	77	0	1	MAG0015	4	477	1	15.2	3	4
	Kwambonambi	2023	53	0	4	MEG0132	4	478	1	14.3	3	3
	Kwambonambi	2024	25	0	3	MCG0070	4	480	1	8.2	6	2
	Kwambonambi	2025	57	0	4	MEG0122	4	483	1			1
	Kwambonambi	2026	42	0	4	MDG0149	4	484	1
	Kwambonambi	2027	64	0	1	MAG0002	4	485	1			1
	Kwambonambi	2028	75	0	1	MAG0013	4	486	1	13.6	3	3
	Kwambonambi	2029	59	0	4	MDG0103	4	487	1
	Kwambonambi	2030	51	0	4	MEG0113	4	488	1		6	2
	Kwambonambi	2031	41	0	4	MEG0147	5	490	1	5.4	6	2
	Kwambonambi	2032	76	0	1	MAG0014	5	492	1			1
	Kwambonambi	2033	57	0	4	MDG0122	5	493	1			1
	Kwambonambi	2034	71	0	1	MAG0009	5	494	1	9.6	6	2
	Kwambonambi	2035	42	0	4	MDG0149	5	495	1	10	4	2
	Kwambonambi	2036	54	0	4	MDG0137	5	496	1	14.2	6	3
	Kwambonambi	2037	5	0	3	MCG0101	5	497	1		6	2
	Kwambonambi	2038	40	0	4	MDG0128	5	498	1			1
	Kwambonambi	2039	55	0	4	MDG0145	5	499	1	15	5	3
	Kwambonambi	2040	74	0	1	MAG0012	5	500	1			1
	Kwambonambi	2041	34	0	3	MEG0092	5	501	1	14.5	3	3
	Kwambonambi	2042	37	0	4	MEG0173	5	502	1	15.6	5	3
	Kwambonambi	2043	36	0	4	MEG0165	5	503	1	13.4	5	3
	Kwambonambi	2044	28	0	3	MCG0047	5	505	1			2
	Kwambonambi	2045	64	0	1	MAG0002	5	506	1	10.2	6	3
	Kwambonambi	2046	78	0	1	MAG0016	5	509	1	16	6	3
	Kwambonambi	2047	56	0	4	MEG0161	5	510	1			1
	Kwambonambi	2048	31	0	3	MEG0136	5	512	1	20.2	3	3
	Kwambonambi	2049	15	0	3	MCG0016	5	513	1		6	2
	Kwambonambi	2050	55	0	4	MEG0145	5	514	1
	Kwambonambi	2051	63	0	1	MAG0001	5	515	1	13	5	3
	Kwambonambi	2052	50	0	4	MDG0107	5	516	1	9.9	3	2
	Kwambonambi	2053	92	0	1	MAG0030	5	519	1	14.3	2	3
	Kwambonambi	2054	45	0	4	MEG0094	5	521	1	12	6	2
	Kwambonambi	2055	35	0	4	MDG0119	5	522	1	10.5	1	3
	Kwambonambi	2056	27	0	3	MCG0046	5	523	1
	Kwambonambi	2057	60	0	4	MEG0129	5	524	1	14.7	6	2
	Kwambonambi	2058	75	0	1	MAG0013	5	525	1	14.9	3	3
	Kwambonambi	2059	39	0	4	MDG0170	5	526	1	14.2	3	3
	Kwambonambi	2060	67	0	1	MAG0005	5	527	1			1
	Kwambonambi	2061	53	0	4	MEG0132	5	528	1	14.5	6	3
	Kwambonambi	2062	86	0	1	MAG0024	5	530	1	15.4	6	3
	Kwambonambi	2063	59	0	4	MDG0103	5	531	1			1
	Kwambonambi	2064	69	0	1	MAG0007	5	532	1			1
	Kwambonambi	2065	22	0	3	MCG0002	5	533	1			4
	Kwambonambi	2066	80	0	1	MAG0018	5	536	1			1
	Kwambonambi	2067	6	0	3	MCG0079	5	537	1			1
	Kwambonambi	2068	7	0	3	MCG0092	5	538	1	12.5	5	3
	Kwambonambi	2069	48	0	4	MDG0166	5	539	1	15.5	6	3
	Kwambonambi	2070	42	0	4	MEG0149	5	540	1	16.1	5	3
	Kwambonambi	2071	13	0	3	MCG0078	5	541	1	6.9	5	2
	Kwambonambi	2072	89	0	1	MAG0027	5	542	1			4
	Kwambonambi	2073	11	0	3	MCG0105	5	543	1			1
	Kwambonambi	2074	12	0	3	MCG0057	5	544	1			1
	Kwambonambi	2075	83	0	1	MAG0021	5	547	1	15.9	3	2
	Kwambonambi	2076	20	0	3	MCG0011	5	548	1			4
	Kwambonambi	2077	24	0	3	MCG0087	5	549	1	13.7	2	2
	Kwambonambi	2078	62	0	4	MDG0172	5	550	1	13.8	6	2
	Kwambonambi	2079	33	0	3	MDG0135	5	553	1	15.8	3	3
	Kwambonambi	2080	48	0	4	MEG0166	5	554	1		6	3
	Kwambonambi	2081	44	0	4	MDG0116	5	555	1	14.8	3	3
	Kwambonambi	2082	2	0	2	MBG0134	5	557	1			1
	Kwambonambi	2083	43	0	4	MEG0158	5	558	1	11.7	6	3
	Kwambonambi	2084	65	0	1	MAG0003	5	559	1		6	2
	Kwambonambi	2085	44	0	4	MEG0116	5	561	1	5.6	6	2
	Kwambonambi	2086	24	0	3	MEG0087	5	564	1	13.3	6	3
	Kwambonambi	2087	58	0	4	MDG0167	5	565	1			1
	Kwambonambi	2088	51	0	4	MEG0113	5	566	1	9.2	6	3
	Kwambonambi	2089	25	0	3	MCG0070	5	567	1	12.7	6	2
	Kwambonambi	2090	49	0	4	MEG0174	5	568	1	16.4	3	3
	Kwambonambi	2091	47	0	4	MEG0131	5	569	1	14.3	6	2
	Kwambonambi	2092	40	0	4	MEG0128	5	570	1			1
	Kwambonambi	2093	56	0	4	MDG0161	5	571	1	9.9	5	2
	Kwambonambi	2094	85	0	1	MAG0023	5	572	1	17.2	3	3
[truncated: 3,401 more rows]
