# Supplementary material for: Genomic Breeding for Diameter Growth and Tolerance to Leptocybe Gall Wasp and Botryosphaeria/Teratosphaeria Fungal Disease Complex in Eucalyptus grandis
Source: Front Plant Sci. 2021 Feb 26;12:638969. doi: 10.3389/fpls.2021.638969 (PMC7952757; doi:10.3389/fpls.2021.638969)
Supplement: Supplementary file 7 [file Table_4.csv]

ID	EuBR01s12827A3B0C1D30E1	EuBR01s145571A3B0C1D30E1	EuBR01s150159A4B0C1D40E1	EuBR01s150412A2B0C1D40E1	EuBR01s161889A2B0C1D30E1	EuBR01s168390A1B0C1D60E1	EuBR01s171512A7B1C1D40E1	EuBR01s276647A5B1C1D30E1	EuBR01s297745A4B0C0D60E1	EuBR01s322204A1B1C1D60E1	EuBR01s332736A2B0C1D60E1	EuBR01s350329A1B0C1D60E1	EuBR01s354931A1B0C1D60E1	EuBR01s388018A5B0C1D30E1	EuBR01s390936A1B0C1D60E1	EuBR01s504479A10B1C0D40E0	EuBR01s717457A1B0C1D40E0	EuBR01s759482A1B0C1D60E1	EuBR01s1056702A6B1C0D40E0	EuBR01s1153206A1B0C1D60E1	EuBR01s1201472A3B0C1D30E1	EuBR01s1265815A5B1C1D30E1	EuBR01s1272980A7B1C1D40E1	EuBR01s1298283A4B1C1D60E1	EuBR01s1323473A2B0C1D30E1	EuBR01s1341316A9B1C1D30E1	EuBR01s1363832A2B0C1D60E1	EuBR01s1364610A3B0C1D60E1	EuBR01s1384883A2B0C1D30E1	EuBR01s1482991A5B1C1D30E1	EuBR01s1535506A5B1C1D30E1	EuBR01s1570286A4B0C0D30E0	EuBR01s1570286A4B0C0D30E0rep1	EuBR01s2199868A2B1C1D30E1	EuBR01s2201325A3B1C1D30E1	EuBR01s2233343A3B0C1D30E1	EuBR01s2270349A1B0C1D60E1	EuBR01s2284122A5B1C1D30E1	EuBR01s2300808A2B1C1D40E1	EuBR01s2462861A7B1C0D30E1	EuBR01s2476851A4B1C1D30E1	EuBR01s2507212A1B0C1D60E1	EuBR01s2539767A3B0C1D30E1	EuBR01s2545457A4B0C1D30E1	EuBR01s2545487A4B1C1D30E1	EuBR01s2601866A3B0C1D30E1	EuBR01s2938453A2B0C1D30E1	EuBR01s2943532A5B1C1D30E1	EuBR01s2951606A3B1C1D50E1
DR1374	AA	AA	GG	CC	AA	AA	GG	AG	AG	AA	CC	AG	GG	CC	AC	AG	GG	AC	GG	CC	AA	AG	GG	AA	AC	GG	AG	AG	AG	CC	AG	GG	GG	AA	GG	AG	GG	AC	GG	AC	AG	AA	AC	AA	AA	AG	GG	AG	GG
DR1375	GG	AA	GG	CC	GG	AG	GG	GG	AG	AA	CC	AG	AG	AC	AA	GG	GG	AC	GG	CC	AG	AA	AG	GG	AA	GG	AA	AA	GG	CC	GG	AG	AG	AG	AG	AG	AG	AC	GG	CC	GG	AG	CC	AA	AA	AA	GG	AG	GG
DR893	AG	AA	GG	AC	AG	AG	GG	AG	AG	AA	AA	AA	AG	CC	AC	GG	AG	AA	GG	CC	AG	AG	AG	AG	AA	GG	AA	AA	GG	AC	GG	GG	GG	AA	GG	GG	GG	AA	GG	CC	GG	GG	CC	AA	AA	AA	AG	AA	AG
DR1376	GG	AA	GG	CC	AG	AA	GG	GG	AG	AA	AC	GG	GG	AC	AA	GG	GG	AC	AG	AC	GG	AG	GG	GG	AA	GG	AG	AA	GG	CC	GG	AG	AG	AA	GG	AA	GG	AC	GG	AC	AG	AG	CC	AA	AA	AG	GG	AG	GG
DR1377	AG	AA	GG	AC	AG	AG	GG	AG	AG	AA	AC	AG	AG	CC	AC	AG	GG	AA	AG	CC	AG	AG	GG	AG	AC	GG	AG	AG	AG	CC	GG	GG	GG	AG	GG	GG	GG	AC	GG	CC	GG	AA	AC	AA	AA	AG	GG	AG	GG
DR1378	GG	AA	GG	CC	AA	AG	GG	GG	AA	AA	AA	GG	GG	CC	NA	GG	GG	AA	AG	AA	GG	GG	GG	GG	AA	GG	GG	AA	GG	CC	GG	NA	NA	AA	GG	GG	GG	CC	GG	AC	AG	GG	CC	AA	AA	GG	GG	AA	GG
DR1379	GG	AA	GG	CC	GG	AA	AG	AG	AG	AG	AC	GG	GG	CC	CC	GG	GG	AA	AG	CC	AG	AG	AG	GG	AA	GG	GG	AA	GG	CC	AG	AG	AG	AG	GG	GG	AG	CC	AG	CC	GG	AA	AC	AG	AA	AG	AG	AA	GG
DR1380	GG	AA	GG	CC	AG	AG	GG	GG	AG	AA	AC	GG	GG	AC	AA	GG	GG	NA	AG	AC	GG	AG	GG	GG	AA	GG	AG	AA	GG	CC	GG	AG	AG	AG	GG	GG	GG	AA	GG	AC	AG	AG	CC	NA	AA	AG	GG	AG	GG
DR1381	GG	AA	GG	AC	GG	AA	GG	NA	AA	AA	AA	AG	AG	CC	CC	GG	GG	AA	GG	CC	AG	GG	AG	GG	AA	GG	GG	AA	GG	CC	GG	GG	GG	AG	GG	GG	GG	CC	GG	CC	GG	AA	AC	AA	AA	AG	AG	AA	GG
DR1382	AA	AA	GG	AC	GG	AA	GG	AG	AA	AA	AC	AG	AG	CC	AC	GG	GG	AA	GG	CC	AG	AG	GG	AG	AC	GG	AG	AG	GG	CC	AA	GG	GG	AG	GG	GG	GG	AC	GG	CC	GG	AA	AC	AA	AA	AG	GG	AG	GG
DR1383	GG	AA	AG	AA	GG	AG	GG	AG	AA	AA	AC	AA	AG	AC	AC	AG	GG	AA	AG	CC	AG	GG	AG	AG	AA	AG	GG	AA	GG	CC	AG	GG	GG	AA	AG	AG	GG	AC	GG	AC	AG	AA	CC	AG	AC	AG	AG	AA	GG
DR1385	GG	AA	GG	CC	AG	AA	GG	GG	AG	AG	CC	AG	AG	CC	AA	GG	GG	AA	GG	CC	AG	AA	AG	GG	AA	GG	AG	AA	GG	AC	GG	AG	AG	AA	GG	GG	GG	CC	GG	CC	GG	AG	CC	AG	AA	AA	GG	AA	GG
DR1386	AG	AA	GG	CC	AG	AA	AG	AG	GG	AG	CC	GG	GG	CC	AA	AG	GG	AA	GG	CC	AG	AA	GG	AG	AC	GG	AG	AG	AG	AC	AA	AG	AG	AA	GG	GG	AG	AC	AG	CC	GG	AA	AC	AG	AA	AG	GG	AG	GG
DR1917	AG	AA	GG	CC	AG	AA	GG	GG	AG	AA	AC	AA	AG	CC	AA	GG	GG	AA	GG	CC	AG	AG	AA	AG	AA	GG	AA	AA	GG	CC	GG	GG	GG	AA	GG	GG	GG	AC	GG	CC	GG	GG	CC	AA	AA	AA	GG	AA	GG
DR1388	AG	AA	GG	CC	AG	AA	AG	AG	AG	AG	CC	AG	GG	CC	CC	GG	GG	AC	GG	CC	AG	AG	GG	AG	AA	GG	GG	AA	GG	AC	AG	AG	AG	AA	GG	AG	AG	CC	AG	AC	AG	AA	CC	AG	AA	AA	GG	AA	GG
DR1389	AA	AA	GG	AC	AG	AA	GG	AG	AG	AA	AC	AG	AG	CC	AC	AG	GG	AA	AG	CC	AG	AG	GG	AG	AC	GG	AG	AG	AG	AC	AG	GG	GG	AG	GG	GG	GG	AC	GG	CC	GG	AA	AC	AA	AA	AG	GG	AG	GG
DR1390	AA	AA	GG	AC	AG	AA	GG	AG	AA	AA	AC	AA	AG	CC	CC	GG	GG	AC	GG	CC	AG	AG	GG	AG	AA	GG	AG	AA	GG	AC	AG	GG	GG	AA	GG	GG	GG	AC	GG	AC	AG	AG	CC	AA	AA	AA	AG	AA	AG
DR1391	AG	AA	GG	CC	AG	AG	GG	AG	AG	AA	CC	GG	GG	CC	AC	AG	GG	AA	GG	AC	AG	AG	GG	AA	CC	AG	AA	GG	AG	CC	AG	GG	GG	AG	AG	GG	GG	AA	GG	AC	AG	AA	AC	AA	AA	AG	AG	AG	GG
DR1392	AG	AA	GG	CC	AA	AA	GG	AG	GG	AA	AC	AA	AG	CC	AA	GG	AG	AA	GG	CC	AG	AG	AA	AG	AA	GG	AA	AG	GG	AC	GG	GG	GG	AA	GG	GG	GG	AA	GG	CC	GG	AG	CC	AG	AC	AA	GG	AA	GG
DR1393	AG	AA	GG	CC	GG	AA	GG	AG	AA	AA	CC	AG	AG	CC	AA	GG	GG	AA	GG	CC	AG	AG	AG	GG	AA	AG	AA	AA	GG	AC	GG	GG	GG	AA	GG	AG	GG	CC	GG	CC	GG	AG	CC	AG	AC	AG	AG	AA	AG
DR1394	GG	AA	GG	AC	AG	AA	GG	AG	AA	AA	AA	AG	AG	CC	CC	GG	GG	AA	GG	AC	GG	GG	GG	GG	AA	GG	GG	AA	GG	CC	GG	GG	GG	AG	GG	AG	GG	CC	GG	AC	AG	AG	CC	AA	AA	AG	GG	AA	GG
DR1395	GG	AA	GG	CC	AG	AA	GG	GG	AA	AA	AC	AG	AG	CC	AA	GG	GG	AA	GG	AC	AG	AG	AG	GG	AA	GG	AG	AA	GG	CC	AG	GG	GG	AA	GG	AG	GG	CC	GG	AC	AG	GG	CC	AA	AA	AG	GG	AA	GG
DR1396	GG	AA	GG	AC	GG	AA	GG	AG	AG	AA	AC	AG	AG	AC	AC	GG	GG	AC	GG	CC	GG	AG	GG	GG	AA	GG	AG	AA	GG	AC	AG	AG	AG	AG	GG	AG	GG	AC	GG	CC	GG	AA	CC	AA	AA	AA	GG	AG	GG
DR1397	GG	AA	GG	AC	GG	AA	GG	AG	AA	AA	AA	AG	AG	CC	CC	GG	GG	AA	GG	CC	AG	GG	AG	GG	AA	GG	GG	AA	GG	AA	AA	GG	GG	GG	GG	GG	GG	CC	GG	CC	GG	AA	AC	AA	AA	AG	AG	AA	GG
DR1398	AG	AA	GG	CC	AG	AG	GG	AG	AA	AA	CC	AG	GG	AC	AA	AG	GG	AA	GG	CC	GG	AG	GG	AG	AA	AA	AG	AA	GG	AC	GG	GG	GG	AA	AG	AG	AG	AC	GG	AC	AG	GG	CC	AA	AA	AG	GG	AA	GG
DR1399	AG	AA	GG	CC	GG	AG	AG	GG	AG	AG	CC	GG	GG	AC	NA	GG	GG	AA	GG	AC	AG	AG	AG	GG	AA	GG	AG	AG	GG	AA	GG	AG	AG	AA	GG	GG	AA	CC	AG	AC	AG	AA	CC	AG	AA	AA	AG	AA	GG
DR1400	GG	AA	GG	AC	GG	AA	GG	AG	AA	AA	AC	AA	AA	CC	AC	GG	GG	AA	AG	CC	AG	AG	AG	GG	AA	GG	AG	AA	GG	AC	AG	GG	GG	AG	GG	GG	GG	CC	GG	CC	GG	AA	CC	AA	AA	AA	GG	AA	GG
DR1401	GG	AG	AG	AC	AG	AG	GG	GG	AG	AA	CC	AG	GG	AC	AC	GG	GG	AA	GG	CC	AG	AA	AG	GG	AA	GG	AA	AA	GG	CC	GG	AG	AG	AA	GG	GG	GG	AA	GG	CC	GG	AG	CC	AA	AA	AA	AG	AA	AG
DR903	AG	AA	GG	CC	GG	AA	GG	AG	AA	AA	CC	AG	AG	CC	AA	GG	GG	AA	GG	CC	AG	AG	AG	GG	AA	AG	AA	AA	GG	CC	AG	GG	GG	AA	GG	GG	GG	CC	GG	CC	GG	AG	CC	AG	AC	AG	AG	AA	AG
DR905	GG	AA	GG	CC	AA	AA	GG	GG	AG	AA	AC	AG	GG	AC	AA	GG	GG	AA	GG	AC	GG	GG	AG	AG	AA	AG	AG	AA	GG	AC	GG	NA	NA	AA	GG	AG	GG	CC	GG	AC	AG	GG	CC	AG	AA	AG	AG	AA	GG
DR1217	AA	AA	GG	AC	GG	AA	GG	AG	AA	AA	AC	AG	AG	CC	AC	GG	GG	AA	GG	CC	GG	GG	GG	GG	AA	AG	AG	AA	GG	AC	GG	GG	GG	AG	GG	AG	GG	CC	GG	CC	GG	AA	CC	AG	AC	AG	AG	AA	AG
DR1403	AG	AA	GG	CC	AG	AG	GG	GG	AG	AA	AC	AG	GG	AC	AA	GG	GG	AA	AG	AC	AG	GG	AA	AG	AA	GG	AA	AG	GG	CC	AG	GG	GG	AA	GG	GG	AG	AC	GG	AC	AG	AG	CC	AA	AA	AA	AG	AA	GG
DR1404	NA	AA	GG	AA	GG	AA	GG	NA	AA	AA	AA	AA	AA	CC	CC	GG	GG	AA	GG	CC	GG	GG	GG	GG	AA	GG	GG	AA	GG	AC	GG	GG	GG	AA	GG	GG	GG	CC	GG	CC	GG	AA	CC	AA	AA	AA	GG	AA	GG
DR1918	AA	AA	GG	AC	AG	AA	GG	AG	AG	AA	AA	AA	AG	CC	AC	GG	GG	AA	GG	CC	AG	GG	AG	AG	AA	GG	AG	AA	GG	AC	AG	GG	GG	AG	GG	GG	GG	AC	GG	CC	GG	AG	CC	AA	AA	AA	GG	AA	GG
DR1405	AG	AA	GG	CC	AG	AG	GG	AG	AA	AA	CC	AG	GG	AC	AA	AG	GG	AA	GG	CC	GG	AG	GG	AG	AA	AA	AG	AA	GG	AC	GG	GG	GG	AA	GG	AG	GG	AC	GG	CC	GG	AG	CC	AG	AC	AG	AG	AA	AG
DR1406	AG	AA	GG	CC	AA	AA	GG	AG	AG	AA	AC	GG	GG	CC	AA	AG	GG	AA	GG	AC	AG	AG	GG	AG	AC	GG	AG	AG	AG	AC	AA	GG	GG	AA	GG	GG	GG	AC	GG	CC	GG	AA	AC	AA	AA	GG	GG	AG	GG
DR1407	AA	AA	GG	CC	AG	AA	GG	AG	AG	AA	CC	GG	GG	CC	AC	AG	AG	AA	GG	CC	AG	AG	GG	AG	AC	GG	AG	AG	AG	AC	AG	GG	GG	AA	GG	AG	GG	AC	GG	CC	GG	AA	AC	AA	AA	AG	GG	AG	GG
DR1408	GG	AA	GG	CC	GG	AA	AG	GG	AG	AG	CC	GG	GG	CC	CC	GG	GG	AA	GG	AC	GG	AG	GG	AG	AC	AG	AG	AG	GG	CC	AG	AG	AG	AG	AG	GG	GG	AC	GG	AC	AG	AA	CC	AG	AA	AA	AG	AA	GG
DR1409	GG	AG	AG	AC	AG	AA	GG	GG	AA	AA	AC	AG	GG	AC	AC	GG	GG	AA	GG	CC	AG	AA	AG	GG	AA	GG	AA	AA	GG	CC	GG	AG	AG	AG	GG	GG	GG	AA	GG	CC	GG	AG	CC	AA	AA	AA	GG	AA	GG
DR1410	GG	AA	GG	CC	AG	AA	GG	GG	AG	AG	CC	AG	AG	CC	AA	GG	GG	AA	GG	CC	AG	AA	AG	GG	AA	GG	AG	AA	GG	CC	NA	AG	AG	AA	GG	AG	GG	CC	GG	CC	GG	AG	CC	AG	AA	AA	GG	AA	GG
DR1411	GG	AA	GG	AC	GG	AG	GG	AG	AA	AA	AA	AG	AG	AC	AC	GG	GG	AA	AG	CC	GG	AG	GG	GG	AA	GG	AG	AA	GG	AC	GG	AG	AG	AG	AG	AG	AG	CC	GG	CC	GG	AG	CC	AA	AA	AA	GG	AA	GG
DR909	GG	AA	GG	AC	GG	AA	GG	AG	AA	AA	AC	AA	AA	CC	AC	GG	GG	AA	GG	CC	AG	AG	AG	GG	AA	GG	AG	AA	GG	CC	AA	GG	GG	AA	GG	GG	GG	AC	GG	CC	GG	AG	CC	AA	AA	AA	GG	AA	GG
DR1412	GG	AA	GG	AC	AG	AA	GG	AG	AA	AA	AA	AG	AG	CC	CC	GG	GG	AA	GG	AC	GG	AG	GG	GG	AA	GG	AG	AA	GG	CC	AG	GG	GG	AA	GG	GG	GG	AC	GG	AC	AG	GG	CC	AA	AA	AG	AG	AA	AG
DR1413	AG	AA	GG	CC	AA	AG	GG	AG	GG	AG	CC	GG	GG	CC	AA	AG	GG	AA	GG	CC	AG	AA	GG	AG	AC	GG	AG	AG	AG	AC	GG	AG	AG	AA	GG	AG	GG	AC	GG	CC	GG	AA	AC	AG	AA	AG	GG	AG	GG
DR1414	GG	AA	GG	CC	GG	AA	AG	AG	AG	AG	AC	GG	GG	CC	CC	GG	GG	AA	GG	CC	AG	AG	AG	GG	AA	GG	GG	AA	GG	CC	AA	AG	AG	AG	GG	GG	AG	CC	AG	CC	GG	AA	AC	AG	AA	AG	AG	AA	GG
DR1415	AG	AA	GG	CC	AG	AG	GG	AG	AG	AA	CC	GG	GG	AC	AA	AG	GG	AA	GG	CC	AA	AG	AG	AG	AC	GG	AA	GG	AG	CC	AA	GG	GG	AA	GG	AG	GG	AC	GG	CC	GG	AG	AC	AG	AA	AG	GG	AG	GG
DR1416	AG	AA	GG	CC	AA	AA	GG	GG	AG	AA	AA	AG	GG	CC	AA	GG	GG	AA	GG	AC	AG	GG	AG	AG	AA	GG	AG	AA	GG	CC	AG	GG	GG	AA	GG	AG	GG	AC	GG	AC	AG	GG	CC	AA	AA	AG	GG	AA	GG
DR1417	GG	AA	GG	CC	AG	AA	GG	GG	AA	AA	AC	AG	AG	CC	AA	GG	GG	AA	AG	AC	AG	AG	AG	GG	AA	GG	AG	AA	GG	AC	AG	GG	GG	AA	AG	AG	AG	CC	GG	AC	AG	GG	CC	AA	AA	AG	GG	AA	GG
DR1418	GG	AA	GG	AC	GG	AA	AG	AG	AG	AG	AC	AG	AG	CC	CC	GG	GG	AA	GG	CC	GG	AG	GG	GG	AA	GG	GG	AA	GG	CC	AG	AG	AG	AG	GG	GG	AG	CC	AG	CC	GG	AA	CC	AG	AA	AA	GG	AA	GG
DR1419	AG	AA	GG	CC	AA	AG	GG	AG	AG	AA	AC	GG	GG	CC	AA	AG	GG	AA	AG	AC	AG	AG	GG	AG	AC	GG	AG	AG	AG	CC	GG	GG	GG	AA	GG	GG	GG	AC	GG	AC	AG	AG	AC	AA	AA	GG	GG	AG	GG
DR1420	GG	AA	GG	AC	GG	AA	GG	AG	AA	AA	AA	AG	AG	CC	CC	GG	GG	AA	AG	CC	AG	GG	AG	GG	AA	GG	GG	AA	GG	CC	AG	GG	GG	AG	GG	GG	GG	AC	GG	CC	GG	AA	AC	AA	AA	AG	AG	AA	GG
DR1421	AG	AA	GG	CC	AG	AG	GG	AG	AA	AA	CC	AG	GG	AC	AA	AG	GG	AA	GG	CC	GG	AG	GG	AG	AA	AA	AG	AA	GG	CC	GG	GG	GG	AA	GG	AG	GG	AC	GG	CC	GG	AG	CC	AG	AC	AG	AG	AA	AG
DR1919	AA	AA	GG	CC	AG	AA	GG	AG	AA	AA	CC	AG	GG	CC	AC	GG	AG	AC	AG	CC	AG	GG	GG	AG	AA	AG	AG	AA	GG	CC	GG	GG	GG	AA	GG	AA	GG	CC	GG	AC	AG	AA	CC	AG	AC	AG	AG	AA	AG
DR1422	GG	AG	AG	AC	AG	AG	AG	GG	AG	AG	CC	AG	GG	CC	CC	GG	GG	AA	GG	CC	AG	AA	AG	GG	AA	GG	AG	AA	GG	CC	GG	AG	AG	AG	GG	GG	AG	CC	AG	CC	GG	AA	CC	AG	AA	AA	GG	AA	GG
DR1423	GG	AA	GG	AC	GG	AA	AG	AG	AG	AG	AC	AG	AG	CC	CC	GG	GG	AA	GG	CC	GG	AA	GG	GG	AA	GG	AG	AA	GG	CC	GG	AG	AG	AG	GG	GG	AG	CC	AG	CC	GG	AG	CC	AG	AA	AA	AG	AA	AG
DR1424	GG	AA	GG	AC	GG	AA	GG	AG	AA	AA	AC	AA	AA	CC	AC	GG	GG	AA	GG	CC	AG	AG	AG	GG	AA	GG	AG	AA	GG	CC	GG	GG	GG	AG	GG	GG	GG	CC	GG	CC	GG	AG	CC	AA	AA	AA	GG	AA	GG
DR1920	AG	AA	GG	CC	AG	AG	GG	GG	GG	AA	AC	AG	GG	AC	AA	GG	GG	AC	AG	CC	AG	AG	AG	AG	AA	GG	AA	AA	GG	CC	AG	AG	AG	AA	GG	GG	GG	AA	GG	CC	GG	AG	CC	AA	AA	AA	GG	AG	GG
DR1425	GG	AG	AG	AA	AG	AA	GG	AG	AA	AA	AC	AA	AG	CC	CC	GG	GG	AA	AG	CC	AG	AG	AG	GG	AA	GG	AG	AA	GG	AC	AG	GG	GG	AG	GG	GG	GG	AC	GG	CC	GG	AA	CC	AA	AA	AA	GG	AA	GG
DR1426	AG	AA	GG	CC	GG	AG	AG	AG	AG	AG	CC	GG	GG	CC	AA	GG	GG	AA	GG	CC	GG	AG	GG	GG	AA	AG	AG	AA	GG	AC	GG	AG	AG	AA	GG	AG	AG	CC	AG	CC	GG	AA	CC	GG	AC	AG	AG	AA	AG
DR1427	AG	AA	GG	CC	AA	AG	GG	AG	AG	AA	AC	GG	GG	CC	AA	AG	GG	AA	GG	AC	AG	AG	GG	AG	AC	GG	AG	AG	AG	AC	GG	GG	GG	AA	GG	GG	GG	AC	GG	AC	AG	AG	AC	AA	AA	GG	GG	AG	GG
DR1428	AG	AA	GG	CC	GG	AA	GG	AG	AG	AA	CC	GG	GG	AC	AA	GG	GG	AC	AG	CC	GG	AG	GG	GG	AA	AG	AA	AA	GG	AC	GG	AG	AG	AA	GG	AA	GG	AC	GG	CC	GG	AA	CC	AG	AC	AG	AG	AG	AG
DR1429	AG	AA	GG	CC	AA	AG	GG	GG	AG	AA	AA	AG	GG	CC	AA	GG	GG	AA	AG	AC	AG	GG	AG	AG	AA	GG	AG	AA	GG	AA	AA	GG	GG	AA	GG	GG	GG	AC	GG	AC	AG	GG	CC	AA	AA	AG	GG	AA	GG
DR1430	AG	AA	GG	CC	AG	AG	GG	AG	AA	AA	CC	AG	GG	AC	CC	GG	GG	AC	GG	CC	AA	GG	AG	AG	AA	GG	AG	AG	GG	CC	GG	GG	GG	AA	GG	AG	AG	CC	GG	AC	AG	AG	CC	AG	AA	AA	GG	AA	GG
DR1431	GG	AA	GG	CC	AG	AA	GG	GG	GG	AA	CC	AG	GG	AA	AA	GG	GG	AC	AG	CC	GG	AG	AG	AG	AA	AG	AA	AA	GG	AA	GG	AG	AG	AA	GG	AG	GG	AA	GG	CC	GG	AG	CC	AG	AA	AA	AG	AG	GG
DR925	AG	AA	GG	CC	GG	AG	GG	AG	AA	AA	CC	GG	GG	AC	AA	GG	GG	AA	GG	AC	AG	GG	AG	GG	AA	AG	AA	AG	GG	CC	GG	GG	GG	AA	AG	AG	AA	CC	GG	AC	AG	AG	CC	AA	AA	AG	AG	AA	GG
DR926	AA	NA	GG	CC	NA	AA	GG	AG	AG	AA	CC	AG	GG	CC	AC	AG	GG	NA	AG	CC	AA	AG	GG	AA	AC	GG	AG	AG	AG	CC	GG	GG	GG	AA	GG	AG	GG	AC	GG	AC	AG	AA	AC	AA	AA	AG	GG	AG	GG
DR1432	GG	AA	GG	CC	AG	AA	GG	GG	AG	AG	CC	AG	AG	CC	AA	GG	GG	AA	GG	CC	AG	AA	AG	GG	AA	GG	AG	AA	GG	CC	GG	AG	AG	AG	GG	GG	GG	CC	GG	CC	GG	AA	CC	AG	AA	AA	GG	AA	GG
DR1433	AG	AA	GG	CC	AG	AA	GG	AG	AG	AA	CC	AG	AG	CC	AA	AG	GG	AA	GG	CC	AA	AA	AG	AG	AC	GG	AA	AG	AG	CC	AA	GG	GG	AG	GG	GG	GG	CC	GG	CC	GG	AG	AC	AA	AA	AG	GG	AG	GG
DR1434	GG	AA	GG	AC	GG	AA	AG	AG	AG	AG	AC	AG	AG	CC	CC	GG	GG	AA	GG	CC	GG	AG	GG	GG	AA	GG	GG	AA	GG	AC	AA	AG	AG	AG	GG	GG	AG	CC	AG	CC	GG	AA	CC	AG	AA	AA	GG	AA	GG
DR1435	GG	AG	AG	AC	AA	AG	GG	GG	AG	AG	CC	AG	GG	CC	CC	GG	GG	AA	AG	CC	AG	AA	AG	GG	AA	GG	AG	AA	GG	CC	GG	AG	AG	AG	AG	AG	GG	AC	GG	CC	GG	AA	CC	AG	AA	AA	GG	AA	GG
DR1436	AG	AA	GG	CC	AA	AA	GG	AG	AG	AA	AC	GG	GG	CC	AA	AG	GG	AA	AG	AC	AG	AG	GG	AG	AC	GG	AG	AG	AG	AC	AG	GG	GG	AA	GG	GG	GG	AC	GG	AC	AG	AG	AC	AA	AA	GG	GG	AG	GG
DR1921	GG	AA	GG	AC	AG	AA	GG	AG	AG	AA	AC	AA	AG	AC	AC	GG	GG	AA	AG	CC	GG	GG	AG	AG	AA	AG	AG	AA	GG	AC	AA	GG	GG	AG	GG	GG	GG	AC	GG	CC	GG	AG	CC	AG	AA	AA	AG	AA	GG
DR1922	AG	AA	GG	CC	GG	AG	GG	AG	AA	AA	CC	AG	AG	CC	AA	GG	GG	AA	GG	CC	AG	AG	AG	GG	AA	AG	AA	AA	GG	CC	AG	GG	GG	AA	GG	AG	GG	CC	GG	CC	GG	AG	CC	AG	AC	AG	AG	AA	AG
DR1923	AG	AA	GG	CC	AG	AG	GG	AG	GG	AA	CC	GG	GG	AC	AA	AG	GG	AC	AG	CC	AG	AA	GG	AG	AC	GG	AA	AG	AG	CC	GG	AG	AG	AG	AG	AG	AG	AC	GG	CC	GG	AA	AC	AA	AA	AG	GG	GG	GG
DR1437	GG	AA	GG	CC	AG	AA	AG	GG	AG	AG	AC	GG	GG	CC	NA	GG	GG	AA	GG	AC	GG	AG	GG	GG	AA	GG	GG	AA	GG	AC	AA	AG	AG	AG	GG	GG	GG	AC	GG	AC	AG	AG	CC	AG	AA	AG	GG	AA	GG
DR1924	GG	AG	GG	CC	AG	NA	GG	GG	AA	AA	CC	AG	AG	CC	AC	GG	GG	AA	GG	CC	AA	AA	AA	AG	AC	GG	AA	AA	GG	CC	GG	GG	GG	AG	GG	GG	GG	AC	GG	CC	GG	NA	CC	AA	AA	AA	GG	AA	GG
DR1438	AG	AA	GG	CC	AA	AA	GG	GG	AG	AA	AA	AG	GG	CC	AA	GG	GG	AA	GG	AC	AG	GG	AG	AG	AA	GG	AG	AA	GG	CC	AG	GG	GG	AA	GG	AG	GG	AC	GG	AC	AG	GG	CC	AA	AA	AG	GG	AA	GG
DR1925	GG	AA	GG	CC	GG	AA	AG	AG	AG	AG	AC	GG	GG	CC	CC	GG	GG	AA	GG	CC	AG	AG	AG	GG	AA	GG	GG	AA	GG	CC	AG	AG	AG	AG	GG	GG	AG	CC	AG	CC	GG	AA	AC	AG	AA	AG	AG	AA	GG
DR933	GG	AA	GG	CC	GG	AG	GG	GG	AG	AA	CC	AG	AG	AC	AA	GG	GG	AC	AG	CC	AG	AA	AG	GG	AA	GG	AA	AA	GG	CC	AG	AG	AG	AG	GG	AG	GG	AC	GG	CC	GG	AG	CC	AA	AA	AA	GG	AG	GG
DR1439	AG	AA	GG	CC	GG	AA	AG	AG	AG	AG	CC	GG	GG	CC	AA	GG	AG	AA	AG	CC	GG	AG	GG	GG	AA	AG	AG	AA	GG	AC	GG	AG	AG	AA	GG	AG	AG	CC	AG	CC	GG	AA	CC	GG	AC	AG	AG	AA	AG
DR1926	GG	AG	GG	CC	AG	AG	AG	GG	AG	AG	CC	GG	GG	CC	CC	GG	GG	AA	GG	CC	AG	AA	AG	AG	AC	GG	AG	AA	GG	CC	GG	AG	AG	AA	GG	GG	AG	AC	AG	CC	GG	AG	CC	AG	AA	AA	GG	AA	GG
DR1440	GG	AA	GG	AC	GG	AA	AG	AG	AG	AG	AC	AG	AG	CC	CC	GG	GG	AA	GG	CC	GG	AG	GG	GG	AA	GG	GG	AA	GG	CC	GG	AG	AG	AG	GG	GG	AG	CC	AG	CC	GG	AA	CC	AG	AA	AA	GG	AA	GG
DR1441	GG	AA	GG	AC	GG	AA	AG	AG	AG	AG	AC	AG	AG	CC	CC	GG	GG	AA	GG	CC	GG	AG	GG	GG	AA	GG	GG	AA	GG	AA	AA	AG	AG	AG	GG	GG	AG	CC	AG	CC	GG	AA	CC	AG	AA	AA	GG	AA	GG
DR1442	GG	AA	GG	AC	GG	AA	GG	AG	AA	AA	AA	AG	AG	CC	CC	GG	GG	AA	GG	CC	AG	GG	AG	GG	AA	GG	GG	AA	GG	CC	AG	GG	GG	GG	GG	GG	GG	CC	GG	CC	GG	AA	AC	AA	AA	AG	AG	AA	GG
DR1443	GG	AA	GG	CC	GG	AA	GG	GG	AG	AA	AC	GG	GG	AA	AA	GG	GG	AC	AG	CC	GG	AA	GG	GG	AA	GG	AA	AA	GG	CC	AA	AG	AG	AA	AG	AA	AG	AC	GG	CC	GG	AG	CC	AA	AA	AA	GG	AG	GG
DR1444	AG	AA	GG	CC	AG	AA	GG	GG	AG	AA	AA	AG	GG	AC	AA	GG	GG	AA	AG	CC	AG	AG	AG	AG	AA	GG	AA	AA	GG	AC	AG	AG	AG	AA	AG	AG	AG	AC	GG	CC	GG	GG	CC	AA	AA	AA	GG	AA	GG
DR1445	GG	AA	GG	CC	GG	AG	AG	GG	AG	AG	CC	GG	GG	CC	CC	GG	GG	AA	GG	AC	GG	AG	GG	AG	AC	AG	AG	AG	GG	CC	AG	AG	AG	AG	AG	GG	GG	AC	GG	AC	AG	AA	CC	AG	AA	AA	AG	AA	GG
DR1927	AG	AA	GG	CC	GG	AA	AG	AG	AG	AG	CC	GG	GG	CC	AA	GG	GG	AA	AG	CC	GG	AG	GG	GG	AA	AG	AG	AA	GG	CC	AG	AG	AG	AA	GG	AG	AG	CC	AG	CC	GG	AA	CC	GG	AC	AG	AG	AA	AG
DR1928	AG	AA	GG	CC	AG	AA	AG	GG	GG	AG	AC	AG	GG	CC	AA	GG	AG	AA	GG	CC	AG	AG	AG	AG	AA	GG	AG	AA	GG	CC	GG	AG	AG	AA	GG	GG	AG	AC	AG	CC	GG	AG	CC	AG	AA	AA	GG	AA	GG
DR1446	AG	AA	GG	CC	AA	AA	GG	GG	AG	AA	AA	AG	GG	CC	AA	GG	GG	AA	GG	AC	AG	GG	AG	AG	AA	GG	AG	AA	GG	CC	AG	GG	GG	AA	GG	AG	GG	AC	GG	AC	AG	GG	CC	AA	AA	AG	GG	AA	GG
DR1447	AG	AA	GG	CC	AG	AA	GG	AG	AG	AA	CC	GG	GG	CC	AC	AG	GG	AA	GG	AC	AG	AG	GG	AA	CC	AG	AA	GG	AG	CC	AG	GG	GG	AG	AG	GG	GG	AA	GG	AC	AG	AA	AC	AA	AA	AG	AG	AG	GG
DR1448	GG	AG	AG	AC	AG	AA	GG	GG	AA	AA	AC	AG	GG	AC	AC	GG	GG	AA	GG	CC	AG	AA	AG	GG	AA	GG	AA	AA	GG	CC	GG	AG	AG	AG	AG	AG	AG	CC	GG	CC	GG	AG	CC	AA	AA	AA	GG	AA	GG
DR941	AG	AA	GG	CC	AG	AA	GG	GG	AA	AA	CC	AG	AG	CC	AC	GG	GG	AA	GG	AC	AG	AG	AG	AG	AC	AG	AA	AG	GG	CC	GG	GG	GG	AG	AG	GG	GG	AA	GG	AC	AG	AG	CC	AA	AA	AA	AG	AA	GG
DR1449	AG	AG	AG	AC	AA	AA	GG	AG	AG	AA	CC	AG	GG	CC	AC	AG	GG	AA	GG	CC	AA	AA	AG	AG	AC	GG	AA	AG	AG	CC	GG	GG	GG	AG	GG	GG	GG	AC	GG	CC	GG	AA	AC	AA	AA	AG	GG	AG	GG
DR1929	GG	AA	GG	AC	AG	AG	GG	AG	AA	AA	AA	AG	AG	CC	CC	GG	GG	AA	GG	AC	GG	GG	GG	GG	AA	GG	GG	AA	GG	AC	AG	GG	GG	AG	GG	GG	GG	CC	GG	AC	AG	AG	CC	AA	AA	AG	GG	AA	GG
DR1450	GG	AA	GG	AC	AG	AA	GG	AG	AG	AA	AC	AA	AG	AC	AC	GG	GG	AA	GG	CC	GG	GG	AG	AG	AA	AG	AG	AA	GG	AA	GG	GG	GG	AA	GG	GG	GG	AC	GG	CC	GG	AG	CC	AG	AA	AA	AG	AA	GG
DR1451	AG	AA	GG	CC	AA	AA	GG	AG	GG	AA	CC	AG	GG	AC	AA	AG	AG	AA	AG	CC	AG	AG	AG	AA	AC	AG	AA	AG	AG	CC	GG	GG	GG	AA	GG	GG	GG	AC	GG	CC	GG	AG	AC	AG	AA	AG	AG	AG	GG
DR1452	AA	AA	GG	AC	AG	AA	GG	AG	AA	AA	AC	AA	AG	CC	CC	GG	AG	AC	AG	CC	AG	GG	GG	AG	AA	GG	GG	AA	GG	AC	AG	GG	GG	AG	GG	AG	GG	CC	GG	AC	AG	AA	CC	AA	AA	AA	GG	AA	GG
DR1453	AG	AA	GG	CC	GG	AG	AG	AG	AG	AA	CC	GG	GG	AC	AA	GG	GG	AA	GG	AC	AG	GG	AG	AG	AA	GG	AA	AG	GG	CC	GG	GG	GG	AA	AG	AG	AG	CC	AG	AC	AG	AA	CC	AA	AA	AA	AG	AA	GG
DR1454	AG	AA	GG	CC	GG	AG	GG	AG	AA	AA	CC	GG	GG	AC	AA	GG	GG	AA	GG	AC	AG	GG	AG	GG	AA	AG	AA	AG	GG	CC	GG	GG	GG	AA	GG	AG	AG	CC	GG	AC	AG	AA	CC	AG	AC	AG	AA	AA	AG
DR1930	GG	AA	GG	CC	AG	AA	GG	GG	AG	AA	AC	GG	GG	AC	AA	GG	GG	AC	AG	AC	GG	AG	GG	GG	AA	GG	AG	AA	GG	CC	GG	AG	AG	AA	GG	AG	GG	AC	GG	AC	AG	AG	CC	AA	AA	AG	GG	AG	GG
DR1455	GG	AA	GG	AC	GG	AA	AG	AG	AG	AG	AC	AG	AG	CC	CC	GG	GG	AA	AG	CC	GG	AG	GG	GG	AA	GG	GG	AA	GG	CC	AG	AG	AG	AA	GG	GG	AG	CC	AG	CC	GG	AA	CC	AG	AA	AA	GG	AA	GG
DR1931	AG	AA	GG	CC	GG	AG	AG	AG	AG	AG	CC	GG	GG	CC	AA	GG	GG	AA	GG	CC	GG	AG	GG	GG	AA	AG	AG	AA	GG	AC	AG	AG	AG	AA	GG	AG	AG	CC	AG	CC	GG	AA	CC	GG	AC	AG	AG	AA	AG
DR1932	GG	AA	GG	CC	GG	AA	AG	GG	AG	AG	CC	AG	AG	CC	AA	GG	GG	AA	GG	CC	AG	AA	AG	GG	AA	GG	AG	AA	GG	CC	AG	AG	AG	AA	GG	GG	AG	CC	AG	CC	GG	AG	CC	AG	AA	AA	GG	AA	GG
DR945	AG	AA	GG	CC	AA	AA	GG	AG	AG	AA	AC	GG	GG	CC	AA	AG	GG	AA	GG	AC	AG	AG	GG	AG	AC	GG	AG	AG	AG	CC	GG	GG	GG	AA	GG	AG	GG	AC	GG	AC	AG	AG	AC	AA	AA	GG	GG	AG	GG
DR1933	GG	AA	GG	CC	GG	AG	AG	GG	AG	AG	CC	AG	AG	CC	AA	GG	GG	AA	GG	CC	AG	AA	AG	GG	AA	GG	AG	AA	GG	CC	GG	AG	AG	AA	GG	GG	AG	CC	AG	CC	GG	AG	CC	AG	AA	AA	GG	AA	GG
DR948	GG	AA	GG	CC	AG	AA	GG	GG	AA	AA	AC	AG	AG	CC	AA	GG	GG	AA	GG	AC	AG	AG	AG	GG	AA	GG	AG	AA	GG	CC	AG	GG	GG	AA	GG	GG	GG	CC	GG	AC	AG	GG	CC	AA	AA	AG	GG	AA	GG
DR1456	AG	AA	GG	CC	GG	AG	AG	AG	AG	AG	CC	GG	GG	CC	AA	GG	GG	AA	GG	CC	GG	AG	GG	GG	AA	AG	AG	AA	GG	CC	GG	AG	AG	AA	GG	AG	AG	CC	AG	CC	GG	AA	CC	GG	AC	AG	AG	AA	AG
DR1934	AA	AA	GG	CC	AA	AA	GG	AG	GG	AA	AC	AG	GG	CC	AA	AG	GG	AA	GG	CC	AG	AG	AG	NA	AC	GG	AA	AG	AG	CC	GG	GG	GG	AA	GG	GG	GG	AA	GG	CC	GG	AG	AC	AA	AA	AG	GG	AG	GG
DR1457	NA	AA	GG	AA	GG	AA	GG	AG	AA	AA	AA	AA	AA	CC	CC	GG	GG	AA	GG	CC	GG	GG	GG	GG	AA	GG	GG	AA	GG	AC	GG	GG	GG	AG	GG	GG	GG	CC	GG	CC	GG	AA	CC	AA	AA	AA	GG	AA	GG
DR1935	AG	AA	GG	CC	AG	AA	GG	GG	AG	AA	AC	AA	AG	CC	AA	GG	GG	AA	GG	CC	AG	AG	AA	AG	AA	GG	AA	AA	GG	AC	GG	GG	GG	AG	GG	GG	GG	AC	GG	CC	GG	GG	CC	AA	AA	AA	GG	AA	GG
DR1936	GG	AG	AG	AA	AG	AA	GG	AG	AA	AA	AC	AA	AG	CC	CC	GG	AG	AA	GG	CC	AG	AG	AG	GG	AA	GG	AG	AA	GG	CC	AG	GG	GG	AA	GG	GG	GG	AC	GG	CC	GG	AA	CC	AA	AA	AA	GG	AA	GG
DR1458	GG	AA	AG	AC	GG	AG	GG	GG	AG	AA	CC	AG	GG	AA	AA	AG	GG	AC	GG	CC	AG	AG	AG	AG	AA	AG	AG	AA	GG	CC	GG	AG	AG	AG	AG	AG	GG	AA	GG	AC	AG	AA	CC	AG	AC	AG	AG	AG	GG
DR1937	GG	AA	GG	CC	AG	AA	GG	GG	AG	AA	AC	GG	GG	AC	AA	GG	GG	AC	AG	AC	GG	AG	GG	GG	AA	GG	AG	AA	GG	CC	GG	AG	AG	AG	GG	GG	GG	AC	GG	AC	AG	AG	CC	AA	AA	AG	GG	AG	GG
DR1938	AG	AA	GG	CC	AG	AG	GG	AG	AG	AA	AC	AG	GG	CC	AA	GG	GG	AA	GG	CC	AG	GG	AG	AG	AA	AG	AA	AA	GG	CC	GG	GG	GG	AG	GG	AG	GG	AC	GG	CC	GG	AG	CC	AG	AC	AG	AG	AA	AG
DR1460	GG	AA	GG	CC	GG	AA	AG	GG	AG	AA	AC	AG	GG	AA	AA	GG	GG	AA	AG	CC	AG	AG	AG	AG	AA	AG	AG	AA	GG	CC	AA	AG	AG	AA	AA	AA	AA	CC	GG	CC	GG	AG	CC	AA	AA	AA	AG	AA	AG
DR1939	AA	AA	GG	AC	AG	AA	GG	AG	AG	AA	AA	AA	AG	CC	AC	GG	AG	AA	GG	CC	AG	AG	AG	AG	AA	GG	AA	AA	GG	CC	AG	GG	GG	AA	GG	GG	GG	AA	GG	CC	GG	GG	CC	AA	AA	AA	AG	AA	AG
DR1461	AG	AA	GG	CC	AG	AA	GG	AG	AA	AA	AC	GG	GG	CC	AA	GG	GG	AA	GG	AC	GG	GG	GG	GG	AA	AG	AG	AA	GG	AC	AG	GG	GG	AA	GG	AG	GG	CC	GG	AC	AG	AG	CC	AG	AC	GG	AG	AA	AG
DR1940	GG	AA	GG	CC	GG	AA	GG	GG	AG	AA	CC	GG	GG	AC	AC	GG	GG	AC	GG	AC	GG	AG	GG	AG	AC	AG	AA	AG	GG	CC	GG	AG	AG	GG	AG	GG	GG	AA	GG	AC	AG	AA	CC	AA	AA	AA	AG	AG	GG
DR1941	GG	AA	GG	CC	AG	AA	AG	GG	GG	AG	CC	AG	GG	AC	AA	GG	AG	AA	AG	CC	GG	AG	AG	AG	AA	AG	AG	AA	GG	AC	GG	AG	AG	AA	GG	GG	AG	AC	AG	CC	GG	AG	CC	GG	AA	AA	AG	AA	GG
DR1942	AA	AA	GG	CC	AA	AA	GG	GG	GG	AA	AA	AA	GG	CC	AA	GG	GG	AA	GG	CC	AG	GG	AA	AA	AA	GG	AA	AA	GG	CC	GG	GG	GG	AA	GG	GG	GG	AA	GG	CC	GG	GG	CC	AA	AA	AA	GG	AA	GG
DR1462	AG	AA	GG	CC	AG	AA	GG	AG	AG	AA	AC	GG	GG	CC	AC	AG	GG	AA	GG	CC	AA	AG	AG	AG	AC	GG	AG	AG	AG	CC	AG	GG	GG	AG	GG	GG	GG	AC	GG	CC	GG	AA	AC	AA	AA	GG	AG	AG	GG
DR1943	AA	AA	GG	AC	AG	AA	GG	AG	AG	AA	AC	AG	AG	CC	AC	AG	AG	AA	GG	CC	AG	AG	GG	AG	AC	GG	AG	AG	AG	AC	GG	GG	GG	AG	GG	GG	GG	AC	GG	CC	GG	AA	AC	AA	AA	AG	GG	AG	GG
DR1944	AG	AA	GG	CC	AG	AA	GG	AG	GG	AA	CC	GG	GG	AC	AA	AG	GG	AC	GG	CC	AG	AA	GG	AG	AC	GG	AA	AG	AG	CC	AG	AG	AG	AA	GG	AG	GG	AA	GG	CC	GG	AA	AC	AA	AA	AG	GG	GG	GG
DR1945	GG	AG	AG	AC	AG	AA	GG	GG	AA	AA	CC	AG	GG	CC	CC	GG	GG	AA	GG	AC	AG	AG	AG	AG	AC	AG	AA	AG	GG	CC	AA	GG	GG	AA	GG	GG	GG	AA	GG	AC	AG	AA	CC	AA	AA	AA	AG	AA	GG
DR1463	GG	AA	GG	CC	GG	AA	GG	GG	AA	AA	CC	AA	AA	CC	AA	GG	AG	AA	GG	CC	AA	AA	AA	GG	AA	GG	AA	AA	GG	AC	GG	GG	GG	AA	GG	AG	GG	CC	GG	CC	GG	AG	CC	AA	AA	AA	GG	AA	GG
DR1946	AG	AA	GG	CC	AA	AA	GG	AG	NA	AA	AC	GG	GG	CC	AA	AG	GG	AA	GG	AC	AG	AG	GG	AG	AC	GG	AG	AG	AG	AC	GG	GG	GG	AA	GG	AG	GG	AC	GG	AC	AG	AG	AC	AA	AA	GG	GG	AG	GG
DR1238	AG	AA	GG	CC	AG	AA	GG	AG	AA	AA	AC	GG	GG	CC	AA	GG	GG	AA	GG	AC	GG	GG	GG	GG	AA	AG	AG	AA	GG	AC	AG	GG	GG	AA	GG	AG	GG	CC	GG	AC	AG	AG	CC	AG	AC	GG	AG	AA	AG
DR1947	AG	AA	GG	CC	AA	AA	GG	AG	GG	AG	CC	GG	GG	CC	AA	AG	GG	AA	GG	CC	AG	AA	GG	AG	AC	GG	AG	AG	AG	AC	AG	AG	AG	AA	GG	AG	GG	AC	GG	CC	GG	AA	AC	AG	AA	AG	GG	AG	GG
DR1464	GG	AA	GG	CC	AG	AA	GG	GG	AA	AA	AA	GG	GG	AC	AA	GG	GG	AA	GG	AC	GG	AG	GG	GG	AA	GG	AG	AA	GG	AC	AG	AG	AG	AA	AG	AG	AG	CC	GG	AC	AG	GG	CC	AA	AA	AG	AG	AA	AG
DR1465	AA	AA	GG	AC	GG	AA	GG	AG	AA	AA	AC	AG	AG	CC	AC	GG	AG	AA	GG	CC	GG	GG	GG	GG	AA	AG	AG	AA	GG	AA	GG	GG	GG	AG	GG	AG	GG	CC	GG	CC	GG	AA	CC	AG	AC	AG	AG	AA	AG
DR1466	AG	AA	GG	CC	GG	AG	GG	AG	AA	AA	CC	AG	AG	CC	AA	GG	GG	AA	GG	CC	AG	AG	AG	GG	AA	AG	AA	AA	GG	CC	AG	GG	GG	AA	GG	AG	GG	CC	GG	CC	GG	AG	CC	AG	AC	AG	AG	AA	AG
DR1948	GG	AA	GG	AC	AG	AA	GG	AG	AA	AA	AA	AG	AG	CC	CC	GG	GG	AA	GG	AC	GG	GG	GG	GG	AA	GG	GG	AA	GG	CC	AG	GG	GG	AG	GG	GG	GG	CC	GG	AC	AG	AG	CC	AA	AA	AG	GG	AA	GG
DR1949	AG	AG	AG	AC	AA	AA	GG	GG	AG	AA	AC	AA	GG	CC	AC	GG	GG	AA	GG	CC	AG	AG	AA	AG	AA	GG	AA	AA	GG	CC	AG	GG	GG	AA	GG	GG	GG	AA	GG	CC	GG	AG	CC	AA	AA	AA	GG	AA	GG
DR1467	AG	AA	GG	CC	GG	AG	GG	GG	AA	AA	CC	AG	AG	AC	AA	GG	GG	AA	GG	CC	AA	AG	AA	GG	AA	GG	AA	AG	GG	CC	AA	GG	GG	AA	GG	GG	GG	AC	GG	CC	GG	GG	CC	AG	AA	AA	GG	AA	GG
DR1950	AG	AA	GG	CC	AG	AA	AG	GG	GG	AG	AC	AG	GG	CC	AA	GG	AG	AA	AG	CC	AG	AG	AG	AG	AA	GG	AG	AA	GG	CC	GG	AG	AG	AA	GG	GG	AG	AC	AG	CC	GG	AG	CC	AG	AA	AA	GG	AA	GG
DR1468	GG	AA	GG	AC	GG	AA	AG	AG	AG	AG	AC	AG	AG	CC	CC	GG	GG	AA	AG	CC	GG	AG	GG	GG	AA	GG	GG	AA	GG	AC	AA	AG	AG	AG	GG	GG	AG	CC	AG	CC	GG	AA	CC	AG	AA	AA	GG	AA	GG
DR1951	AG	AG	GG	CC	AA	AG	GG	GG	AG	AA	AC	AG	GG	CC	AC	GG	GG	AA	GG	CC	AG	AG	AA	AA	AC	GG	AA	AA	GG	CC	AG	GG	GG	AG	GG	GG	GG	AC	GG	CC	GG	GG	CC	AA	AA	AA	GG	AA	GG
DR1469	AG	AA	GG	CC	AG	AA	GG	AG	GG	AA	CC	GG	GG	AC	AA	AG	GG	AC	AG	CC	AG	AA	GG	AG	AC	GG	AA	AG	AG	AC	AG	AG	AG	AG	AG	AG	AG	AC	GG	CC	GG	AA	AC	AA	AA	AG	GG	GG	GG
DR1470	AG	AG	AG	AC	AA	AA	GG	AG	AA	AA	CC	AA	GG	CC	CC	GG	GG	AC	GG	CC	AA	AG	AG	AG	AA	GG	AG	AA	GG	CC	AG	GG	GG	AA	GG	AG	GG	AC	GG	AC	AG	AA	CC	AA	AA	AA	GG	AA	GG
DR1471	GG	AG	AG	AC	AA	AA	GG	GG	AG	AG	CC	AG	GG	CC	CC	GG	GG	AA	GG	CC	AG	AA	AG	GG	AA	GG	AG	AA	GG	AC	AG	AG	AG	AG	GG	AG	GG	CC	GG	CC	GG	AA	CC	AG	AA	AA	GG	AA	GG
DR1952	AA	AA	GG	CC	AA	AA	GG	AG	GG	AA	AC	AG	GG	CC	AA	AG	AG	AA	GG	CC	AG	AG	AG	AA	AC	GG	AA	AG	AG	CC	GG	GG	GG	AA	GG	GG	GG	AA	GG	CC	GG	AG	AC	AA	AA	AG	GG	AG	GG
DR1472	AG	AA	GG	CC	GG	AA	GG	AG	AA	AA	CC	AG	AG	CC	AC	GG	GG	AA	GG	CC	AG	AG	AG	GG	AA	GG	AG	AA	GG	CC	GG	GG	GG	AA	GG	GG	GG	CC	GG	CC	GG	AA	CC	AA	AA	AA	GG	AA	GG
DR1953	GG	AG	AG	AC	AA	AA	GG	GG	AG	AA	CC	AA	GG	AC	AC	GG	GG	AA	GG	CC	AG	AG	AA	AG	AA	AG	AA	AA	GG	AA	GG	NA	NA	AA	GG	GG	GG	AA	GG	CC	GG	AG	CC	AG	AA	AA	AG	AA	GG
DR1954	AG	AA	GG	CC	AG	AA	AG	AG	AG	AA	CC	AA	GG	AA	AA	AG	GG	AA	AG	CC	AG	AG	AG	AA	AA	AA	GG	AA	GG	CC	AG	GG	GG	AA	AG	AG	AG	AC	GG	CC	GG	AG	CC	AA	AA	AA	AG	AA	AG
DR1473	GG	AA	GG	AC	AG	AA	GG	AG	AG	AG	AC	AG	AG	CC	CC	GG	GG	AA	GG	CC	GG	AG	GG	GG	AA	GG	GG	AA	GG	AC	GG	AG	AG	AG	GG	AG	GG	CC	GG	CC	GG	AA	CC	AG	AA	AA	GG	AA	GG
DR969	GG	AA	GG	CC	AG	AG	AG	GG	AG	AG	AC	GG	GG	CC	NA	GG	GG	AA	AG	AC	GG	AG	GG	GG	AA	GG	GG	AA	GG	CC	GG	AG	AG	AA	GG	GG	AG	CC	AG	AC	AG	AG	CC	AG	AA	AG	GG	AA	GG
DR1955	AA	AA	GG	AC	AG	AA	GG	AG	AG	AA	AA	AA	AG	CC	AC	GG	AG	AA	GG	CC	AG	GG	AG	AG	AA	GG	AG	AA	GG	CC	AG	GG	GG	AG	GG	GG	GG	AC	GG	CC	GG	AG	CC	AA	AA	AA	GG	AA	GG
DR1474	GG	AG	AG	AC	AG	AA	GG	GG	AA	AA	CC	AA	AG	CC	AC	GG	AG	AA	GG	CC	AA	AA	AA	GG	AA	GG	AA	AA	GG	CC	GG	GG	GG	AG	GG	GG	GG	AC	GG	CC	GG	AG	CC	AA	AA	AA	GG	AA	GG
DR1956	AA	AA	GG	CC	AG	AA	GG	AG	NA	AA	CC	GG	GG	CC	AA	AG	GG	AA	GG	CC	AG	AG	GG	AG	AC	AG	AA	AG	AG	AC	AG	GG	GG	AA	GG	AG	GG	AC	GG	CC	GG	AA	AC	AG	AC	GG	AG	AG	AG
DR1957	GG	AA	GG	CC	GG	AA	GG	GG	AA	AA	AC	AG	AG	AC	AA	GG	GG	AA	AG	CC	AG	AA	AG	GG	AA	GG	AA	AA	GG	CC	AG	AG	AG	AA	AG	AG	AG	CC	GG	CC	GG	GG	CC	AA	AA	AA	AG	AA	AG
DR1958	GG	AA	GG	CC	AG	AA	AG	GG	AG	AG	AC	GG	GG	CC	NA	GG	GG	AA	GG	AC	GG	AG	GG	GG	AA	GG	GG	AA	GG	CC	AG	AG	AG	AA	GG	GG	AG	CC	AG	AC	AG	AG	CC	AG	AA	AG	GG	AA	GG
DR1959	GG	AA	GG	CC	AG	AA	AG	GG	AG	AG	AC	GG	GG	CC	NA	GG	GG	AA	GG	AC	GG	AG	GG	GG	AA	GG	GG	AA	GG	CC	AG	AG	AG	AA	GG	GG	GG	AC	GG	AC	AG	AG	CC	AG	AA	AG	GG	AA	GG
DR1960	AG	AA	GG	CC	AG	AA	AG	AG	GG	AG	CC	GG	GG	CC	AA	AG	GG	AA	AG	CC	AG	AA	GG	AG	AC	GG	AG	AG	AG	AC	AA	AG	AG	AA	GG	GG	AG	CC	AG	CC	GG	AA	AC	AG	AA	AG	GG	AG	GG
DR1961	GG	AA	GG	AC	GG	AA	GG	AG	AG	AA	AC	AG	AG	AC	AC	GG	GG	AC	AG	CC	GG	AG	GG	GG	AA	GG	AG	AA	GG	AC	GG	AG	AG	AG	GG	AG	GG	AC	GG	CC	GG	AA	CC	AA	AA	AA	GG	AG	GG
DR1962	GG	AA	GG	CC	AG	AA	GG	GG	AA	AA	AC	AG	AG	CC	AA	GG	GG	AA	GG	AC	AG	AG	AG	GG	AA	GG	AG	AA	GG	CC	GG	GG	GG	AA	GG	GG	GG	CC	GG	AC	AG	GG	CC	AA	AA	AG	GG	AA	GG
DR1963	GG	AG	AG	AA	AG	AA	GG	AG	AA	AA	AC	AA	AG	CC	AC	GG	GG	AA	GG	CC	GG	GG	GG	GG	AA	AG	AG	AA	GG	CC	GG	GG	GG	AG	GG	GG	GG	AC	GG	CC	GG	AA	CC	AG	AC	AG	AG	AA	AG
DR1242	GG	AA	GG	AC	AG	AA	GG	AG	AA	AA	AA	AG	AG	CC	CC	GG	GG	AA	GG	AC	GG	GG	GG	GG	AA	GG	GG	AA	GG	AC	AG	GG	GG	AG	GG	GG	GG	CC	GG	AC	AG	AG	CC	AA	AA	AG	GG	AA	GG
DR1476	AG	AA	GG	CC	AG	AA	GG	AG	AG	AA	CC	GG	GG	CC	AA	AG	GG	AA	AG	CC	GG	GG	GG	GG	AA	AG	AG	AA	GG	AC	AG	GG	GG	AA	GG	AG	GG	AC	GG	CC	GG	AG	CC	AG	AC	AG	AG	AG	AG
DR1964	AA	AA	GG	CC	AG	NA	GG	AG	NA	AA	CC	GG	GG	CC	AA	AG	GG	AA	GG	CC	AG	AG	GG	AG	AC	AG	AA	AG	AG	AC	AG	GG	GG	AA	AG	AG	AG	AC	GG	AC	AG	AG	AC	AA	AA	GG	GG	AG	GG
DR1210	AG	AA	GG	CC	GG	AA	GG	AG	AA	AA	AC	GG	GG	AC	AA	GG	GG	AA	AG	CC	GG	AG	GG	GG	AA	AG	AA	AA	GG	AC	GG	AG	AG	AA	AG	AA	AG	CC	GG	CC	GG	AG	CC	AG	AC	AG	AA	AA	AA
DR1965	GG	AA	GG	AC	GG	AA	AG	AG	AG	AG	AC	AG	AG	CC	CC	GG	AG	AA	AG	CC	GG	AA	GG	GG	AA	GG	AG	AA	GG	AC	AG	AG	AG	AA	GG	GG	AG	AC	AG	CC	GG	AG	CC	AG	AA	AA	AG	AA	AG
DR1966	AG	AG	AG	AC	AA	AA	GG	GG	AG	AA	AC	AA	GG	CC	AC	GG	GG	AA	GG	CC	AG	AG	AA	AG	AA	GG	AA	AA	GG	CC	GG	GG	GG	AA	GG	GG	GG	AA	GG	CC	GG	AG	CC	AA	AA	AA	GG	AA	GG
DR1967	GG	AG	AG	AA	AG	AA	GG	AG	AA	AA	AC	AA	AG	CC	CC	GG	GG	AA	GG	CC	AG	AG	AG	GG	AA	GG	AG	AA	GG	AC	AG	GG	GG	AG	GG	GG	GG	AC	GG	CC	GG	AA	CC	AA	AA	AA	GG	AA	GG
DR1478	GG	AA	GG	CC	AG	AA	AG	GG	GG	AG	CC	AG	GG	AC	AA	GG	GG	AA	GG	CC	GG	AG	AG	AG	AA	AG	AG	AA	GG	AC	AG	AG	AG	AA	GG	GG	AG	AC	AG	CC	GG	AG	CC	GG	AA	AA	AG	AA	GG
DR1968	AG	AA	GG	CC	AG	AA	AG	NA	GG	AG	CC	GG	GG	CC	AA	AG	GG	AA	AG	CC	AG	AA	GG	AG	AC	GG	AG	AG	AG	CC	AG	AG	AG	AA	GG	GG	AG	AC	AG	CC	GG	AA	AC	AG	AA	AG	GG	AG	GG
DR1969	AG	AA	GG	CC	AA	AG	GG	AG	AG	AA	AC	GG	GG	CC	AA	AG	GG	AA	AG	AC	AG	AG	GG	AG	AC	GG	AG	AG	AG	CC	GG	GG	GG	AA	GG	GG	GG	AC	GG	AC	AG	AG	AC	AA	AA	GG	GG	AG	GG
DR1970	GG	AA	GG	CC	AG	AA	AG	GG	AG	AG	AC	GG	GG	CC	NA	GG	GG	AA	GG	AC	GG	AG	GG	GG	AA	GG	GG	AA	GG	AC	GG	AG	AG	AA	GG	GG	GG	AA	GG	AC	AG	AG	CC	AG	AA	AG	GG	AA	GG
DR1479	AG	AA	GG	CC	GG	AA	GG	AG	AA	AA	AC	GG	GG	CC	CC	GG	AG	AA	GG	CC	AG	GG	AG	GG	AA	GG	GG	AA	GG	CC	AG	GG	GG	AG	GG	AG	GG	CC	GG	CC	GG	AA	AC	AA	AA	AG	AG	AA	GG
DR1971	AG	AA	GG	AC	AG	AA	AG	AG	AA	AG	CC	AG	GG	AA	AA	AG	GG	AA	GG	CC	AG	AA	GG	AG	AC	AG	GG	AA	GG	CC	GG	GG	GG	AA	AG	AG	GG	AC	AG	CC	GG	GG	CC	AG	AA	AA	AG	AA	GG
DR1972	GG	AA	GG	AC	GG	AA	GG	AG	AG	AA	AC	AG	AG	AC	AC	GG	AG	AA	GG	CC	GG	AG	GG	GG	AA	GG	AG	AA	GG	AC	GG	AG	AG	AA	GG	AG	GG	AA	GG	CC	GG	AG	CC	AA	AA	AA	AG	AA	AG
DR1973	GG	AA	GG	AC	GG	AA	AG	AG	AG	AG	AC	AG	AG	CC	CC	GG	GG	AA	AG	CC	GG	AG	GG	GG	AA	GG	GG	AA	GG	AC	GG	AG	AG	AG	GG	GG	AG	CC	AG	CC	GG	AA	CC	AG	AA	AA	GG	AA	GG
DR1974	GG	AA	GG	AC	AG	AA	GG	AG	AA	AA	AA	AG	AG	CC	CC	GG	GG	AA	GG	AC	GG	GG	GG	GG	AA	GG	GG	AA	GG	CC	AG	GG	GG	AG	GG	GG	GG	CC	GG	AC	AG	AG	CC	AA	AA	AG	GG	AA	GG
DR1975	GG	AA	GG	CC	AG	AG	GG	GG	AG	AA	AC	GG	GG	AC	AA	GG	GG	AC	GG	AC	GG	AG	GG	GG	AA	GG	AG	AA	GG	CC	GG	AG	AG	AG	GG	GG	GG	AC	GG	AC	AG	AG	CC	AA	AA	AG	GG	AG	GG
DR1976	GG	AA	GG	AC	AG	AA	GG	NA	AG	AA	AC	AA	AG	AC	AC	GG	GG	AA	AG	CC	GG	GG	AG	AG	AA	AG	AG	AA	GG	CC	AG	GG	GG	AA	GG	GG	GG	AC	GG	CC	GG	AG	CC	AG	AA	AA	AG	AA	GG
DR1977	NA	AA	GG	AA	GG	AA	GG	NA	AA	AA	AA	AA	AA	CC	CC	GG	GG	AA	GG	CC	GG	GG	GG	GG	AA	GG	GG	AA	GG	CC	GG	GG	GG	AG	GG	GG	GG	CC	GG	CC	GG	AA	CC	AA	AA	AA	GG	AA	GG
DR1481	AG	AA	GG	CC	GG	AG	AG	AG	AG	AG	CC	GG	GG	CC	AA	GG	GG	AA	GG	CC	GG	AG	GG	GG	AA	AG	AG	AA	GG	CC	GG	AG	AG	AA	GG	AG	AG	CC	AG	CC	GG	AA	CC	GG	AC	AG	AG	AA	AG
DR1978	GG	AA	GG	CC	AG	AA	GG	GG	AA	AA	AC	AG	AG	CC	AA	GG	GG	AA	GG	AC	AG	AG	AG	GG	AA	GG	AG	AA	GG	CC	GG	GG	GG	AA	GG	AG	GG	CC	GG	AC	AG	GG	CC	AA	AA	AG	GG	AA	GG
DR1482	AA	AA	GG	AC	AG	AA	GG	AG	AA	AA	AC	AA	AA	CC	AC	GG	GG	AA	GG	CC	AG	AG	AG	GG	AA	GG	AG	AA	GG	AC	GG	GG	GG	AG	GG	GG	GG	AC	GG	CC	GG	AG	CC	AA	AA	AA	GG	AA	GG
DR1979	GG	GG	GG	CC	AG	AG	AG	GG	AG	AG	CC	GG	GG	CC	CC	AG	GG	AA	GG	CC	AG	AA	AG	AG	AC	GG	AG	AA	GG	AC	GG	NA	AG	AA	GG	GG	AG	AC	AG	CC	GG	AG	CC	AG	AA	AA	GG	AA	GG
DR1483	GG	AA	GG	CC	AG	AA	AG	GG	GG	AG	CC	AG	GG	AC	AA	GG	GG	AA	AG	CC	GG	AG	AG	AG	AA	AG	AG	AA	GG	CC	GG	AG	AG	AA	GG	AG	AG	CC	AG	CC	GG	AG	CC	GG	AA	AA	AG	AA	GG
DR1980	GG	AG	NA	AC	GG	AA	GG	AG	NA	AA	AC	AG	GG	CC	CC	GG	GG	AA	GG	CC	AA	AG	AA	GG	AA	GG	AG	AA	GG	CC	GG	GG	GG	GG	GG	GG	GG	CC	GG	CC	GG	NA	AA	AA	AA	NA	AG	AA	GG
DR1981	AG	AA	GG	CC	AG	AA	GG	AG	AA	AA	CC	AA	AG	CC	AC	GG	GG	AC	GG	CC	AA	AG	AG	AG	AA	GG	AG	AA	GG	AA	GG	GG	GG	AA	GG	AG	GG	CC	GG	AC	AG	AG	CC	AA	AA	AA	GG	AA	GG
DR1982	AG	AA	GG	CC	GG	AG	AG	GG	AG	AG	CC	GG	GG	AC	NA	GG	GG	AA	AG	AC	AG	AG	AG	GG	AA	GG	AG	AG	GG	CC	AG	AG	AG	AA	GG	GG	AA	CC	AG	AC	AG	AA	CC	AG	AA	AA	AG	AA	GG
DR1983	AG	AA	GG	CC	GG	AA	GG	AG	AA	AA	CC	AG	AG	CC	AC	GG	GG	AA	GG	CC	AG	AG	AG	GG	AA	GG	AG	AA	GG	CC	AG	GG	GG	AA	AG	AA	AG	CC	GG	CC	GG	AG	CC	AA	AA	AA	GG	AA	GG
DR1984	AA	AA	GG	CC	AA	AA	GG	AG	GG	AA	AC	AG	GG	CC	AA	AG	GG	AA	GG	CC	AG	AG	AG	AA	AC	GG	AA	AG	AG	CC	AG	GG	GG	AA	GG	GG	GG	AA	GG	CC	GG	AG	AC	AA	AA	AG	GG	AG	GG
DR1985	AG	AA	GG	CC	AG	AG	GG	NA	NA	AA	AC	GG	GG	CC	AC	AG	GG	AA	GG	CC	AA	AG	AG	AG	AC	GG	AG	AG	AG	AC	AG	GG	GG	AG	GG	GG	GG	AC	GG	CC	GG	AA	AC	AA	AA	GG	AG	AG	GG
DR1986	GG	AG	AG	AC	AA	AA	GG	GG	AA	AA	AC	AG	GG	CC	CC	GG	GG	AA	GG	AC	AG	AG	GG	AG	AC	GG	AG	AG	AG	AC	AG	NA	NA	AG	GG	GG	GG	CC	GG	AC	AG	AG	AC	AA	AA	GG	GG	AG	GG
DR1987	NA	AG	AG	AA	AG	AG	GG	AG	AA	AA	AC	AA	AG	CC	CC	GG	GG	AA	AG	CC	AG	AG	AG	GG	AA	GG	AG	AA	GG	CC	NA	GG	GG	AG	GG	GG	GG	AC	GG	CC	GG	AA	CC	NA	AA	AA	GG	AA	GG
DR1988	GG	NA	GG	AC	NA	AA	GG	AG	AA	AA	AA	AG	AG	CC	CC	GG	GG	NA	AG	CC	AG	GG	AG	GG	AA	GG	GG	AA	GG	AA	GG	GG	NA	NA	GG	GG	GG	AC	GG	CC	GG	AA	AC	AA	AA	AG	AG	AA	GG
DR1989	GG	AA	GG	CC	AG	AG	AG	GG	GG	AG	CC	AG	GG	AC	AA	GG	GG	AA	GG	CC	GG	AG	AG	AG	AA	AG	AG	AA	GG	CC	AA	AG	AG	AA	GG	AG	AG	CC	AG	CC	GG	AG	CC	GG	AA	AA	AG	AA	GG
DR1990	GG	AA	GG	AC	AG	AA	GG	AG	AG	AA	AC	AA	AG	AA	AA	GG	GG	AC	AG	CC	GG	AG	AG	AG	AA	AG	AA	AA	GG	AA	AG	AG	AG	AG	GG	GG	GG	CC	GG	CC	GG	AG	CC	AG	AA	AA	AG	AG	GG
DR1991	AG	AA	GG	CC	AG	AA	GG	GG	AG	AA	AC	AA	AG	CC	AA	GG	GG	AA	GG	CC	AG	AG	AA	AG	AA	GG	AA	AA	GG	CC	AG	GG	GG	AA	GG	GG	GG	AC	GG	CC	GG	GG	CC	AA	AA	AA	GG	AA	GG
DR1992	GG	AA	GG	CC	AG	AG	AG	GG	AG	AG	AC	GG	GG	CC	NA	GG	GG	AA	GG	AC	GG	AG	GG	GG	AA	GG	GG	AA	GG	CC	GG	AG	AG	AA	GG	GG	AG	CC	AG	AC	AG	AG	CC	AG	AA	AG	GG	AA	GG
DR1993	GG	AA	GG	AC	GG	AA	GG	AG	AA	AA	AA	AG	AG	AC	AC	GG	GG	AA	GG	CC	GG	AA	GG	GG	AA	GG	AA	AA	GG	CC	AG	AG	AG	AA	AG	AG	AG	AC	GG	CC	GG	GG	CC	AA	AA	AA	AA	AA	AA
DR1994	AG	AA	GG	CC	AA	AG	GG	AG	GG	AG	CC	GG	GG	CC	AA	AG	AG	AA	GG	CC	AG	AA	GG	AG	AC	GG	AG	AG	AG	AC	GG	AG	AG	AA	GG	AG	GG	AC	GG	CC	GG	AA	AC	AG	AA	AG	GG	AG	GG
DR1995	AG	AA	GG	CC	AG	AA	GG	AG	AA	AA	AC	GG	GG	CC	NA	GG	GG	AA	GG	AC	NA	AG	AG	GG	AA	GG	AG	AA	GG	CC	GG	GG	GG	AA	NA	AG	GG	CC	GG	AC	AG	NA	CC	AA	AA	AG	GG	NA	GG
DR991	GG	AA	GG	AC	AG	AA	GG	AG	AA	AA	AA	AG	AG	CC	CC	GG	GG	AA	AG	AC	GG	GG	GG	GG	AA	GG	GG	AA	GG	CC	AG	GG	GG	AG	GG	AG	GG	CC	GG	AC	NA	AG	CC	AA	AA	AG	GG	AA	GG
DR993	AG	AA	GG	CC	AA	AG	GG	AG	AG	AA	AC	GG	GG	CC	AA	AG	GG	AA	AG	AC	AG	AG	GG	AG	AC	GG	AG	AG	AG	CC	GG	GG	GG	AA	GG	GG	GG	AC	GG	AC	AG	AG	AC	AA	AA	GG	GG	AG	GG
DR1996	GG	AA	GG	AC	GG	AA	AG	AG	AG	AG	AC	AG	AG	CC	CC	GG	AG	AA	AG	CC	GG	AG	GG	GG	AA	GG	GG	AA	AG	CC	GG	AG	AG	AG	GG	GG	AG	CC	AG	CC	GG	AA	CC	AG	AA	AA	GG	AA	GG
DR1484	AA	AA	GG	AC	GG	AA	GG	AG	AA	AA	AC	AG	AG	CC	AC	GG	AG	AA	GG	CC	GG	AG	GG	GG	AA	AG	AA	AA	GG	AC	GG	GG	GG	AA	GG	AG	GG	AC	GG	CC	GG	AG	CC	AG	AC	AG	AA	AA	AA
DR994	AG	AA	GG	CC	AG	AG	AG	AG	GG	AG	CC	GG	GG	CC	AA	AG	GG	AA	GG	CC	AG	AA	GG	AG	AC	GG	AG	AG	AG	CC	AG	AG	AG	AA	GG	GG	GG	AC	GG	CC	GG	AA	AC	AG	AA	AG	GG	AG	GG
DR1997	AG	AA	GG	CC	GG	NA	AG	GG	AG	AG	CC	GG	GG	AC	NA	GG	GG	AA	GG	AC	AG	AG	AG	GG	AA	GG	AG	AG	GG	CC	GG	AG	AG	AA	GG	GG	AA	CC	AG	AC	AG	AA	CC	AG	AA	AA	AG	AA	GG
DR1998	GG	AA	GG	AC	AG	AA	GG	AG	AA	AA	AA	AG	AG	CC	CC	GG	GG	AA	GG	AC	GG	GG	GG	GG	AA	GG	GG	AA	GG	CC	AG	GG	GG	AG	GG	GG	GG	CC	GG	AC	AG	AG	CC	AA	AA	AG	GG	AA	GG
DR1485	GG	AA	GG	CC	AG	AA	GG	GG	AG	AA	CC	AG	GG	AC	AC	GG	GG	AA	GG	AC	GG	GG	AG	AA	AC	AA	AA	AG	GG	AC	AG	GG	GG	AG	AG	GG	GG	AA	GG	AC	AG	AG	CC	AG	AA	AA	AA	AA	GG
DR1999	NA	AA	GG	AA	GG	AA	GG	NA	AA	AA	AA	AA	AA	CC	CC	GG	GG	AA	GG	CC	GG	GG	GG	GG	AA	GG	GG	AA	GG	AC	AG	GG	GG	GG	GG	GG	GG	CC	GG	CC	GG	AA	CC	AA	AA	AA	GG	AA	GG
DR2000	GG	AA	GG	CC	AG	AA	GG	NA	AG	AA	AC	AG	GG	AC	AC	GG	GG	AA	AG	CC	AG	GG	AA	AG	AA	AG	AG	AA	GG	AA	AG	GG	GG	AG	GG	GG	GG	AC	GG	CC	GG	AG	AC	AG	AA	AG	AA	AA	GG
DR2001	AA	AA	GG	CC	AA	AA	GG	AG	AG	AA	AC	AA	GG	CC	AC	GG	GG	AC	GG	CC	AG	GG	AG	AA	AA	GG	AG	AA	GG	CC	GG	GG	GG	AA	GG	AG	GG	AC	GG	AC	AG	AG	CC	AA	AA	AA	GG	AA	GG
DR2002	AG	AA	GG	CC	AA	AA	GG	AG	GG	AA	AC	AA	AG	CC	AA	GG	AG	AA	GG	CC	AG	AG	AA	AG	AA	GG	AA	AG	GG	AC	GG	GG	GG	AA	GG	GG	GG	AA	GG	CC	GG	AG	CC	AG	AC	AA	GG	AA	GG
DR2003	GG	AG	AG	AA	AG	AA	GG	AG	AA	AA	AC	NA	AG	CC	CC	GG	GG	AA	GG	CC	AG	AG	NA	GG	AA	GG	AG	AA	GG	CC	AA	GG	GG	AG	GG	GG	GG	NA	GG	CC	GG	AA	CC	AA	AA	AA	GG	AA	GG
DR2004	AA	AG	GG	CC	AG	AA	GG	AG	AA	AA	CC	AG	AG	CC	AA	GG	GG	AA	GG	CC	AG	AG	AG	GG	AA	AG	AA	AA	GG	AC	GG	GG	GG	AA	GG	AG	GG	AC	GG	CC	NA	AG	CC	AA	AC	AA	AG	AA	AG
DR2005	GG	AA	GG	CC	GG	AA	AA	GG	GG	GG	CC	GG	GG	CC	NA	GG	GG	AA	GG	CC	GG	AA	GG	GG	AA	GG	GG	AA	GG	CC	AG	AG	AG	AA	GG	GG	AG	CC	AG	CC	GG	AA	CC	GG	AA	AA	GG	AA	GG
DR2006	GG	AA	GG	CC	AG	AA	GG	GG	AG	AG	CC	AG	AG	CC	AA	GG	GG	AA	GG	CC	AG	AA	AG	GG	AA	GG	AG	AA	GG	CC	GG	AG	AG	AG	GG	AG	GG	CC	GG	CC	GG	AG	CC	AG	AA	AA	GG	AA	GG
DR1000	GG	AG	AG	AC	AG	AA	GG	GG	AA	AA	AC	AG	GG	AC	AC	GG	GG	AA	AG	CC	AG	AA	AG	GG	AA	GG	AA	AA	GG	AC	AA	AG	AG	AA	AG	AG	AG	AC	GG	CC	GG	AG	CC	AA	AA	AA	AG	AA	AG
DR1001	GG	AG	AG	AC	AG	AA	GG	AG	AA	AA	AC	AG	GG	CC	CC	GG	GG	AA	GG	CC	AG	AG	AG	GG	AA	GG	AG	AA	GG	CC	GG	GG	GG	GG	GG	GG	GG	CC	GG	CC	GG	AA	CC	AA	AA	AA	GG	AA	GG
DR2007	AG	AA	GG	CC	GG	AA	GG	AG	AA	AA	CC	AG	AG	CC	AA	GG	GG	AA	GG	CC	AG	AG	AG	GG	AA	AG	AA	AA	GG	AC	GG	GG	GG	AA	GG	AG	GG	CC	GG	CC	GG	AG	CC	AG	AC	AG	AG	AA	AG
DR2008	GG	AG	GG	CC	AA	AA	GG	GG	AG	AG	CC	GG	GG	CC	CC	GG	GG	AA	GG	CC	AG	AA	AG	AG	AC	GG	AG	AA	GG	CC	AG	AG	AG	AA	AG	AG	GG	AA	GG	CC	GG	AG	CC	AG	AA	AA	GG	AA	GG
DR1004	AG	AA	GG	AC	GG	AG	GG	AG	AA	AA	AC	AG	AG	AC	CC	GG	GG	AA	GG	AC	AA	GG	AA	GG	AA	GG	AG	AG	GG	CC	GG	GG	GG	NA	GG	GG	AG	CC	GG	AC	AG	AA	AC	AA	AA	AG	AA	AA	GG
DR2009	AG	AA	GG	CC	AG	AA	GG	AG	AG	AA	CC	GG	GG	CC	AC	GG	GG	AC	GG	CC	GG	GG	GG	GG	AA	AG	AA	AA	GG	CC	AG	GG	GG	AA	GG	AG	GG	AC	GG	CC	GG	AA	CC	AG	AC	AG	AG	AA	AG
DR2010	GG	AA	GG	AC	AG	AA	GG	AG	AA	AA	AA	AG	AG	CC	CC	GG	GG	AA	AG	AC	GG	GG	GG	GG	AA	GG	GG	AA	GG	CC	AG	GG	GG	AA	GG	AG	GG	AC	GG	AC	AG	AG	CC	AA	AA	AG	GG	AA	GG
DR2011	AG	AA	GG	CC	AG	AA	AG	AG	AG	AG	CC	AG	GG	CC	CC	GG	AG	AC	AG	CC	AG	AG	GG	AG	AA	GG	GG	GG	GG	CC	GG	AG	AG	AA	GG	AG	AG	CC	AG	AC	AG	AA	CC	AG	AA	AA	GG	AA	GG
DR2012	AG	AA	GG	CC	AG	AA	GG	GG	AG	AG	AC	NA	AG	CC	AA	NA	GG	AA	GG	CC	AG	AG	AA	AG	AA	GG	AA	AA	GG	AC	AG	GG	GG	AG	GG	GG	GG	AC	GG	CC	GG	GG	CC	AA	AA	AA	GG	AA	GG
DR2013	AG	AA	GG	CC	GG	AG	GG	AG	AA	AA	AC	GG	GG	CC	AC	GG	GG	AA	AG	CC	AG	GG	AG	GG	AA	AG	AG	AA	GG	CC	GG	GG	GG	GG	GG	GG	GG	AC	GG	CC	GG	AA	AC	AG	AC	GG	AA	AA	AG
DR2014	AA	AA	GG	CC	AA	AA	GG	GG	GG	AA	AA	AA	GG	CC	AA	GG	GG	AA	GG	CC	AG	GG	AA	AA	AA	GG	AA	AA	GG	CC	AG	GG	GG	AA	GG	GG	GG	AA	GG	CC	GG	GG	CC	AA	AA	AA	GG	AA	GG
DR2015	GG	AG	AG	AC	AG	AA	GG	GG	AA	AA	CC	AA	AG	CC	AC	GG	AG	AA	GG	CC	AA	AA	AA	GG	AA	GG	AA	AA	GG	CC	GG	GG	GG	AG	GG	GG	GG	CC	GG	CC	GG	AG	CC	AA	AA	AA	GG	AA	GG
DR2016	GG	AG	AG	AA	AG	AA	GG	AG	AA	AA	AC	AA	AG	CC	CC	GG	AG	AA	AG	CC	AG	AG	AG	GG	AA	GG	AG	AA	GG	CC	GG	GG	GG	GG	GG	GG	GG	CC	GG	CC	GG	AA	CC	AA	AA	AA	GG	AA	GG
DR2017	AG	AA	GG	CC	AG	AG	AG	AG	GG	AG	CC	GG	GG	CC	AA	AG	GG	AA	GG	CC	AG	AA	GG	AG	AC	GG	AG	AG	AG	CC	GG	AG	AG	AA	GG	GG	AG	AC	AG	CC	GG	AA	AC	AG	AA	AG	GG	AG	GG
DR1013	AG	AA	GG	CC	GG	AG	GG	AG	AG	AA	CC	GG	GG	AC	AA	GG	GG	AC	GG	CC	GG	AG	GG	GG	AA	AG	AA	AA	GG	AC	AG	AG	AG	AA	GG	AA	GG	AC	GG	CC	GG	AA	CC	AG	AC	AG	AG	AG	AG
DR2018	AA	AA	GG	CC	AA	AA	GG	GG	GG	AA	AA	AA	GG	CC	AA	GG	AG	AA	GG	CC	AG	GG	AA	AA	AA	GG	AA	AA	GG	AC	GG	GG	GG	AG	GG	GG	GG	AC	GG	CC	GG	GG	CC	AA	AA	AA	GG	AA	GG
DR1016	GG	AA	GG	AC	GG	AA	GG	AG	AA	AA	AA	AG	AG	CC	CC	GG	GG	AA	GG	CC	AG	GG	AG	GG	AA	GG	GG	AA	GG	AC	AA	GG	GG	GG	GG	GG	GG	CC	GG	CC	GG	AA	AC	AA	AA	AG	AG	AA	GG
DR2019	AG	AA	NA	CC	AG	NA	GG	AG	AA	AA	CC	AA	AA	CC	AC	GG	GG	AC	GG	CC	NA	AG	AG	AG	AA	GG	AG	AA	GG	CC	GG	GG	GG	AA	GG	AG	GG	AC	GG	AC	AG	AG	CC	AA	AA	AA	GG	AA	GG
DR2020	GG	AA	GG	AC	GG	AA	GG	AG	AA	NA	AC	AA	AA	CC	AC	GG	GG	AA	GG	CC	AG	AG	AG	GG	AA	GG	AG	AA	GG	AC	GG	GG	GG	AG	GG	GG	GG	CC	GG	CC	GG	AG	CC	AA	AA	NA	GG	AA	GG
DR2021	AG	AA	GG	CC	AG	AG	GG	AG	NA	AA	AC	GG	GG	AC	AA	AG	GG	AA	GG	CC	AG	AA	GG	AG	AC	GG	AA	AG	AG	AC	AG	AG	AG	AA	GG	GG	AG	AC	GG	CC	GG	AA	AC	AA	AA	AG	AG	AG	AG
DR1017	GG	AG	AG	AC	AG	AA	AG	GG	AG	AG	CC	AG	GG	CC	CC	GG	GG	AA	GG	CC	AG	AA	AG	GG	AA	GG	AG	AA	GG	CC	AG	AG	AG	AG	GG	GG	AG	CC	AG	CC	GG	AA	CC	AG	AA	AA	GG	AA	GG
DR2022	AG	AG	AG	AC	AG	AA	GG	AG	AA	AA	CC	AG	GG	CC	AC	GG	GG	AA	GG	CC	AG	AG	AG	GG	AA	AG	AA	AA	GG	AC	GG	GG	GG	AA	GG	AG	GG	AC	GG	CC	GG	AA	CC	AG	AC	AG	AG	AA	AG
DR2023	GG	AA	GG	CC	GG	AA	GG	GG	AG	AA	AC	GG	GG	AA	AA	GG	GG	AC	AG	CC	GG	AA	GG	GG	AA	GG	AA	AA	GG	AC	GG	AG	AG	AA	AG	AA	AG	AC	GG	CC	GG	AG	CC	AA	AA	AA	GG	AG	GG
DR2024	AG	AA	GG	CC	AA	AG	GG	AG	AG	AA	AC	AA	GG	CC	AC	GG	GG	AC	GG	CC	AG	GG	AG	AA	AA	GG	AG	AA	GG	CC	AG	GG	GG	AA	GG	AG	GG	AC	GG	AC	AG	AG	CC	AA	AA	AA	GG	AA	GG
DR2025	AG	AA	GG	CC	AG	AA	GG	AG	AG	AG	CC	GG	GG	CC	AA	GG	GG	AA	GG	CC	GG	AG	GG	GG	AA	AG	AG	AA	GG	CC	GG	AG	AG	AA	AG	AA	AG	CC	GG	AC	AG	AG	CC	AG	AA	AG	GG	AA	GG
DR2026	GG	AG	AG	AC	AA	AA	GG	GG	AA	AA	AC	AG	GG	CC	CC	GG	AG	AA	GG	AC	AG	AG	AG	GG	AA	GG	AG	AA	GG	AC	GG	NA	NA	AA	GG	AG	GG	AC	GG	AC	AG	AG	CC	AA	AA	AG	GG	AA	GG
DR2027	GG	AA	GG	AC	AG	AA	NA	GG	AA	AA	AA	AG	AG	CC	CC	GG	GG	AA	GG	AC	GG	GG	NA	GG	NA	GG	GG	AA	GG	CC	GG	GG	GG	AG	GG	AG	GG	CC	GG	AC	AG	GG	CC	AG	AC	GG	AG	AA	AG
DR1022	GG	AA	GG	AC	GG	AG	AG	AG	AG	AG	AC	AG	AG	CC	CC	GG	GG	AA	AG	CC	GG	AG	GG	GG	AA	GG	GG	AA	GG	CC	AA	AG	AG	AG	GG	GG	AG	CC	AG	CC	GG	AA	CC	AG	AA	AA	GG	AA	GG
DR1023	GG	AA	GG	CC	AG	AG	GG	GG	AA	AA	AC	AG	AG	CC	AA	GG	GG	AA	GG	AC	AG	AG	AG	GG	AA	GG	AG	AA	GG	AC	GG	GG	GG	AA	GG	AG	GG	CC	GG	AC	AG	GG	CC	AA	AA	AG	GG	AA	GG
DR2029	AG	AA	GG	CC	GG	AA	GG	AG	AA	AA	CC	AG	AG	CC	AA	GG	GG	AA	GG	CC	AG	AG	AG	GG	AA	AG	AA	AA	GG	CC	GG	GG	GG	AA	GG	AG	GG	CC	GG	CC	GG	AG	CC	AG	AC	AG	AG	AA	AG
DR2030	AA	AA	GG	CC	AA	AA	GG	AG	AG	AA	AC	AA	GG	CC	AC	GG	GG	AC	GG	CC	AG	GG	AG	AA	AA	GG	AG	AA	GG	CC	AG	GG	GG	AA	GG	AG	GG	AC	GG	AC	AG	AG	CC	AA	AA	AA	GG	AA	GG
DR2031	GG	AA	GG	AC	GG	AA	GG	AG	AG	AA	AC	AG	AG	AC	AC	GG	GG	AC	AG	CC	GG	AG	GG	GG	AA	GG	AG	AA	GG	AC	GG	AG	AG	AA	GG	AG	GG	AC	GG	CC	GG	AA	CC	AA	AA	AA	GG	AG	GG
DR2032	GG	AG	AA	AA	AG	AA	GG	AG	GG	AG	CC	AG	GG	CC	AA	GG	GG	AA	GG	CC	GG	AG	GG	GG	AA	GG	GG	AA	GG	CC	AG	AG	AG	AA	GG	GG	GG	AA	GG	CC	GG	AA	CC	GG	AA	AA	GG	AA	GG
DR2033	GG	AA	GG	CC	GG	AA	GG	GG	AA	AA	AC	AG	AG	AC	AA	GG	GG	AA	AG	CC	AG	AA	AG	GG	AA	GG	AA	AA	GG	CC	AG	AG	AG	AA	AG	AG	AG	CC	GG	CC	GG	AG	CC	AA	AA	AA	GG	AA	GG
DR2034	GG	AA	GG	CC	GG	AA	AG	GG	AG	AG	AC	GG	GG	AC	AA	GG	GG	AA	GG	CC	GG	AA	GG	GG	AA	GG	AG	AA	GG	CC	AG	AG	AG	AA	AG	AA	AG	CC	GG	CC	GG	AG	CC	AG	AA	AA	AG	AA	AG
DR2035	GG	AA	GG	AC	GG	AA	GG	AG	AA	AA	AA	AG	AG	AC	AC	GG	AG	AA	NA	CC	GG	AG	GG	GG	AA	GG	AG	AA	GG	CC	AG	AG	AG	AA	AG	AA	AG	CC	GG	CC	GG	AG	NA	AA	AA	AA	AG	AA	AG
DR2036	AG	AA	GG	CC	AA	AA	NA	AG	AA	AA	AC	AG	GG	CC	CC	GG	GG	AC	GG	AC	AG	GG	GG	AG	AA	GG	GG	AA	GG	CC	GG	GG	GG	AA	GG	AG	GG	CC	NA	AC	AG	AG	CC	AA	AA	AG	GG	AA	GG
DR2037	GG	AA	GG	CC	AG	AA	GG	AG	AA	AA	AA	GG	AG	CC	AA	GG	GG	AA	GG	AC	AG	AG	AG	GG	AA	AG	AG	AA	GG	CC	AG	GG	GG	AA	AG	AG	GG	AC	GG	AC	AG	AG	CC	AA	AC	GG	AG	AA	AG
DR1486	AG	AA	GG	CC	AG	AG	GG	GG	AG	AA	AC	AA	AG	CC	AA	GG	AG	AA	GG	CC	AG	AG	AA	AG	AA	GG	AA	AA	GG	CC	GG	GG	GG	AG	GG	GG	GG	AC	GG	CC	GG	AG	CC	AG	AA	AA	GG	AA	GG
DR2038	GG	AA	GG	CC	AG	AA	AG	GG	AG	AG	AC	GG	GG	CC	NA	GG	AG	AA	GG	AC	GG	AG	GG	GG	AA	GG	GG	AA	GG	AC	AG	AG	AG	AA	GG	GG	AG	CC	AG	AC	AG	AG	CC	AG	AA	AG	GG	AA	GG
DR2039	GG	AA	GG	CC	AG	AA	GG	GG	AG	AA	AC	AG	GG	AA	AA	GG	GG	AA	AG	CC	GG	AG	AG	AG	AA	AG	AA	AA	GG	CC	AG	AG	AG	AG	AG	AG	AG	CC	GG	CC	GG	GG	CC	AG	AA	AA	AA	AA	AG
DR1487	AA	AA	GG	CC	AG	AA	GG	AG	AG	AA	CC	GG	GG	CC	AA	AG	GG	AA	GG	CC	AG	AG	GG	AG	AC	AG	AA	AG	AG	CC	AA	GG	GG	AA	GG	AG	GG	CC	GG	CC	GG	AA	AC	AG	AC	GG	AG	AG	AG
DR2040	GG	AA	GG	AC	GG	AA	GG	AG	AA	AA	AA	AG	AG	AC	AC	GG	GG	AA	AG	CC	GG	AG	GG	GG	AA	GG	AG	AA	GG	AC	AA	AG	AG	AG	AG	AG	AG	CC	GG	CC	GG	AG	CC	AA	AA	AA	AG	AA	AG
DR2041	AA	AA	GG	AC	GG	AA	GG	AG	AA	AA	AC	AG	AG	CC	AC	GG	GG	AA	AG	CC	GG	GG	GG	GG	AA	AG	AG	AA	GG	CC	AG	GG	GG	AA	GG	AG	GG	CC	GG	CC	GG	AA	CC	AG	AC	AG	AG	AA	AG
DR2042	AA	AA	GG	CC	AG	AA	GG	AG	AA	AA	CC	AG	GG	CC	AC	GG	GG	AC	GG	CC	AG	GG	GG	AG	AA	AG	AG	AA	GG	CC	GG	GG	GG	AA	GG	AA	GG	CC	GG	AC	AG	AA	CC	AG	AC	AG	AG	AA	AG
DR2043	GG	AA	GG	AC	GG	AA	GG	AG	AA	AA	AC	AA	AA	NA	AC	GG	GG	AA	GG	CC	AG	AG	AG	GG	AA	GG	AG	AA	GG	CC	AG	GG	GG	AG	GG	GG	GG	CC	GG	CC	GG	NA	CC	AA	AA	NA	GG	NA	GG
DR2044	GG	AA	GG	CC	AG	AA	GG	GG	AG	AA	AC	GG	GG	AC	AA	NA	GG	AC	AG	AC	GG	AG	NA	GG	AA	GG	AG	AA	NA	AC	AG	AG	AG	NA	GG	AA	GG	AC	GG	NA	AG	AG	CC	AA	AA	AG	GG	AG	GG
DR2045	GG	AA	GG	CC	AA	AA	GG	AG	AG	AA	AC	AG	AG	CC	AA	GG	AG	AA	GG	AC	GG	GG	GG	GG	AA	GG	GG	AA	GG	CC	GG	GG	GG	AA	GG	AG	GG	AC	GG	AC	AG	AG	CC	AA	AA	GG	GG	AG	GG
DR2046	AG	AA	GG	CC	AG	AA	AG	GG	GG	AG	AC	AG	GG	CC	AA	GG	GG	AA	GG	CC	AG	AG	AG	AG	AA	GG	AG	AA	GG	AC	GG	AG	AG	AA	GG	GG	AG	AC	AG	CC	GG	AG	CC	AG	AA	AA	GG	AA	GG
DR1488	GG	AG	AG	AA	AG	AA	GG	AG	AA	AA	AC	AA	AG	CC	CC	GG	GG	AA	AG	CC	AG	AG	AG	GG	AA	GG	AG	AA	GG	AC	GG	GG	GG	GG	GG	GG	GG	CC	GG	CC	GG	AA	CC	AA	AA	AA	GG	AA	GG
DR2047	AG	AA	GG	CC	AG	AA	GG	AG	NA	AA	CC	AG	AG	CC	AA	AG	GG	AA	GG	CC	AA	AA	AG	AG	AC	GG	AA	AG	AG	AC	GG	GG	GG	AA	GG	AG	GG	AC	GG	CC	GG	AG	AC	AA	AA	AG	GG	AG	GG
DR2048	AA	AA	GG	CC	AA	AA	GG	GG	AG	AA	AC	AA	AG	CC	AA	GG	GG	AA	GG	CC	AG	AG	AA	AG	AA	GG	AA	AA	GG	CC	GG	GG	GG	AA	GG	GG	GG	AA	GG	CC	GG	GG	CC	AA	AA	AA	GG	AA	GG
DR1489	AG	AA	GG	CC	AG	AA	GG	AG	AA	AA	AC	GG	GG	CC	AA	GG	GG	AA	GG	AC	GG	GG	GG	GG	AA	AG	AG	AA	GG	AA	AG	GG	GG	AA	GG	AG	GG	CC	GG	AC	AG	AG	CC	AG	AC	GG	AG	AA	AG
DR2049	AG	AA	GG	CC	AA	AA	GG	AG	NA	AA	AC	GG	GG	CC	AA	AG	GG	AA	AG	AC	AG	AG	GG	AG	AC	GG	AG	AG	AG	AA	AG	GG	GG	AA	GG	GG	GG	AA	GG	AC	AG	AG	AC	AA	AA	GG	GG	AG	GG
DR2050	AA	AA	GG	CC	AG	AA	GG	AG	AA	AA	CC	AG	AG	CC	AA	GG	GG	AA	GG	CC	AG	AG	AG	GG	AA	AG	AA	AA	GG	AC	GG	GG	GG	AA	GG	AG	GG	AC	GG	CC	GG	AG	CC	AG	AC	AG	AG	AA	AG
DR1490	GG	AA	GG	CC	GG	AG	GG	GG	GG	AA	AA	AA	GG	CC	AA	GG	GG	AA	GG	CC	AG	GG	AA	AA	AA	GG	AA	AA	GG	CC	GG	GG	GG	GG	GG	GG	GG	AA	GG	CC	GG	GG	CC	AA	AA	AA	GG	AA	GG
DR2051	GG	AA	GG	CC	GG	AA	GG	GG	AG	AA	AC	GG	GG	AA	NA	GG	GG	AC	NA	CC	GG	NA	GG	GG	AA	GG	AA	AA	GG	CC	GG	NA	AG	NA	AG	AA	AG	AC	GG	NA	GG	AG	CC	AA	AA	AA	GG	AG	GG
DR2052	AG	AA	GG	CC	AA	AA	GG	AG	AA	AA	AC	GG	GG	CC	AA	NA	GG	AA	AG	AC	AG	AG	GG	AG	AC	GG	NA	AG	AG	CC	AG	GG	GG	AA	GG	AG	GG	AC	GG	AC	AG	AG	AC	AA	AA	GG	GG	AG	GG
DR2053	AG	AA	GG	CC	AA	AG	GG	GG	GG	AA	AA	AA	GG	CC	AA	GG	GG	AA	GG	CC	AG	GG	AA	AA	AA	GG	AA	AA	GG	CC	AG	GG	GG	AA	GG	GG	AG	AC	AG	CC	GG	GG	CC	AA	AA	AA	GG	AA	GG
DR2054	GG	AA	GG	CC	GG	AG	AA	GG	GG	GG	CC	GG	GG	CC	NA	GG	GG	AA	GG	CC	GG	AA	GG	GG	AA	GG	GG	AA	GG	CC	AG	AG	AG	AG	GG	GG	AG	AC	AG	CC	GG	AA	CC	GG	AA	AA	GG	AA	GG
DR2055	GG	AA	GG	CC	AG	AA	GG	GG	AG	AA	AC	GG	GG	AC	AA	GG	GG	AC	GG	AC	GG	AG	GG	GG	AA	GG	AG	AA	GG	AC	AG	AG	AG	AA	GG	AA	GG	AC	GG	AC	AG	AG	CC	AA	AA	AG	GG	AG	GG
DR1058	AA	AA	GG	AC	AG	AA	GG	AG	AA	AA	AC	AA	AA	CC	AC	GG	GG	AA	AG	CC	AG	AG	AG	GG	AA	GG	AG	AA	GG	AC	AG	GG	GG	AA	GG	GG	GG	AC	GG	CC	GG	AG	CC	AA	AA	AA	GG	AA	GG
DR2056	AA	AA	GG	AC	AG	AA	GG	NA	AG	AA	AA	AA	AG	CC	AC	GG	GG	AA	GG	CC	AG	GG	AG	AG	AA	GG	AG	AA	GG	AC	GG	GG	GG	AG	GG	GG	GG	AC	GG	CC	GG	AG	CC	AA	AA	AA	GG	AA	GG
DR2057	GG	AG	AG	AC	AG	AA	GG	AG	AA	AA	AC	AG	GG	CC	CC	GG	GG	AA	AG	CC	AA	AG	AA	GG	AA	GG	AG	AA	GG	CC	AG	GG	GG	AG	GG	GG	GG	AC	GG	CC	GG	AA	AC	AA	AA	AG	AG	AA	GG
DR2058	AG	AA	GG	CC	AG	AA	AG	GG	GG	AG	AC	AG	GG	CC	AA	GG	AG	AA	GG	CC	AG	AG	AG	AG	AA	GG	AG	AA	GG	CC	GG	AG	AG	AA	GG	GG	AG	AC	AG	CC	GG	AG	CC	AG	AA	AA	GG	AA	GG
DR2059	GG	AG	AG	AC	AA	AG	GG	GG	AA	NA	AC	NA	GG	CC	NA	GG	AG	AA	AG	AC	AG	AG	AG	GG	AA	GG	AG	AA	GG	CC	AG	NA	NA	AG	GG	GG	GG	CC	GG	AC	AG	AG	CC	AA	CC	AG	NA	AA	GG
DR2060	GG	AA	NA	AC	AG	AA	GG	AG	AG	AA	AC	AA	AG	AC	AC	GG	GG	AA	GG	CC	GG	AG	AG	AG	AA	AG	NA	AA	GG	AC	AG	GG	GG	AA	GG	GG	GG	AA	GG	CC	GG	GG	CC	AG	AA	AA	AA	AA	AG
DR2061	GG	AA	GG	CC	AG	AG	AG	GG	GG	AG	CC	AG	GG	AC	AA	GG	GG	AA	GG	CC	GG	AG	AG	AG	AA	AG	AG	AA	GG	CC	GG	AG	AG	AA	GG	GG	AG	AC	AG	CC	GG	AG	CC	GG	AA	AA	AG	AA	GG
DR2062	AA	AA	GG	CC	AG	AA	GG	AG	AA	AA	CC	GG	GG	CC	AA	AG	GG	AA	GG	CC	AG	AG	GG	AG	AC	AG	AA	AG	AG	CC	GG	GG	GG	AA	GG	AG	GG	AC	GG	CC	GG	AA	AC	AG	AC	GG	AG	AG	AG
DR2063	AG	AG	AG	AC	AG	AA	GG	AG	AA	AA	CC	AG	GG	CC	AC	GG	GG	AA	GG	CC	AG	AG	AG	GG	AA	AG	AA	AA	GG	AC	AG	GG	GG	AG	GG	AG	GG	CC	GG	CC	GG	AA	CC	AG	AC	AG	AG	AA	AG
DR1064	GG	AA	GG	CC	GG	AA	GG	GG	AA	AA	AC	AG	AG	AC	AA	GG	GG	AA	GG	CC	AG	AA	AG	GG	AA	GG	AA	AA	GG	CC	GG	AG	AG	AA	AG	AG	AG	CC	GG	CC	GG	GG	CC	AA	AA	AA	AG	AA	AG
DR2064	GG	AA	GG	CC	AG	AG	GG	GG	AG	AA	AA	AG	GG	CC	AA	GG	GG	AA	AG	AC	AG	GG	AG	AG	AA	GG	AG	AA	GG	CC	GG	GG	GG	AG	GG	GG	GG	AC	GG	AC	AG	GG	CC	AA	AA	AG	GG	AA	GG
DR1247	AA	AA	GG	AC	AG	AA	GG	AG	AG	AA	AC	AG	AG	CC	AC	AG	GG	AA	AG	CC	AG	AG	GG	AG	AC	GG	AG	AG	AG	CC	AG	GG	GG	AG	GG	GG	GG	AC	GG	CC	GG	AA	AC	AA	AA	AG	GG	AG	GG
DR2065	GG	AG	AG	AC	AG	AG	AG	AG	AG	AA	CC	AA	GG	AC	AC	AG	GG	AA	GG	CC	AA	AG	AG	AG	AA	GG	AA	AA	GG	AC	GG	GG	GG	AG	AG	AG	GG	AC	AG	CC	GG	AG	CC	AA	AA	AA	AG	AA	AA
DR2066	GG	AG	AG	AC	AA	AA	GG	GG	AA	AA	AC	AG	GG	CC	CC	GG	GG	AA	GG	AC	AG	AG	AG	GG	AA	GG	AG	AA	GG	AC	AG	NA	NA	AG	GG	GG	GG	CC	GG	AC	AG	AG	CC	AA	AA	AG	GG	AA	GG
DR2067	GG	AA	GG	NA	GG	AA	GG	AG	AA	AA	AA	AG	AG	AC	AC	GG	GG	AA	GG	CC	GG	AG	GG	NA	AA	GG	AG	AA	GG	CC	GG	AG	AG	AG	AG	AG	AG	CC	GG	CC	GG	AG	CC	AA	AA	NA	AG	AA	AG
DR2068	AG	AA	GG	CC	AG	AG	GG	AG	NA	AA	CC	AG	AG	CC	AA	NA	GG	AA	NA	CC	AA	AA	AG	AG	AC	GG	AA	AG	AG	CC	AA	GG	GG	AA	GG	GG	GG	AC	GG	CC	GG	AG	AC	AA	AA	AG	GG	AG	GG
DR2069	GG	AA	GG	AC	GG	AA	GG	AG	AA	AA	AC	AA	AA	CC	AC	GG	GG	AA	GG	CC	AG	AG	AG	GG	AA	GG	AG	AA	GG	AC	GG	GG	GG	AG	GG	GG	GG	CC	GG	CC	GG	AG	CC	AA	AA	AA	GG	AA	GG
DR2070	AG	AA	GG	CC	AG	AG	GG	GG	AA	AA	AC	GG	GG	AC	NA	GG	GG	AA	GG	AA	AG	GG	AG	GG	AA	GG	AG	AG	GG	CC	AG	GG	GG	AA	GG	GG	AG	CC	GG	AC	AG	AG	CC	AA	AA	AG	AG	AA	GG
DR2071	AG	AA	GG	CC	AG	AG	GG	AG	AA	AA	AC	GG	GG	CC	AA	GG	GG	AA	GG	AC	GG	GG	GG	GG	AA	AG	AG	AA	GG	AC	AG	GG	GG	AA	GG	AG	GG	CC	GG	AC	AG	AG	CC	AG	AC	GG	AG	AA	AG
DR2072	AG	AA	GG	NA	AG	AA	GG	AG	AG	AA	AA	AG	AG	CC	AC	GG	GG	AA	GG	NA	AG	GG	AG	AG	AA	GG	AG	AA	GG	CC	AG	GG	GG	AG	GG	NA	GG	AC	GG	AC	NA	AG	AC	AA	AA	AG	AG	AA	GG
DR2073	GG	AA	GG	AC	AG	AA	GG	AG	AA	AA	AA	AG	AG	CC	CC	GG	GG	AA	GG	AC	GG	GG	GG	GG	AA	GG	GG	AA	GG	CC	AG	GG	GG	AG	GG	AG	GG	CC	GG	AC	AG	AG	CC	AA	AA	AG	GG	AA	GG
DR2074	AA	AA	GG	AC	AG	AA	GG	AG	NA	AA	AC	AG	AG	CC	AC	AG	AG	AA	GG	CC	AG	AG	GG	AG	AC	GG	AG	AG	AG	CC	GG	GG	GG	AG	GG	GG	GG	AC	GG	CC	GG	AA	AC	AA	AA	AG	GG	AG	GG
DR2075	GG	AA	GG	CC	AG	AA	GG	GG	AG	AA	AC	GG	GG	AC	AA	GG	GG	AC	AG	AC	GG	AG	GG	GG	AA	GG	AG	AA	GG	CC	GG	AG	AG	AG	GG	GG	GG	AC	GG	AC	AG	AG	CC	AA	AA	AG	GG	AG	GG
DR2076	AA	AA	GG	CC	AG	AA	GG	AG	AG	AA	CC	GG	GG	CC	AC	AG	GG	AA	GG	CC	AG	AG	GG	AG	AC	GG	AG	AG	AG	CC	GG	GG	GG	AA	GG	AG	GG	AC	GG	CC	GG	AA	AC	AA	AA	AG	GG	AG	GG
DR2077	AG	AA	GG	CC	AG	AG	GG	GG	AG	AA	AA	AG	GG	AC	AA	GG	GG	AA	AG	CC	AG	AG	AG	AG	AA	GG	AA	AA	GG	CC	GG	AG	AG	AA	GG	GG	GG	AC	GG	CC	GG	GG	CC	AA	AA	AA	AG	AA	AG
DR2078	GG	AA	GG	CC	GG	AA	AG	GG	GG	AG	CC	GG	GG	AC	AA	GG	GG	AC	GG	CC	GG	AA	GG	GG	AA	GG	AG	AA	GG	AC	GG	AG	AG	AA	GG	AG	GG	AC	GG	CC	GG	AA	CC	AG	AA	AA	GG	AG	GG
DR2079	AG	AG	AG	AC	AA	AA	GG	GG	AG	AA	AC	AA	AG	CC	AA	GG	GG	AA	GG	CC	AG	AG	AA	AG	AA	GG	AA	AA	GG	CC	AG	GG	GG	AA	GG	GG	GG	AA	GG	CC	GG	GG	CC	AA	AA	AA	GG	AA	GG
DR1082	GG	AG	AG	AC	AA	AA	GG	GG	AA	AA	AC	AG	GG	CC	CC	GG	GG	AA	GG	AC	AG	AG	AG	GG	AA	GG	AG	AA	GG	AC	AG	NA	NA	AA	GG	AG	GG	AC	GG	AC	AG	AG	CC	AA	AA	AG	GG	AA	GG
DR2080	AA	AA	GG	AC	AG	AA	GG	NA	AG	AA	AC	AG	AG	CC	AC	AG	GG	AA	GG	CC	AG	AG	GG	AG	AC	GG	AG	AG	AG	AA	AG	GG	GG	AG	GG	GG	GG	AC	GG	CC	GG	AA	AC	AA	AA	AG	GG	AG	GG
DR2081	GG	AG	AG	AC	AA	AA	GG	GG	AA	AA	AC	AG	GG	CC	CC	GG	GG	AA	AG	AC	AG	AG	AG	GG	AA	GG	AG	AA	GG	CC	GG	NA	NA	AA	GG	GG	GG	AC	GG	AC	AG	AG	CC	AA	AA	AG	GG	AA	GG
DR2082	AG	AA	GG	CC	GG	AG	GG	AG	AA	AA	AC	GG	GG	AC	CC	GG	GG	AA	GG	AC	AA	GG	AA	GG	AA	GG	AG	AG	GG	CC	GG	GG	GG	AG	GG	GG	GG	CC	GG	AC	AG	AA	AC	AA	AA	AG	AA	AA	GG
DR2083	AA	AA	GG	AC	GG	AA	GG	AG	AA	AA	AC	AG	AG	CC	AC	GG	GG	AA	GG	CC	GG	GG	GG	GG	AA	AG	AG	AA	GG	CC	GG	GG	GG	AA	GG	AG	GG	AC	GG	CC	GG	AA	CC	AG	AC	AG	AG	AA	AG
DR2084	GG	AA	GG	AC	GG	AG	AG	AG	AG	AG	AC	AG	AG	CC	CC	GG	GG	AA	GG	CC	GG	AG	GG	GG	AA	GG	GG	AA	GG	CC	AG	AG	AG	AG	GG	GG	AG	CC	AG	CC	GG	AA	CC	AG	AA	AA	GG	AA	GG
DR1092	AG	NA	GG	AC	AG	AG	GG	AG	AG	AA	AC	AG	AG	CC	AC	AG	GG	AA	GG	CC	AG	AG	GG	AG	AC	GG	AG	AG	AG	CC	AG	GG	GG	AG	GG	GG	GG	AC	GG	CC	GG	AA	AC	AA	AA	AG	GG	AG	GG
DR2085	AG	AA	GG	CC	GG	AA	GG	AG	AG	AA	AC	GG	GG	AC	AC	GG	GG	AC	GG	CC	AG	AG	AG	GG	AA	GG	AG	AA	GG	AC	AA	AG	AG	AA	GG	GG	AG	CC	AG	CC	GG	AA	AC	AA	AA	AG	AG	AG	GG
DR2086	GG	AA	GG	CC	GG	AA	AG	GG	AG	AG	CC	AG	AG	CC	AA	GG	GG	AA	GG	CC	AG	AA	AG	GG	AA	GG	AG	AA	GG	AC	GG	AG	AG	AA	GG	GG	AG	CC	AG	CC	GG	AG	CC	AG	AA	AA	GG	AA	GG
DR2087	AG	AA	GG	CC	AG	AG	AG	AG	AG	AA	CC	GG	GG	CC	AA	AG	GG	AA	GG	CC	AA	AG	GG	AG	AC	AG	AA	AG	AG	AC	AG	GG	GG	AA	AG	AG	GG	AC	GG	CC	GG	AA	AC	AA	AA	AG	GG	GG	AG
DR1492	GG	AA	GG	AC	AG	AA	GG	AG	AA	AA	AA	AG	AG	CC	CC	GG	GG	AA	GG	AC	AG	AG	AG	GG	AA	GG	AG	AA	GG	CC	AG	NA	NA	AA	GG	AG	GG	AC	GG	AC	AG	AG	CC	AA	AA	AG	GG	AA	GG
DR2088	AG	AA	GG	CC	GG	AG	GG	GG	AA	AA	CC	AG	AG	AC	AA	GG	GG	AA	GG	CC	AA	AG	AA	GG	AA	GG	AA	AG	GG	CC	AA	GG	GG	AG	GG	GG	GG	CC	GG	CC	GG	AG	AC	AG	AA	AG	GG	AG	GG
DR1101	GG	AA	GG	AC	AG	AA	GG	AG	AA	AA	AA	AG	AG	CC	CC	GG	GG	AA	GG	AC	GG	GG	GG	GG	AA	GG	GG	AA	GG	CC	AG	GG	GG	AG	GG	GG	GG	CC	GG	AC	AG	AG	CC	AA	AA	AG	GG	AA	GG
DR2089	GG	AA	GG	CC	AG	AA	AG	GG	GG	GG	CC	GG	GG	CC	NA	GG	GG	AA	GG	CC	GG	AA	GG	GG	AA	GG	GG	AA	GG	CC	AG	AG	AG	AA	GG	GG	AG	CC	AG	CC	GG	AA	CC	GG	AA	AA	GG	AA	GG
DR2090	GG	AA	GG	CC	AG	AA	GG	GG	GG	AA	CC	AG	GG	AA	AA	GG	GG	AA	GG	CC	GG	AG	AG	AG	AA	AG	AA	AA	GG	CC	AA	AG	AG	AA	GG	AG	GG	AC	GG	CC	GG	AG	CC	AG	AA	AG	AA	AA	GG
DR1110	AA	AA	GG	CC	AG	AA	GG	AG	GG	AA	CC	GG	GG	AC	AA	AG	GG	AC	AG	CC	AG	AA	GG	AG	AC	GG	AA	AG	AG	AC	GG	AG	AG	AA	GG	GG	AG	AC	AG	CC	GG	AA	AC	AA	AA	AG	GG	GG	GG
DR1116	AG	AA	GG	CC	GG	AA	AG	AG	AG	AG	CC	GG	GG	CC	AA	GG	GG	AA	GG	CC	GG	AG	GG	GG	AA	AG	AG	AA	GG	CC	GG	AG	AG	AA	AG	AG	AA	CC	AG	AC	AG	AG	CC	AG	AA	AG	GG	AA	GG
DR1120	GG	AA	GG	CC	GG	AA	AG	AG	AG	AA	AC	AG	GG	AC	AC	GG	GG	AA	AG	CC	AA	GG	AA	AG	AA	AG	GG	AA	GG	AC	AA	GG	GG	AG	AG	AG	AG	CC	GG	CC	GG	AA	AC	AA	AA	AG	AA	AA	AG
DR1121	AG	AA	GG	CC	AG	AG	GG	AG	AA	AA	AC	GG	GG	AC	AA	GG	GG	AC	AG	CC	GG	AG	GG	GG	AA	AG	AA	AA	GG	CC	GG	AG	AG	AA	GG	GG	GG	CC	GG	CC	GG	AA	CC	AG	AC	AG	AG	AG	AG
DR1126	NA	AA	GG	AA	GG	AA	GG	NA	AA	AA	AA	AA	AA	CC	CC	GG	AG	AA	GG	CC	GG	AG	GG	GG	AA	GG	AG	AA	GG	AC	AG	GG	GG	AG	GG	GG	GG	AC	GG	CC	GG	AG	CC	AA	AA	AA	AG	AA	AG
DR001	AG	AA	GG	CC	GG	AA	GG	AG	AA	AA	AC	GG	GG	CC	AC	GG	GG	AA	GG	CC	AG	GG	AG	GG	AA	AG	AG	AA	GG	AC	AG	GG	GG	AG	AG	AG	AG	CC	GG	AC	AG	AG	AC	AA	AA	GG	AG	AA	GG
DR1595	AG	AA	GG	CC	GG	AA	GG	AG	AA	AA	CC	AG	AG	CC	AA	GG	AG	AA	GG	CC	AG	AG	AG	GG	AA	AG	AA	AA	GG	AC	GG	GG	GG	AG	GG	AG	GG	CC	GG	CC	GG	AG	CC	AG	AC	AG	AG	AA	AG
DR1493	GG	AG	AG	AA	AG	AA	GG	AG	AA	AA	AC	AA	AG	CC	CC	GG	GG	AA	GG	CC	AG	AG	AG	GG	AA	GG	AG	AA	GG	AC	AA	GG	GG	AA	GG	GG	GG	AA	GG	CC	GG	AA	CC	AA	AA	AA	GG	AA	GG
DR003	AG	AA	GG	CC	GG	AA	GG	AG	AA	AA	CC	GG	GG	CC	AC	GG	GG	AA	GG	AC	GG	GG	GG	AG	AC	AA	AA	AG	GG	CC	GG	GG	GG	AA	GG	AG	GG	AC	GG	AC	AG	AA	CC	AG	AC	AG	AA	AA	AG
DR1596	AG	AA	GG	CC	AG	AA	GG	GG	AG	AA	AC	AA	AG	CC	AA	GG	GG	AA	GG	CC	AG	AG	AA	AG	AA	GG	AA	AA	GG	CC	AG	GG	GG	AA	GG	AG	GG	AC	GG	CC	GG	GG	CC	AA	AA	AA	GG	AA	GG
DR1494	GG	AA	GG	CC	GG	AA	GG	AG	AG	AA	AC	GG	GG	AC	AC	GG	GG	AC	AG	CC	AG	AG	AG	GG	AA	GG	AG	AA	GG	CC	AG	AG	AG	AG	GG	AG	GG	AC	GG	CC	GG	AA	AC	AA	AA	AG	AG	AG	GG
DR1495	AG	AA	GG	CC	AA	AG	GG	AG	GG	AG	CC	GG	GG	CC	AA	AG	GG	AA	GG	CC	AG	AA	GG	AG	AC	GG	AG	AG	AG	CC	GG	AG	AG	AA	AG	AG	GG	AA	GG	CC	GG	AA	AC	AG	AA	AG	GG	AG	GG
DR1496	GG	AA	GG	CC	GG	AA	AG	AG	AG	AG	AC	GG	GG	CC	CC	GG	GG	AA	GG	CC	AG	AG	AG	GG	AA	GG	GG	AA	GG	CC	AG	AG	AG	AG	GG	GG	AG	CC	AG	CC	GG	AA	AC	AG	AA	AG	AG	AA	GG
DR1497	AG	AA	GG	CC	AG	AA	GG	AG	AG	AA	CC	AG	AG	CC	AA	AG	AG	AA	GG	CC	AA	AA	AG	AG	AC	GG	AA	AG	AG	AC	GG	GG	GG	AA	GG	GG	GG	AC	GG	CC	GG	AG	AC	AA	AA	AG	GG	AG	GG
DR1498	GG	AA	GG	CC	AG	AA	GG	GG	AA	AA	AA	GG	GG	AC	AA	GG	GG	AA	AG	AC	GG	AG	GG	GG	AA	GG	AG	AA	GG	CC	GG	AG	AG	AA	AG	AG	AG	CC	GG	AC	AG	GG	CC	AA	AA	AG	AG	AA	AG
DR011	AA	AA	GG	CC	AA	AA	GG	AG	GG	AA	AC	AG	GG	CC	AA	AG	GG	AA	GG	CC	AG	AG	AG	AA	AC	GG	AA	AG	AG	AC	AA	GG	GG	AA	GG	GG	GG	AA	GG	CC	GG	AG	AC	AA	AA	AG	GG	AG	GG
DR1499	AG	AA	GG	CC	AG	AA	GG	AG	AG	AA	AC	GG	GG	AC	AA	AG	AG	AA	AG	CC	AG	AA	GG	AG	AC	GG	AA	AG	AG	AC	AG	AG	AG	AA	AG	AG	AG	CC	GG	CC	GG	AG	AC	AA	AA	AG	GG	AG	GG
DR1500	GG	AA	GG	CC	GG	AA	AG	GG	AG	AG	CC	AG	AG	CC	AA	GG	GG	AA	GG	CC	AG	AA	AG	GG	AA	GG	AG	AA	GG	CC	GG	AG	AG	AG	GG	GG	GG	AC	GG	CC	GG	AG	CC	AG	AA	AA	GG	AA	GG
DR012	GG	AA	GG	CC	GG	AA	GG	GG	AG	AA	AC	GG	GG	AA	AA	GG	GG	AC	AG	CC	GG	AA	GG	GG	AA	GG	AA	AA	GG	CC	AG	AG	AG	AA	AG	AA	AG	AC	GG	CC	GG	AG	CC	AA	AA	AA	GG	AG	GG
DR1597	GG	AA	GG	CC	AG	AA	GG	GG	AA	AA	AC	AG	AG	CC	AA	GG	GG	AA	GG	AC	AG	AG	AG	GG	AA	GG	AG	AA	GG	CC	AG	GG	GG	AA	GG	GG	GG	AC	GG	AC	AG	GG	CC	AA	AA	AG	GG	AA	GG
DR1501	AG	AG	AG	AC	AA	AA	GG	AG	AG	AA	CC	AG	GG	CC	AC	AG	GG	AA	AG	CC	AA	AA	AG	AG	AC	GG	AA	AG	AG	CC	GG	GG	GG	AG	GG	GG	GG	AC	GG	CC	GG	AA	AC	AA	AA	AG	GG	AG	GG
DR1502	GG	AG	AG	AC	AG	AA	GG	GG	AA	AA	CC	AA	AG	CC	AC	GG	GG	AA	AG	CC	AA	AA	AA	GG	AA	GG	AA	AA	GG	CC	GG	GG	GG	AG	AG	AG	AG	CC	GG	CC	GG	AG	CC	AA	AA	AA	GG	AA	GG
DR013	NA	AA	GG	AA	GG	AA	GG	NA	AA	AA	AA	AA	AA	CC	CC	GG	GG	AA	AG	CC	GG	GG	GG	GG	AA	GG	GG	AA	GG	AA	AA	GG	GG	AG	GG	GG	GG	AC	GG	CC	GG	AA	CC	AA	AA	AA	GG	AA	GG
DR015	AG	AA	GG	CC	AG	AA	AG	AG	GG	AA	CC	AG	GG	AC	AA	AG	GG	AA	AG	CC	AA	AG	AG	AA	AC	AG	AG	AG	AG	AC	AG	GG	GG	AA	GG	GG	GG	AC	GG	CC	GG	AA	AC	AA	AA	AG	AG	AG	AG
DR017	NA	AA	GG	AA	GG	AA	GG	NA	AA	AA	AA	AA	AA	CC	CC	GG	GG	AA	AG	CC	GG	GG	GG	GG	AA	GG	GG	AA	GG	AC	GG	GG	GG	GG	GG	GG	GG	CC	GG	CC	GG	AA	CC	AA	AA	AA	GG	AA	GG
DR018	AG	AA	GG	CC	AG	AG	GG	AG	AA	AA	CC	AA	AG	CC	AC	GG	GG	AC	GG	CC	AA	AG	AG	AG	AA	GG	AG	AA	GG	CC	AG	GG	GG	AA	GG	AG	GG	CC	GG	AC	AG	AG	CC	AA	AA	AA	GG	AA	GG
DR019	GG	AG	AG	AC	AG	AA	AG	GG	AG	AA	CC	AA	GG	AC	AC	GG	GG	AA	AG	CC	AA	AG	AA	AG	AA	AG	AG	AA	GG	AA	AG	GG	GG	AA	GG	GG	GG	AA	GG	CC	GG	AA	CC	AA	AA	AA	AG	AA	AG
DR1503	GG	AA	GG	CC	GG	AA	AG	GG	AG	AG	CC	GG	GG	CC	CC	GG	GG	AA	GG	AC	GG	AG	GG	AG	AC	AG	AG	AG	GG	AC	AG	AG	AG	AG	AG	GG	GG	AC	GG	AC	AG	AA	CC	AG	AA	AA	AG	AA	GG
DR1504	GG	AG	AG	AC	AA	AA	GG	GG	AG	AA	CC	AA	GG	AC	AC	GG	GG	AA	GG	CC	AG	AG	AA	AG	AA	AG	AA	AA	GG	AC	GG	NA	NA	AG	GG	GG	GG	AC	GG	CC	GG	AG	CC	AG	AA	AA	AG	AA	GG
DR024	GG	AA	GG	CC	GG	AG	AA	GG	GG	GG	CC	GG	GG	CC	NA	GG	AG	AA	GG	CC	GG	AA	GG	GG	AA	GG	GG	AA	GG	CC	AG	AG	AG	AA	GG	GG	AA	CC	AA	CC	GG	AA	CC	GG	AA	AA	GG	AA	GG
DR1505	AA	AA	GG	CC	GG	AA	GG	AG	AA	AA	CC	GG	GG	CC	AC	GG	GG	AA	GG	CC	GG	GG	GG	GG	AA	AG	AG	AA	GG	AC	AG	GG	GG	AA	AG	AA	AG	CC	GG	AC	AG	AG	CC	AA	AA	AG	GG	AA	GG
DR026	GG	AA	GG	CC	AG	AA	GG	AG	AA	AA	AA	GG	GG	CC	CC	GG	GG	AA	GG	AC	AG	GG	AG	GG	AA	GG	GG	AA	GG	CC	AG	GG	GG	AG	GG	GG	GG	CC	GG	AC	AG	AG	AC	AA	AA	GG	AG	AA	GG
DR027	GG	AA	GG	AC	GG	AA	AG	AG	AG	AG	AC	AG	AG	CC	CC	GG	GG	AA	GG	CC	GG	AG	GG	GG	AA	GG	GG	AA	GG	AC	GG	AG	AG	AG	GG	GG	AG	CC	AG	CC	GG	AA	CC	AG	AA	AA	GG	AA	GG
DR1598	AG	AA	GG	CC	AG	AA	AG	GG	GG	AG	AC	AG	GG	CC	AA	GG	GG	AA	GG	CC	AG	AG	AG	AG	AA	GG	AG	AA	GG	AC	GG	AG	AG	AA	GG	GG	AG	AC	AG	CC	GG	AG	CC	AG	AA	AA	GG	AA	GG
DR1506	AG	AA	GG	CC	GG	AG	AG	AG	AG	AG	CC	GG	GG	CC	AA	GG	GG	AA	GG	CC	GG	AG	GG	GG	AA	AG	AG	AA	GG	CC	GG	AG	AG	AA	GG	AG	AG	CC	AG	CC	GG	AA	CC	GG	AC	AG	AG	AA	AG
DR029	AG	AA	GG	CC	AG	AG	AG	AG	GG	AG	CC	GG	GG	CC	AA	AG	GG	AA	GG	CC	AG	AA	GG	AG	AC	GG	AG	AG	AG	CC	AG	AG	AG	AA	GG	GG	GG	AA	GG	CC	GG	AA	AC	AG	AA	AG	GG	AG	GG
DR031	GG	AA	GG	CC	AA	AG	GG	GG	AA	AA	AA	GG	GG	CC	NA	GG	GG	AA	GG	AA	GG	GG	GG	GG	AA	GG	GG	AA	GG	AC	AG	NA	NA	AA	GG	GG	GG	CC	GG	AC	AG	GG	CC	AA	AA	GG	GG	AA	GG
DR1507	AG	AA	GG	AC	GG	AG	GG	AG	AA	AA	AC	AG	AG	AC	CC	GG	GG	AA	GG	AC	AG	GG	AG	GG	AA	GG	AG	AG	GG	CC	GG	GG	GG	AG	GG	GG	AG	CC	GG	AC	AG	AA	CC	AA	AA	AA	AG	AA	GG
DR1508	GG	AA	GG	AC	GG	AA	GG	AG	AG	AA	AC	AG	AG	AC	AC	GG	AG	AC	GG	CC	GG	AG	GG	GG	AA	GG	AG	AA	GG	AC	GG	AG	AG	AA	GG	AG	GG	AA	GG	CC	GG	AA	CC	AA	AA	AA	GG	AG	GG
DR034	AG	AA	GG	CC	AG	AA	GG	GG	AA	AA	AA	GG	GG	AC	AA	GG	GG	AA	AG	AC	GG	AG	GG	GG	AA	GG	AG	AA	GG	CC	AG	AG	AG	AA	AG	AA	AG	CC	GG	AC	AG	GG	CC	AA	AA	AG	GG	AA	GG
DR1509	AA	AA	GG	AC	AG	AA	GG	AG	AA	AA	AC	AA	AA	CC	AC	GG	GG	AA	GG	CC	AG	AG	AG	GG	AA	GG	AG	AA	GG	AC	GG	GG	GG	AG	GG	GG	GG	AC	GG	CC	GG	AG	CC	AA	AA	AA	GG	AA	GG
DR1510	AG	AA	GG	CC	AA	AA	GG	AG	AA	AA	AA	AG	GG	CC	NA	GG	GG	AA	GG	AC	AG	GG	AG	GG	AA	AG	AG	AA	GG	AC	AA	AG	AG	AA	AG	AG	GG	AC	AG	AC	AG	AG	CC	AA	AA	GG	GG	AA	AG
DR1511	GG	AA	GG	CC	AA	AG	GG	GG	AA	AA	AA	GG	GG	CC	NA	GG	GG	AC	AG	AC	GG	GG	GG	GG	AA	GG	GG	AA	GG	CC	GG	NA	NA	AA	GG	GG	GG	CC	GG	AC	AG	AG	CC	AA	AA	AG	GG	AG	GG
DR1135	GG	AA	GG	CC	AG	AA	GG	GG	AG	AA	AC	GG	GG	AC	AA	GG	GG	AC	GG	AC	GG	AG	GG	GG	AA	GG	AG	AA	GG	AC	AG	AG	AG	AA	GG	AG	GG	AC	GG	AC	AG	AG	CC	AA	AA	AG	GG	AG	GG
DR038	AG	AA	GG	CC	AG	AA	GG	AG	AA	AA	AC	GG	GG	CC	AA	GG	GG	AA	GG	AC	GG	GG	GG	GG	AA	AG	AG	AA	GG	AC	AG	GG	GG	AA	GG	AG	GG	CC	GG	AC	AG	AG	CC	AG	AC	GG	AG	AA	AG
DR039	GG	AA	GG	CC	AG	AA	AG	GG	AG	AG	AC	GG	GG	CC	NA	GG	GG	AA	AG	AC	GG	AG	GG	GG	AA	GG	GG	AA	GG	CC	GG	AG	AG	AA	GG	GG	AG	CC	AG	AC	AG	AG	CC	AG	AA	AG	GG	AA	GG
DR041	AA	AA	GG	CC	GG	AA	GG	AG	AG	AA	CC	GG	GG	AC	AC	GG	AG	AC	GG	CC	GG	AG	GG	GG	AA	GG	AG	AA	GG	AC	AG	AG	AG	AA	GG	AG	AG	CC	AG	CC	GG	AA	CC	AA	AA	AA	GG	AG	GG
DR1599	AA	AA	GG	AC	AG	AA	GG	AG	AG	AA	AA	AA	AG	CC	AC	GG	GG	AA	GG	CC	AG	GG	AG	AG	AA	GG	AG	AA	GG	CC	GG	GG	GG	AG	GG	GG	GG	AC	GG	CC	GG	AG	CC	AA	AA	AA	GG	AA	GG
DR1600	AG	AA	GG	CC	AA	AG	GG	AG	AG	AA	AC	AA	GG	AC	AA	AG	GG	AA	GG	CC	AG	AG	AG	AA	AA	AG	AG	AA	GG	CC	GG	GG	GG	AA	GG	GG	GG	AA	GG	CC	GG	GG	CC	AA	AA	AA	GG	AA	GG
DR1513	AG	AA	GG	CC	AG	AA	GG	GG	AA	AA	CC	AA	AA	CC	AA	GG	GG	AA	GG	CC	AA	AA	AA	GG	AA	GG	AA	AA	GG	CC	AG	GG	GG	AG	GG	GG	GG	AC	GG	CC	GG	GG	CC	AA	AA	AA	GG	AA	GG
DR048	GG	AA	GG	AC	GG	AA	AG	AG	AG	AG	AC	AG	AG	CC	CC	GG	AG	AA	AG	CC	GG	AA	GG	GG	AA	GG	AG	AA	GG	CC	GG	AG	AG	AA	GG	GG	AG	AC	AG	CC	GG	AG	CC	AG	AA	AA	AG	AA	AG
DR049	GG	AA	GG	AC	GG	AA	GG	NA	AA	AA	AA	AG	AG	CC	CC	GG	GG	AA	AG	CC	AG	GG	AG	GG	AA	GG	GG	AA	GG	AC	AG	GG	GG	AG	GG	GG	GG	AC	GG	CC	GG	AA	CC	AG	AA	AA	GG	AA	GG
DR1514	AG	AA	GG	CC	AG	AA	GG	AG	AG	AG	CC	GG	GG	CC	AA	GG	GG	AA	AG	CC	GG	AG	GG	GG	AA	AG	AG	AA	GG	CC	GG	AG	AG	AA	AG	AG	GG	AC	GG	CC	GG	AA	CC	GG	AC	AG	AG	AA	AG
DR050	GG	AA	GG	AC	GG	AA	GG	AG	AA	AA	AC	AA	AA	CC	AC	GG	AG	AA	GG	CC	AG	AA	AG	GG	AA	GG	AA	AA	GG	AC	GG	GG	GG	AA	GG	GG	GG	AC	GG	CC	GG	GG	CC	AA	AA	AA	AG	AA	AG
DR1515	AG	AG	AG	AC	AA	AA	GG	AG	AG	AA	CC	AG	GG	CC	AC	AG	GG	AA	GG	CC	AA	AA	AG	AG	AC	GG	AA	AG	AG	CC	AA	GG	GG	AA	GG	GG	GG	AA	GG	CC	GG	AA	AC	AA	AA	AG	GG	AG	GG
DR1516	AG	AA	GG	CC	AA	AA	GG	AG	AA	AA	AC	AG	GG	CC	CC	GG	GG	AC	AG	CC	AG	AG	GG	AG	AA	GG	GG	AA	GG	CC	AG	GG	GG	AA	GG	AG	GG	CC	GG	AC	AG	AA	CC	AG	AA	AA	GG	AA	GG
DR1601	AG	AA	GG	CC	AG	AG	GG	GG	GG	AA	AC	AG	GG	AC	AA	GG	GG	AA	AG	CC	AG	GG	AG	AG	AA	GG	AG	AA	GG	CC	GG	AG	AG	AA	GG	AG	GG	AA	GG	CC	GG	AG	CC	AA	AA	AA	GG	AA	GG
DR053	AG	AA	GG	CC	AG	AA	GG	AG	AA	AA	CC	AA	AG	AC	AA	NA	GG	AA	AG	CC	AG	AA	AG	AG	AA	AG	AG	AA	GG	CC	AG	GG	GG	AA	GG	GG	GG	AC	GG	CC	GG	GG	CC	AA	AA	AA	GG	AA	GG
DR1517	AG	AA	GG	CC	AA	AA	GG	AG	AG	AA	AC	GG	GG	CC	AA	AG	GG	AA	GG	AC	AG	AG	GG	AG	AC	GG	AG	AG	AG	AC	AA	GG	GG	AA	GG	GG	GG	AC	GG	AC	AG	AG	AC	AA	AA	GG	GG	AG	GG
DR055	GG	AA	GG	AC	GG	AA	GG	NA	AA	AA	AA	AG	AG	CC	CC	GG	GG	AC	AG	CC	AG	GG	AG	GG	AA	GG	GG	AA	GG	AC	AA	GG	GG	GG	GG	GG	GG	CC	GG	CC	GG	AA	CC	AA	AA	AA	GG	AG	GG
DR1518	GG	AG	AG	AC	AG	AA	AG	GG	AG	AG	CC	AG	GG	CC	CC	GG	AG	AA	GG	CC	AG	AA	AG	GG	AA	GG	AG	AA	GG	CC	AG	AG	AG	AG	GG	GG	GG	CC	GG	CC	GG	AA	CC	AG	AA	AA	GG	AA	GG
DR1519	GG	AA	GG	AC	GG	AA	GG	NA	AA	AA	AA	AG	AG	CC	CC	GG	GG	AA	GG	CC	AG	GG	AG	GG	AA	GG	GG	AA	GG	CC	AG	GG	GG	GG	GG	GG	GG	CC	GG	CC	GG	AA	AC	AA	AA	AG	AG	AA	GG
DR057	GG	AA	GG	AC	GG	AA	GG	AG	AA	AA	AC	AA	AA	CC	AC	GG	GG	AA	GG	CC	AG	AG	AG	GG	AA	GG	AG	AA	GG	CC	AG	GG	GG	AG	GG	GG	GG	CC	GG	CC	GG	AG	CC	AA	AA	AA	GG	AA	GG
DR1602	AG	AG	AG	AC	AA	AA	GG	AG	AG	AA	CC	AG	GG	CC	AC	AG	GG	AA	GG	CC	AA	AA	AG	AG	AC	GG	AA	AG	AG	CC	GG	GG	GG	AA	GG	GG	GG	AA	GG	CC	GG	AA	AC	AA	AA	AG	GG	AG	GG
DR1520	AA	AA	GG	AC	GG	AA	GG	AG	AA	AA	AC	AG	AG	CC	AC	GG	GG	AA	GG	CC	GG	GG	GG	GG	AA	AG	AG	AA	GG	AC	GG	GG	GG	AG	GG	AG	GG	CC	GG	CC	GG	AA	CC	AG	AC	AG	AG	AA	AG
DR1603	GG	AA	GG	AC	GG	AG	GG	AG	AA	AA	AC	AA	AA	CC	AC	GG	GG	AA	GG	CC	AG	AG	AG	GG	AA	GG	AG	AA	GG	CC	AG	GG	GG	AA	GG	GG	GG	AC	GG	CC	GG	AG	CC	AA	AA	AA	GG	AA	GG
DR1604	AG	AA	GG	CC	AA	AG	GG	AG	GG	AG	CC	GG	GG	CC	AA	AG	AG	AA	GG	CC	AG	AA	GG	AG	AC	GG	AG	AG	AG	AC	GG	AG	AG	AA	GG	AG	GG	AC	GG	CC	GG	AA	AC	AG	AA	AG	GG	AG	GG
DR063	GG	AA	GG	CC	GG	AG	AG	GG	AG	AG	AC	GG	GG	AC	AA	GG	GG	AA	AG	CC	GG	AA	GG	AG	AA	AG	AG	AA	GG	CC	GG	AG	AG	AA	AG	AA	AG	CC	GG	CC	GG	AG	CC	AA	AA	AA	GG	AG	GG
DR1521	GG	AA	GG	AC	GG	AA	GG	AG	AG	AA	AC	AG	AG	AC	AC	GG	GG	AA	GG	CC	GG	AA	GG	GG	AA	GG	AA	AA	GG	AC	AG	AG	AG	AA	GG	AG	GG	AA	GG	CC	GG	AG	CC	AA	AA	AA	AG	AA	AG
DR1139	GG	AA	GG	CC	AA	AG	GG	GG	AA	AA	AA	GG	GG	CC	NA	GG	GG	AA	AG	AA	GG	GG	GG	GG	AA	GG	GG	AA	GG	CC	AG	NA	NA	AG	GG	GG	GG	AC	GG	AC	AG	GG	CC	AA	AA	GG	GG	AA	GG
DR1605	AG	AA	GG	CC	AG	AA	GG	AG	AG	AA	CC	AG	AG	CC	AA	AG	AG	AA	GG	CC	AA	AA	AG	AG	AC	GG	AA	AG	AG	CC	GG	GG	GG	AA	GG	GG	GG	AC	GG	CC	GG	AG	AC	AA	AA	AG	GG	AG	GG
DR1606	AG	AA	GG	CC	GG	AA	GG	AG	AA	AA	CC	AG	AG	CC	AA	GG	GG	AA	GG	CC	AG	AG	AG	GG	AA	AG	AA	AA	GG	CC	GG	GG	GG	AG	GG	AG	GG	CC	GG	CC	GG	AG	CC	AG	AC	AG	AG	AA	AG
DR067	AG	AG	AG	AC	AG	AA	GG	GG	AG	AA	CC	AG	GG	AC	AC	GG	GG	AC	GG	CC	AG	AA	AG	GG	AA	GG	AA	AA	GG	AC	AA	AG	AG	AA	GG	GG	AG	AC	AG	CC	GG	AA	CC	AA	AA	AA	GG	AG	GG
DR1523	GG	AA	GG	CC	GG	AG	AG	GG	AG	AG	CC	AG	AG	CC	AA	GG	GG	AA	GG	CC	AG	AA	AG	GG	AA	GG	AG	AA	GG	AC	NA	AG	AG	AA	GG	GG	AG	CC	AG	CC	GG	AG	CC	AG	AA	AA	GG	AA	GG
DR1607	GG	AA	GG	CC	GG	AA	GG	GG	AG	AA	AC	GG	GG	AA	AA	GG	GG	AC	GG	CC	GG	AA	GG	GG	AA	GG	AA	AA	GG	AC	AG	AG	AG	AG	GG	GG	GG	AC	GG	CC	GG	AG	CC	AA	AA	AA	AG	AG	AG
DR1524	AG	AA	GG	CC	AG	AG	GG	AG	AA	AA	CC	AG	GG	CC	AC	GG	GG	AC	GG	CC	AG	GG	GG	AG	AA	AG	AG	AA	GG	CC	GG	GG	GG	AA	GG	AA	GG	CC	GG	AC	AG	AA	CC	AG	AC	AG	AG	AA	AG
DR069	GG	AA	GG	AC	AG	AG	GG	AG	AA	AA	AA	AG	AG	CC	CC	GG	GG	AA	GG	AC	GG	GG	GG	GG	AA	GG	GG	AA	GG	AC	GG	GG	GG	AA	AG	GG	GG	CC	GG	AC	AG	AG	CC	AA	AA	AG	GG	AA	GG
DR1525	GG	AA	GG	CC	AG	AA	GG	GG	AA	AA	AA	GG	GG	AC	AA	GG	AG	AA	GG	AC	GG	AG	GG	GG	AA	GG	AG	AA	GG	AC	AG	AG	AG	AA	AG	AA	AG	CC	GG	AC	AG	GG	CC	AA	AA	AG	GG	AA	GG
DR1526	GG	AA	GG	CC	GG	AA	GG	GG	GG	AA	CC	GG	GG	AA	AA	GG	GG	CC	GG	CC	GG	AA	GG	GG	AA	GG	AA	AA	GG	AC	GG	AG	AG	AG	GG	AG	GG	AC	GG	CC	GG	AA	CC	AA	AA	AA	GG	GG	GG
DR1527	AG	AA	GG	CC	GG	AA	GG	AG	AG	AA	CC	GG	GG	AC	AA	GG	GG	AC	AG	CC	GG	AG	GG	GG	AA	AG	AA	AA	GG	CC	GG	AG	AG	AA	GG	AA	GG	AC	GG	CC	GG	AA	CC	AG	AC	AG	AG	AG	AG
DR1528	AG	AG	AG	AC	AA	AA	GG	GG	AG	AA	AC	AA	GG	CC	AC	GG	GG	AA	GG	CC	AG	AG	AA	AG	AA	GG	AA	AA	GG	CC	GG	GG	GG	AG	GG	GG	GG	AC	GG	CC	GG	AG	CC	AA	AA	AA	GG	AA	GG
DR074	GG	AA	GG	CC	GG	AA	AG	AG	AG	AG	AC	GG	GG	CC	CC	GG	GG	AA	GG	CC	AG	AG	AG	GG	AA	GG	GG	AA	GG	CC	AG	AG	AG	AG	GG	GG	AG	CC	AG	CC	GG	AA	AC	AG	AA	AG	AG	AA	GG
DR1529	AG	AA	GG	CC	AG	AG	AG	AG	AG	AG	CC	AG	GG	AC	NA	AG	GG	AA	GG	CC	GG	AA	GG	AG	AA	AG	GG	AA	GG	AC	GG	AG	AG	AA	GG	GG	AG	AC	AG	CC	GG	AG	CC	AG	AA	AA	GG	AA	GG
DR1608	GG	AA	GG	CC	AG	AG	AG	GG	GG	AG	CC	AG	GG	AC	AA	GG	GG	AA	GG	CC	GG	AG	AG	AG	AA	AG	AG	AA	GG	CC	GG	AG	AG	AA	GG	AG	GG	AC	GG	CC	GG	AG	CC	GG	AA	AA	AG	AA	GG
DR1530	GG	AG	AG	AC	AG	AG	GG	GG	AA	AA	AC	AG	GG	AC	AC	GG	GG	AA	GG	CC	AG	AA	AG	GG	AA	GG	AA	AA	GG	CC	GG	AG	AG	AG	GG	GG	AG	AC	AG	CC	GG	AG	CC	AA	AA	AA	GG	AA	GG
DR1609	AG	AA	GG	CC	AG	AA	AG	AG	GG	AG	CC	GG	GG	CC	AA	AG	GG	AA	GG	CC	AG	AA	GG	AG	AC	GG	AG	AG	AG	AC	GG	AG	AG	AA	GG	GG	AG	CC	AG	CC	GG	AA	AC	AG	AA	AG	GG	AG	GG
DR077	GG	AA	GG	CC	GG	AA	GG	GG	AG	AA	AC	GG	GG	AA	AA	GG	GG	AC	GG	CC	GG	AA	GG	GG	AA	GG	AA	AA	GG	AC	GG	AG	AG	AA	AG	AA	AG	AC	GG	CC	GG	AG	CC	AA	AA	AA	AG	AG	AG
DR1610	AG	AA	GG	CC	AA	AG	GG	GG	AG	AA	AA	AG	GG	CC	AA	GG	GG	AA	GG	CC	AG	AG	AG	AG	AA	GG	AG	AA	GG	CC	AG	GG	GG	AA	GG	GG	GG	AC	GG	CC	GG	AG	CC	AG	AA	AA	GG	AA	GG
DR081	AA	AA	GG	AC	GG	AA	GG	AG	AG	AA	AC	AG	AG	AC	AC	GG	AG	AC	GG	CC	GG	AG	GG	GG	AA	GG	AG	AA	GG	AA	AG	AG	AG	AG	GG	GG	AG	CC	AG	CC	GG	AA	CC	AA	AA	AA	GG	AG	GG
DR082	GG	AA	GG	CC	AG	AA	AG	GG	AG	AG	AC	GG	GG	CC	NA	GG	GG	AA	AG	AC	GG	AG	GG	GG	AA	GG	GG	AA	GG	CC	AG	AG	AG	AA	GG	GG	AG	CC	AG	AC	AG	AG	CC	AG	AA	AG	GG	AA	GG
DR1531	GG	AG	AG	AA	AG	AA	GG	AG	AA	AA	AC	AA	AG	CC	CC	GG	GG	AA	GG	CC	AG	AA	AG	GG	AA	GG	AA	AA	GG	CC	AG	GG	GG	AG	GG	GG	GG	AC	GG	CC	GG	AG	CC	AA	AA	AA	AG	AA	AG
DR099	GG	AA	GG	CC	AG	AG	GG	GG	AG	AA	AA	AG	GG	CC	AA	GG	GG	AA	AG	AC	AG	GG	AG	AG	AA	GG	AG	AA	GG	CC	GG	GG	GG	AG	GG	GG	GG	AC	GG	AC	AG	GG	CC	AA	AA	AG	GG	AA	GG
DR1532	GG	AA	GG	CC	GG	AA	GG	AG	AA	AA	AC	AG	AG	CC	AC	GG	GG	AA	GG	CC	AA	AG	AA	GG	AA	GG	AG	AA	GG	AC	AG	GG	GG	AG	GG	GG	GG	CC	GG	CC	GG	AG	AC	AA	AA	AG	AG	AA	GG
DR1533	GG	AA	GG	CC	AG	AA	GG	GG	AG	AA	AC	AG	GG	AA	AA	GG	GG	AA	AG	CC	GG	AG	AG	AG	AA	AG	AA	AA	GG	CC	AG	AG	AG	AA	AG	AG	AG	AC	GG	CC	GG	GG	CC	AG	AA	AA	AA	AA	AG
DR1534	GG	NA	GG	AC	AG	AA	GG	GG	AA	AA	AC	GG	GG	CC	AA	GG	GG	AA	GG	NA	AG	GG	GG	AG	AA	AG	AG	AG	GG	CC	AG	GG	GG	AA	AG	AA	GG	CC	GG	AC	AG	AG	AC	AG	AC	AG	GG	AG	GG
DR107	GG	AA	GG	CC	AG	AG	GG	GG	AA	AA	AC	GG	GG	CC	CC	GG	GG	AA	GG	AA	GG	GG	GG	AG	AC	AG	AG	AG	GG	CC	GG	GG	GG	AG	AG	AG	GG	AC	GG	AC	AG	AG	CC	AA	AA	AG	AG	AA	GG
DR108	GG	AG	AG	AA	AG	AA	GG	AG	AA	AA	AC	AA	AG	CC	CC	GG	GG	AA	GG	CC	AG	AG	AG	GG	AA	GG	AG	AA	GG	AC	AA	GG	GG	AG	GG	GG	GG	AC	GG	CC	GG	AA	CC	AA	AA	AA	GG	AA	GG
DR115	GG	AA	GG	CC	GG	AA	GG	AG	GG	AA	AC	GG	GG	AA	AA	GG	AG	AC	GG	CC	AG	AG	GG	AG	AA	AG	AG	AA	GG	AC	AG	AG	AG	AA	AG	AG	GG	AC	AG	CC	GG	AA	AC	AA	AA	AG	GG	AG	GG
DR1535	AG	AA	GG	CC	AG	AA	GG	AG	AG	AA	CC	AG	GG	AC	AC	GG	AG	CC	GG	CC	AG	AG	GG	AG	AA	GG	AG	AA	GG	CC	GG	AG	AG	AA	GG	AA	GG	AC	GG	AC	AG	AA	CC	AA	AA	AA	GG	AG	GG
DR118	GG	AA	GG	AC	GG	AA	GG	AG	AA	AA	AC	AG	AG	CC	CC	GG	GG	AA	GG	AC	GG	GG	GG	AG	AC	AG	AG	AG	GG	AC	AG	GG	GG	AG	GG	GG	AG	CC	AG	AC	AG	AA	CC	AA	AA	AA	AG	AA	GG
DR120	AG	AA	GG	CC	GG	AA	AG	AG	AG	AG	CC	GG	GG	CC	CC	GG	AG	AA	GG	CC	GG	AG	GG	GG	AA	GG	GG	AA	GG	CC	AG	AG	AG	AA	GG	AG	AG	CC	AG	CC	GG	AA	CC	AG	AA	AA	GG	AA	GG
DR1536	AG	AA	GG	CC	GG	AA	AG	AG	AG	AG	CC	GG	GG	CC	AA	GG	GG	AA	AG	CC	GG	AG	GG	GG	AA	AG	AG	AA	GG	CC	GG	AG	AG	AA	AG	AA	AG	CC	GG	CC	GG	AA	CC	GG	AC	AG	AG	AA	AG
DR126	AG	AA	GG	CC	AG	AA	GG	AG	AG	AG	CC	GG	GG	CC	AA	GG	GG	AA	GG	CC	GG	AG	GG	GG	AA	AG	AG	AA	GG	AC	GG	AG	AG	AA	AG	AA	GG	AC	GG	CC	GG	AA	CC	GG	AC	AG	AG	AA	AG
DR1537	AG	AA	GG	CC	AG	AA	GG	AG	AA	AA	AC	GG	GG	CC	AA	GG	AG	AA	GG	AC	GG	GG	GG	GG	AA	AG	AG	AA	GG	AC	AG	GG	GG	AA	GG	AG	GG	CC	GG	AC	AG	AG	CC	AG	AC	GG	AG	AA	AG
DR1538	GG	AG	AG	AC	AA	AA	GG	GG	AG	AG	CC	AG	GG	CC	CC	GG	GG	AA	GG	CC	AG	AA	AG	GG	AA	GG	AG	AA	GG	CC	GG	AG	AG	AA	GG	AG	GG	AC	GG	CC	GG	AA	CC	AG	AA	AA	GG	AA	GG
DR1539	AA	AA	GG	CC	AG	AA	GG	AG	NA	AA	CC	GG	GG	CC	AC	AG	GG	AA	AG	CC	AG	AG	GG	AG	AC	GG	AG	AG	AG	CC	GG	GG	GG	AA	GG	AG	GG	AC	GG	CC	GG	AA	AC	AA	AA	AG	GG	AG	GG
DR130	AG	AA	GG	CC	AG	AG	GG	AG	GG	AA	CC	GG	GG	AC	AA	AG	GG	AC	AG	CC	AG	AA	GG	AG	AC	GG	AA	AG	AG	AC	GG	AG	AG	AG	GG	GG	GG	AA	GG	CC	GG	AA	AC	AA	AA	AG	GG	GG	GG
DR1540	GG	AA	GG	AC	GG	AA	GG	AG	AG	AA	AC	AG	AG	AC	AC	GG	GG	AC	AG	CC	GG	AG	GG	GG	AA	GG	AG	AA	GG	CC	GG	AG	AG	GG	GG	GG	GG	CC	GG	CC	GG	AA	CC	AA	AA	AA	GG	AG	GG
DR1541	AG	AA	GG	CC	AG	AA	AG	AG	GG	AG	CC	GG	GG	CC	AA	AG	NA	AA	GG	CC	AG	AA	GG	AG	AC	GG	AG	AG	AG	NA	GG	NA	NA	AA	GG	GG	AG	AC	AG	CC	GG	AA	AC	AG	AA	AG	GG	AG	GG
DR1611	GG	AA	GG	CC	GG	AA	AG	GG	AG	AG	CC	AG	AG	CC	AA	GG	GG	AA	GG	CC	AG	AA	AG	GG	AA	GG	AG	AA	GG	CC	GG	AG	AG	AA	GG	GG	AG	CC	AG	CC	GG	AG	CC	AG	AA	AA	GG	AA	GG
DR1542	AA	AA	GG	AC	GG	AA	GG	AG	AA	AA	AC	AG	AG	CC	AC	GG	GG	AA	AG	CC	GG	GG	GG	GG	AA	AG	AG	AA	GG	CC	GG	GG	GG	AG	GG	AG	GG	CC	GG	CC	GG	AA	CC	AG	AC	AG	AG	AA	AG
DR135	GG	AA	GG	AC	GG	AA	GG	AG	AA	AA	AC	AA	AA	CC	AC	GG	GG	AA	AG	CC	AG	AG	AG	GG	AA	GG	AG	AA	GG	CC	AG	GG	GG	AG	AG	AG	AG	CC	GG	CC	GG	AG	CC	AA	AA	AA	GG	AA	GG
DR1612	AG	AA	GG	CC	AG	AA	GG	GG	AG	AA	AC	AA	AG	CC	AA	GG	GG	AA	AG	CC	AG	AG	AA	AG	AA	GG	AA	AA	GG	CC	GG	GG	GG	AA	AG	AG	AG	AC	GG	CC	GG	GG	CC	AA	AA	AA	GG	AA	GG
DR1613	GG	AA	GG	CC	AA	AG	GG	GG	GG	GG	CC	GG	GG	CC	NA	GG	GG	AA	AG	CC	GG	AA	GG	GG	AA	GG	GG	AA	GG	CC	GG	AG	AG	AA	AA	AA	GG	AA	NA	CC	GG	AA	CC	GG	AA	AA	GG	AA	GG
DR1614	AA	AA	GG	CC	AG	AA	GG	AG	AG	AA	CC	GG	GG	CC	AA	AG	GG	AA	GG	AC	GG	GG	GG	GG	AA	AG	AG	AA	GG	CC	AA	GG	GG	AA	GG	AG	GG	AC	GG	AC	AG	AG	CC	AG	AC	GG	AG	AA	AG
DR1543	GG	AA	GG	AA	GG	AA	GG	AG	AA	AA	AA	AA	AA	CC	CC	GG	GG	AA	GG	CC	GG	GG	GG	GG	AA	GG	GG	AA	GG	CC	AG	GG	GG	GG	GG	GG	GG	CC	GG	CC	GG	AA	AC	AA	AA	AG	AG	AA	GG
DR1544	GG	NA	AG	AA	AG	AA	GG	NA	AA	AA	AC	AA	AG	CC	CC	GG	GG	AA	AG	CC	AG	AG	AG	GG	AA	GG	AG	AA	GG	NA	GG	GG	GG	AG	GG	GG	GG	CC	GG	CC	GG	AA	CC	AA	AA	AA	GG	AA	GG
DR1615	GG	AA	GG	AC	GG	AA	GG	AG	AA	AA	AC	AG	AG	CC	CC	GG	GG	AA	GG	AC	GG	AG	GG	AG	AC	AG	AA	AG	GG	CC	AG	GG	GG	AG	AG	GG	GG	AA	GG	AC	AG	AG	CC	AA	AA	AA	AA	AA	AG
DR1545	GG	AG	AG	AC	AA	AA	GG	GG	AG	AG	CC	AG	GG	CC	CC	GG	GG	AA	AG	CC	AG	AA	AG	GG	AA	GG	AG	AA	GG	CC	AG	NA	AG	AG	GG	AG	GG	CC	GG	CC	GG	AA	CC	AG	AA	AA	GG	AA	GG
DR1546	GG	AA	GG	AC	GG	AA	GG	AG	AA	AA	AC	AA	AA	CC	AC	GG	GG	AA	GG	CC	AG	AG	AG	GG	AA	GG	AG	AA	GG	AC	AA	GG	GG	AG	AG	AG	AG	CC	GG	CC	GG	AG	CC	AA	AA	AA	GG	AA	GG
DR1616	AG	AA	GG	CC	GG	AA	GG	GG	AG	AA	CC	AG	AG	AC	AA	GG	AG	AC	AG	CC	AG	AA	AG	GG	AA	GG	AA	AA	GG	AC	GG	AG	AG	AA	GG	GG	AG	CC	AG	CC	GG	AA	CC	AA	AA	AA	GG	AG	GG
DR141	GG	AA	GG	AC	AG	AA	GG	AG	AA	AA	AA	AG	AG	CC	CC	GG	GG	AA	GG	AC	GG	GG	GG	GG	AA	GG	GG	AA	GG	AC	AG	GG	GG	AG	GG	GG	GG	CC	GG	AC	AG	AG	CC	AA	AA	AG	GG	AA	GG
DR1547	GG	AA	GG	CC	GG	AA	GG	GG	AG	AA	CC	GG	GG	AC	AC	GG	GG	AC	GG	AC	GG	AG	GG	AG	AC	AG	AA	AG	GG	CC	AG	AG	AG	AG	GG	GG	AG	AC	AG	AC	AG	AA	CC	AA	AA	AA	AG	AG	GG
DR1147	GG	AA	GG	CC	AG	AG	AG	GG	GG	AG	CC	AG	GG	AC	AA	GG	GG	AA	GG	CC	GG	AG	AG	AG	AA	AG	AG	AA	GG	CC	GG	AG	AG	AA	GG	GG	AG	AC	AG	CC	GG	AG	CC	GG	AA	AA	AG	AA	GG
DR1548	GG	AA	GG	CC	AG	AG	AG	GG	AG	AG	AC	GG	GG	CC	NA	GG	GG	AA	GG	AC	GG	AG	GG	GG	AA	GG	GG	AA	GG	CC	AG	AG	AG	AA	GG	GG	AG	CC	AG	AC	AG	AG	CC	AG	AA	AG	GG	AA	GG
DR1549	GG	AG	AG	AC	AG	AG	AG	GG	AG	AG	CC	AG	GG	CC	CC	GG	GG	AA	GG	CC	AG	AA	AG	GG	AA	GG	AG	AA	GG	CC	GG	AG	AG	AA	GG	GG	AG	AC	AG	CC	GG	AA	CC	AG	AA	AA	GG	AA	GG
DR145	AG	AA	GG	CC	AG	AA	GG	AG	AG	AG	CC	GG	GG	CC	AA	GG	AG	AA	AG	CC	GG	AG	GG	GG	AA	AG	AG	AA	GG	CC	AG	AG	AG	AA	GG	AG	GG	CC	GG	CC	GG	AA	CC	GG	AC	AG	AG	AA	AG
DR1617	AA	AA	GG	AC	GG	AA	GG	AG	AA	AA	AA	AG	AG	CC	CC	GG	GG	AA	GG	AC	GG	GG	GG	GG	AA	GG	GG	AA	GG	AC	AA	GG	GG	AG	GG	AG	GG	CC	GG	CC	GG	AA	CC	AG	AC	AG	AG	AA	AG
DR1618	AG	AA	GG	CC	AG	AA	AG	GG	GG	AG	AC	AG	GG	CC	AA	GG	GG	AA	GG	CC	AG	AG	AG	AG	AA	GG	AG	AA	GG	AC	GG	AG	AG	AA	GG	GG	GG	AC	GG	CC	GG	AG	CC	AG	AA	AA	GG	AA	GG
DR1619	GG	AA	GG	AC	GG	AA	GG	AG	AG	AA	AC	AG	AG	AC	AC	GG	GG	AC	AG	CC	GG	AG	GG	GG	AA	GG	AG	AA	GG	AC	GG	AG	AG	AG	GG	AG	GG	AC	GG	CC	GG	AA	CC	AA	AA	AA	GG	AG	GG
DR1620	GG	AA	GG	CC	AG	AA	GG	GG	AA	AA	AC	AG	AG	CC	AA	GG	GG	AA	AG	AC	AG	AG	AG	GG	AA	GG	AG	AA	GG	CC	AG	GG	GG	AA	AG	AG	AG	CC	GG	AC	AG	GG	CC	AA	AA	AG	GG	AA	GG
DR1621	AG	AA	GG	CC	AG	AA	AG	GG	GG	AG	AC	AG	GG	CC	AA	GG	GG	AA	GG	CC	AG	AG	AG	AG	AA	GG	AG	AA	GG	CC	AG	AG	AG	AA	GG	GG	AG	AC	AG	CC	GG	AG	CC	AG	AA	AA	GG	AA	GG
DR1622	AG	AA	GG	CC	AA	AA	GG	AG	AG	AA	AC	GG	GG	CC	AA	AG	GG	AA	GG	AC	AG	AG	GG	AG	AC	GG	AG	AG	AG	CC	AG	GG	GG	AA	GG	GG	GG	AC	GG	AC	AG	AG	AC	AA	AA	GG	GG	AG	GG
DR1623	GG	AA	GG	CC	AG	AA	GG	GG	AA	AA	AC	AG	AG	CC	AA	GG	AG	AA	GG	AC	AG	AG	AG	GG	AA	GG	AG	AA	GG	AC	GG	GG	GG	AA	GG	GG	GG	CC	GG	AC	AG	GG	CC	AA	AA	AG	GG	AA	GG
DR159	GG	AA	GG	CC	GG	AA	GG	AG	AA	AA	AC	AG	AG	CC	AC	GG	GG	AA	AG	CC	AA	AG	AA	GG	AA	GG	AG	AA	GG	CC	GG	GG	GG	AG	AG	AG	AG	CC	GG	CC	GG	AG	AC	AA	AA	AG	AG	AA	GG
DR1550	AA	AA	GG	AC	AG	AA	GG	AG	AA	AA	AC	AA	AG	CC	CC	GG	GG	AC	GG	CC	AG	GG	GG	AG	AA	GG	GG	AA	GG	CC	AG	GG	GG	AA	GG	AG	GG	CC	GG	AC	AG	AA	CC	AA	AA	AA	GG	AA	GG
DR163	GG	AA	GG	CC	AA	AG	GG	GG	GG	AG	CC	AG	GG	AC	AA	GG	AG	AA	AG	CC	GG	AG	AG	AG	AA	AG	AG	AA	GG	CC	GG	AG	AG	AA	AG	AG	GG	AA	GG	CC	GG	AG	CC	GG	AA	AA	AG	AA	GG
DR166	GG	AA	GG	AC	AG	AA	GG	AG	AA	AA	AA	AG	AG	CC	CC	GG	AG	AA	GG	AC	GG	AG	GG	GG	AA	GG	AG	AA	GG	CC	AG	GG	GG	AA	GG	GG	GG	AC	GG	AC	AG	GG	CC	AA	AA	AG	AG	AA	AG
DR1551	AG	AG	AG	AC	GG	AG	GG	AG	AA	AA	CC	GG	GG	AC	AA	AG	GG	AA	AG	CC	AG	AG	GG	GG	AA	AG	AA	AG	AG	AA	GG	GG	GG	AA	AG	GG	GG	AC	AG	CC	GG	AA	CC	GG	AC	AG	GG	AG	GG
DR1624	GG	AA	GG	CC	GG	AG	AG	AG	GG	AA	AC	AA	GG	AC	AA	AG	GG	AA	AG	CC	AG	GG	AG	AA	AA	GG	AA	AA	GG	AC	GG	GG	GG	AG	AG	AG	GG	AA	AG	CC	GG	AG	CC	AA	AA	AA	GG	AA	AG
DR1625	GG	AA	GG	CC	AA	AG	GG	GG	AG	AA	AC	GG	GG	AC	AA	GG	GG	AC	GG	AC	GG	AG	GG	GG	AA	GG	AG	AA	GG	CC	AG	AG	AG	AA	GG	GG	GG	CC	GG	AC	AG	AG	CC	AA	AA	AG	GG	AG	GG
DR1626	GG	AA	GG	AC	GG	AG	AG	AG	AG	AG	AC	AG	AG	CC	CC	GG	GG	AA	GG	CC	GG	AG	GG	GG	AA	GG	GG	AA	GG	CC	AG	AG	AG	AA	GG	GG	AG	CC	AG	CC	GG	AA	CC	AG	AA	AA	GG	AA	GG
DR1627	GG	AA	GG	CC	GG	AA	GG	GG	AA	AA	CC	AG	AG	CC	AC	GG	GG	AA	GG	AC	AG	AG	AG	AG	AC	AG	AA	AG	GG	CC	AA	GG	GG	AA	GG	GG	GG	AC	GG	AC	AG	AG	CC	AA	AA	AA	AG	AA	GG
DR1628	AG	AG	AG	AC	AG	AG	GG	GG	AA	AA	CC	AG	GG	AC	CC	GG	GG	AA	GG	CC	AA	AG	AA	GG	AA	GG	AA	AG	GG	CC	GG	GG	GG	NA	GG	GG	AG	CC	GG	CC	GG	AG	CC	AG	AA	AA	GG	AA	GG
DR178	AA	AA	GG	AC	AG	AA	GG	AG	AG	AA	AC	AA	AG	AC	AC	GG	AG	AA	AG	CC	GG	GG	AG	AG	AA	AG	AG	AA	GG	CC	GG	GG	GG	AA	GG	AG	GG	AC	GG	CC	GG	AG	CC	AG	AA	AA	AG	AA	GG
DR180	GG	AA	GG	CC	GG	AG	AG	GG	AG	AG	CC	GG	GG	CC	CC	GG	GG	AA	GG	AC	GG	AG	GG	AG	AC	AG	AG	AG	GG	CC	AG	AG	AG	AG	AG	GG	GG	AA	GG	AC	AG	AA	CC	AG	AA	AA	AG	AA	GG
DR1629	GG	AA	GG	CC	GG	AA	AG	GG	AG	AG	AC	GG	GG	AC	AA	GG	GG	AA	GG	CC	GG	AA	GG	GG	AA	GG	AG	AA	GG	CC	GG	AG	AG	AA	AG	AG	AA	CC	AG	CC	GG	AG	CC	AG	AA	AA	GG	AA	GG
DR1630	GG	AA	GG	CC	GG	AA	GG	AG	AA	AA	AA	GG	GG	AC	AC	GG	GG	AA	GG	CC	AG	AG	AG	GG	AA	GG	AG	AA	GG	AC	GG	AG	AG	AG	AG	AG	AG	CC	GG	CC	GG	AG	AC	AA	AA	AG	AA	AA	AG
DR186	NA	AA	GG	AA	GG	AA	GG	NA	AA	AA	AA	AA	AA	CC	CC	GG	GG	AA	AG	CC	GG	GG	GG	GG	AA	GG	GG	AA	GG	CC	GG	GG	GG	AG	GG	GG	GG	CC	GG	CC	GG	AA	CC	AA	AA	AA	GG	AA	GG
DR1552	AG	AA	GG	CC	AA	AA	GG	AG	AA	AA	AC	GG	GG	CC	AA	AG	GG	AA	GG	AC	AG	AG	GG	AG	AC	GG	AG	AG	AG	CC	GG	GG	GG	AA	GG	GG	GG	AC	GG	AC	AG	AG	AC	AA	AA	GG	GG	AG	GG
DR1631	AG	AA	GG	CC	AG	AA	GG	GG	AG	AA	AC	AA	AG	CC	AA	GG	GG	AA	GG	CC	AG	AG	AA	AG	AA	GG	AA	AA	GG	CC	GG	GG	GG	AA	GG	GG	GG	AA	GG	CC	GG	GG	CC	AA	AA	AA	GG	AA	GG
DR187	GG	AG	AG	AC	AG	AA	AG	GG	AG	AG	CC	AG	GG	CC	CC	GG	GG	AA	GG	CC	AG	AA	AG	GG	AA	GG	AG	AA	GG	CC	GG	AG	AG	AA	GG	GG	AG	AC	AG	CC	GG	AA	CC	AG	AA	AA	GG	AA	GG
DR188	GG	AG	AG	AC	AG	AA	AG	GG	AG	AG	CC	AG	GG	CC	CC	GG	GG	AA	GG	CC	AG	AA	AG	GG	AA	GG	AG	AA	GG	CC	GG	AG	AG	AA	GG	GG	AG	AC	AG	CC	GG	AA	CC	AG	AA	AA	GG	AA	GG
DR1632	AA	AA	GG	CC	AG	AA	GG	AG	AG	AA	CC	AG	AG	CC	AA	GG	GG	AA	AG	CC	AG	AG	AG	GG	AA	AG	AA	AA	GG	AC	AG	GG	GG	AA	GG	AG	GG	AC	GG	CC	GG	AG	CC	AG	AC	AG	AG	AA	AG
DR191	GG	AA	GG	CC	AG	AA	GG	AG	AA	AA	AA	GG	GG	CC	CC	GG	GG	AA	GG	AC	AG	GG	AG	GG	AA	GG	GG	AA	GG	CC	GG	GG	GG	AG	GG	GG	GG	CC	GG	AC	AG	AG	AC	AA	AA	GG	AG	AA	GG
DR1633	AA	AA	GG	AC	GG	AA	GG	AG	AG	AA	AC	AG	AG	AC	AC	GG	AG	AC	GG	CC	GG	AG	GG	GG	AA	GG	AG	AA	GG	AC	GG	AG	AG	AA	GG	GG	AG	AC	AG	CC	GG	AA	CC	AA	AA	AA	GG	AG	GG
DR1634	AA	AA	GG	CC	AA	AA	GG	AG	GG	AA	AC	AG	GG	CC	AA	AG	AG	AA	GG	CC	AG	AG	AG	AA	AC	GG	AA	AG	AG	CC	GG	GG	GG	AA	GG	GG	GG	AA	GG	CC	GG	AG	AC	AA	AA	AG	GG	AG	GG
DR1553	GG	AA	GG	CC	AG	AA	GG	GG	AA	AA	AC	AG	AG	CC	AA	GG	GG	AA	AG	AC	AG	AG	AG	GG	AA	GG	AG	AA	GG	CC	AA	GG	GG	AA	AG	AG	AG	CC	GG	AC	AG	GG	CC	AA	AA	AG	GG	AA	GG
DR1635	AG	AA	GG	CC	AG	AA	GG	GG	AG	AA	AC	AA	AG	CC	AA	GG	AG	AA	GG	CC	AG	AG	AA	AG	AA	GG	AA	AA	GG	CC	GG	GG	GG	AA	GG	GG	GG	AC	GG	CC	GG	GG	CC	AA	AA	AA	GG	AA	GG
DR1554	AG	AA	GG	CC	AA	AG	GG	AG	AA	AA	AC	GG	GG	CC	AA	AG	GG	AA	GG	AC	AG	AG	GG	AG	AC	GG	AG	AG	AG	CC	GG	GG	GG	AG	GG	GG	GG	AC	GG	AC	AG	AG	AC	AA	AA	GG	GG	AG	GG
DR1636	GG	AG	AG	AC	AG	AG	GG	GG	AA	AA	AC	AG	GG	AC	AC	GG	GG	AA	AG	CC	AG	AA	AG	GG	AA	GG	AA	AA	GG	CC	AG	AG	AG	AA	AG	AG	AG	AC	GG	CC	GG	AG	CC	AA	AA	AA	GG	AA	GG
DR1555	GG	AA	GG	CC	AG	AG	GG	GG	AG	AA	AC	GG	GG	AC	AA	GG	GG	AC	AG	AC	GG	AG	GG	GG	AA	GG	AG	AA	GG	CC	GG	AG	AG	AG	GG	GG	GG	AC	GG	AC	AG	AG	CC	AA	AA	AG	GG	AG	GG
DR1556	AG	AA	GG	CC	AA	AA	GG	AG	NA	AA	AC	GG	GG	CC	AA	AG	AG	AA	GG	AC	AG	AG	GG	AG	AC	GG	AG	AG	AG	CC	GG	GG	GG	AA	AG	AG	GG	AC	GG	AC	AG	AG	AC	AA	AA	GG	GG	AG	GG
DR1637	GG	AA	GG	AC	GG	AA	GG	AG	AA	AA	AC	AA	AA	CC	AC	GG	GG	AA	AG	CC	AG	AG	AG	GG	AA	GG	AG	AA	GG	CC	AG	GG	GG	AG	GG	GG	GG	CC	GG	CC	GG	AG	CC	AA	AA	AA	GG	AA	GG
DR1557	AA	AA	GG	AC	AG	AA	GG	AG	AA	AA	AC	AG	AG	CC	AC	AG	GG	AA	AG	CC	AG	AG	GG	AG	AC	GG	AG	AG	AG	CC	GG	GG	GG	AA	GG	GG	GG	AA	GG	CC	GG	AA	AC	AA	AA	AG	GG	AG	GG
DR1152	GG	AA	GG	AC	GG	AA	GG	AG	AA	AA	AC	AA	AA	CC	AC	GG	GG	AA	GG	CC	AG	AG	AG	GG	AA	GG	AG	AA	GG	AC	GG	GG	GG	AG	GG	GG	GG	CC	GG	CC	GG	AG	CC	AA	AA	AA	GG	AA	GG
DR1559	AA	AA	GG	AC	AG	AA	GG	AG	AA	AA	AC	AA	AG	CC	CC	GG	GG	AC	GG	CC	AG	GG	GG	AG	AA	GG	GG	AA	GG	CC	GG	GG	GG	AG	GG	AG	GG	CC	GG	AC	AG	AA	CC	AA	AA	AA	GG	AA	GG
DR1560	AA	AA	GG	CC	AG	AA	GG	AG	AA	AA	CC	GG	GG	CC	AC	AG	GG	AA	AG	CC	AG	AG	GG	AG	AC	GG	AG	AG	AG	AC	GG	GG	GG	AA	GG	AG	GG	AC	GG	CC	GG	AA	AC	AA	AA	AG	GG	AG	GG
DR1561	GG	AG	AG	AC	AA	AA	GG	GG	AA	AA	AC	AG	GG	CC	CC	GG	GG	AA	GG	AC	AG	AG	AG	GG	AA	GG	AG	AA	GG	CC	GG	NA	NA	AA	GG	GG	GG	AC	GG	AC	AG	AG	CC	AA	AA	AG	GG	AA	GG
DR1638	GG	AA	GG	CC	AA	AA	GG	GG	AA	AA	AA	GG	GG	CC	NA	GG	GG	AA	GG	AA	GG	GG	GG	GG	AA	GG	GG	AA	GG	CC	AG	NA	NA	AA	GG	AG	GG	CC	GG	AC	AG	GG	CC	AA	AA	GG	GG	AA	GG
DR1562	GG	AG	AG	AC	AG	AA	GG	GG	AA	AA	CC	AG	GG	CC	CC	GG	GG	AA	GG	AC	AG	AG	AG	AG	AC	AG	AA	AG	GG	CC	AG	GG	GG	GG	AG	GG	GG	AC	GG	AC	AG	AA	CC	AA	AA	AA	AG	AA	GG
DR1639	GG	AA	GG	CC	AG	AA	GG	AG	AG	AA	AC	AG	GG	AC	AC	GG	GG	AA	AG	CC	AG	GG	AA	AG	AA	AG	AG	AA	GG	AC	AG	GG	GG	AG	GG	GG	GG	AC	GG	CC	GG	AG	AC	AG	AA	AG	AA	AA	GG
DR1563	AG	AG	AG	AC	AA	AA	GG	AG	AA	AA	CC	AG	GG	CC	AC	AG	GG	AA	AG	CC	AA	AA	AG	AG	AC	GG	AA	AG	AG	AC	AG	GG	GG	AA	GG	GG	GG	AA	GG	CC	GG	AA	AC	AA	AA	AG	GG	AG	GG
DR1640	AG	AA	GG	CC	AG	AA	GG	AG	AA	AA	AC	GG	GG	CC	CC	GG	GG	AA	GG	AC	GG	GG	GG	GG	AA	GG	GG	AA	GG	AC	AG	GG	GG	AA	GG	AG	GG	CC	GG	AC	AG	AG	CC	AA	AA	AG	GG	AA	GG
DR1564	GG	AA	GG	CC	GG	AA	AG	GG	AG	AG	CC	GG	GG	CC	CC	GG	GG	AA	GG	AC	GG	AG	GG	AG	AC	AG	AG	AG	GG	CC	AA	AG	AG	AG	AG	GG	AG	AC	AG	AC	AG	AA	CC	AG	AA	AA	AG	AA	GG
DR1565	GG	AA	GG	CC	AG	AG	AG	GG	AG	AG	AC	GG	GG	CC	NA	GG	GG	AA	GG	AC	GG	AG	GG	GG	AA	GG	GG	AA	GG	CC	GG	NA	NA	AA	GG	GG	AG	CC	AG	AC	AG	AG	CC	AG	AA	AG	GG	AA	GG
DR1641	GG	AA	GG	CC	AG	AA	GG	GG	AA	AA	AC	GG	GG	CC	CC	GG	GG	AA	GG	AA	GG	GG	GG	AG	AC	AG	AG	AG	GG	CC	GG	GG	GG	AA	GG	GG	GG	AA	GG	AC	AG	AG	CC	AA	AA	AG	AG	AA	GG
DR1642	AG	AG	GG	CC	AG	AG	GG	AG	AA	AA	CC	GG	GG	CC	AC	GG	GG	AA	GG	CC	AG	AG	AG	AG	AC	AG	AA	AA	GG	CC	GG	GG	GG	AG	GG	AG	GG	CC	GG	CC	GG	AG	CC	AG	AC	AG	AG	AA	AG
DR1566	GG	AA	GG	AC	GG	AA	GG	AG	AA	AA	AC	AG	AG	CC	CC	GG	GG	AA	GG	AC	GG	GG	GG	AG	AC	AG	AG	AG	GG	CC	AG	GG	GG	GG	AG	GG	GG	AC	GG	AC	AG	AA	CC	AA	AA	AA	AG	AA	GG
DR1643	AA	AA	GG	CC	AG	AA	GG	AG	AG	AA	AC	AG	GG	CC	AA	GG	GG	AA	GG	CC	AG	GG	AG	AG	AA	AG	AA	AA	GG	AC	GG	GG	GG	AA	GG	AG	GG	AC	GG	CC	GG	AG	CC	AG	AC	AG	AG	AA	AG
DR1567	GG	AA	GG	AC	GG	AA	GG	AG	AA	AA	AA	AG	AG	CC	CC	GG	NA	AA	AG	CC	AG	GG	AG	GG	AA	GG	GG	AA	GG	CC	GG	GG	GG	GG	GG	GG	GG	CC	GG	CC	GG	AA	AC	AA	AA	AG	AG	AA	GG
DR1568	AG	AA	GG	CC	AG	AA	GG	AG	AA	AA	AC	AG	GG	AA	AA	AG	GG	AA	AG	CC	GG	AA	GG	AG	AA	AG	AG	AA	GG	CC	AA	NA	NA	AA	AG	AG	AG	AC	GG	CC	GG	GG	CC	AA	AA	AA	GG	AA	GG
DR1644	GG	AA	GG	AC	AG	AG	GG	AG	AA	AA	AA	AG	AG	CC	CC	GG	GG	AA	GG	AC	GG	GG	GG	GG	AA	GG	GG	AA	GG	CC	AG	GG	GG	AA	GG	GG	GG	AC	GG	AC	AG	AG	CC	AA	AA	AG	GG	AA	GG
DR1569	GG	AA	GG	CC	AG	AG	GG	GG	AG	AA	AA	AG	GG	CC	AA	GG	GG	AA	AG	AC	AG	GG	AG	AG	AA	GG	AG	AA	GG	CC	GG	GG	GG	AG	GG	GG	GG	AC	GG	AC	AG	GG	CC	AA	AA	AG	GG	AA	GG
DR228	GG	AA	GG	CC	AA	AA	GG	GG	AG	AA	AC	AG	GG	AC	AA	GG	GG	AA	GG	AC	GG	GG	AG	AG	AA	AG	AG	AA	GG	CC	GG	NA	NA	AG	GG	AG	GG	CC	GG	AC	AG	GG	CC	AG	AA	AG	AG	AA	GG
DR1570	GG	AA	GG	AC	GG	AA	GG	AG	AA	AA	AA	AG	AG	CC	CC	GG	GG	AA	GG	CC	AG	GG	AG	GG	AA	GG	GG	AA	GG	AA	AA	GG	GG	GG	GG	GG	GG	CC	GG	CC	GG	AA	AC	AA	AA	AG	AG	AA	GG
DR232	AG	AG	AG	AC	AG	AA	GG	AG	AA	AA	CC	AG	GG	CC	AC	GG	GG	AA	AG	CC	AG	AG	AG	GG	AA	AG	AA	AA	GG	CC	GG	GG	GG	AG	GG	AG	GG	CC	GG	CC	GG	AA	CC	AG	AC	AG	AG	AA	AG
DR1645	GG	AG	AG	AC	AG	AA	GG	AG	AA	AA	AC	AG	GG	CC	CC	GG	GG	AA	AG	CC	AA	AG	AA	GG	AA	GG	AG	AA	GG	AC	GG	GG	GG	AG	GG	GG	GG	AC	GG	CC	GG	AA	AC	AA	AA	AG	AG	AA	GG
DR1646	GG	AA	GG	CC	GG	AA	AG	GG	AG	AG	AC	GG	GG	AC	AA	GG	AG	AA	GG	CC	GG	AA	GG	GG	AA	GG	AG	AA	GG	CC	GG	AG	AG	AA	AG	AG	AA	CC	AG	CC	GG	AG	CC	AG	AA	AA	AG	AA	AG
DR1647	AG	AA	GG	CC	AA	AG	GG	AG	AG	AA	AC	AA	GG	CC	AC	GG	GG	AC	GG	CC	AG	GG	AG	AA	AA	GG	AG	AA	GG	CC	GG	GG	GG	AA	AG	AG	AG	AC	GG	AC	AG	AG	CC	AA	AA	AA	GG	AA	GG
DR1648	AA	AA	GG	AC	AG	AA	GG	AG	AG	AA	AA	AA	AG	CC	AC	GG	GG	AA	GG	CC	AG	GG	AG	AG	AA	GG	AG	AA	GG	CC	AG	GG	GG	AA	GG	GG	GG	AA	GG	CC	GG	AG	CC	AA	AA	AA	GG	AA	GG
DR1649	GG	AA	GG	AC	GG	AA	AG	AG	AG	AG	AC	AG	AG	CC	CC	GG	AG	AA	GG	CC	GG	AG	GG	GG	AA	GG	GG	AA	GG	AA	AG	AG	AG	AG	GG	GG	AG	CC	AG	CC	GG	AA	CC	AG	AA	AA	GG	AA	GG
DR1571	AG	AA	GG	CC	AG	AG	AG	AG	AG	AG	CC	AG	GG	AC	NA	AG	GG	AA	GG	CC	GG	AA	GG	AG	AA	AG	GG	AA	GG	CC	GG	AG	AG	AA	GG	GG	AG	AC	AG	CC	GG	AG	CC	AG	AA	AA	GG	AA	GG
DR1650	GG	AA	GG	CC	AG	AA	AG	GG	AG	AG	AC	GG	GG	CC	NA	GG	GG	AA	GG	AC	GG	AG	GG	GG	AA	GG	GG	AA	GG	CC	GG	AG	AG	AA	GG	GG	AG	CC	AG	AC	AG	AG	CC	AG	AA	AG	GG	AA	GG
DR1651	AA	AA	GG	AC	GG	AA	GG	AG	AA	AA	AC	AG	AG	CC	AC	GG	AG	AA	GG	CC	GG	GG	GG	GG	AA	AG	AG	AA	GG	CC	GG	GG	GG	AG	GG	GG	GG	CC	GG	CC	GG	AA	CC	AG	AC	AG	AG	AA	AG
DR1652	AG	AA	GG	AC	GG	AG	GG	AG	AA	AA	AC	AG	AG	AC	CC	GG	GG	AA	AG	AC	AG	GG	AG	GG	AA	GG	AG	AG	GG	CC	GG	GG	GG	AA	GG	GG	AG	AC	GG	AC	AG	AA	CC	AA	AA	AA	AG	AA	GG
DR1653	GG	AG	GG	CC	AA	AA	GG	GG	AA	AA	AC	GG	GG	CC	CC	GG	AG	AA	GG	AC	AG	AG	AG	AG	AC	GG	AG	AA	GG	AC	GG	GG	GG	AA	GG	GG	GG	AC	GG	AC	AG	GG	CC	AA	AA	AG	GG	AA	GG
DR1654	AG	AA	GG	CC	AG	AG	GG	GG	AG	AA	AC	AG	GG	AC	AA	GG	GG	AA	GG	CC	AG	GG	AA	AG	AA	GG	AA	AG	GG	CC	GG	GG	GG	AA	GG	GG	AG	AC	GG	CC	GG	GG	CC	AG	AA	AA	GG	AA	GG
DR1572	AG	AA	GG	CC	GG	AA	GG	AG	AG	AA	CC	GG	GG	AC	AA	GG	GG	AC	GG	CC	GG	AG	GG	GG	AA	AG	AA	AA	GG	AC	GG	AG	AG	AA	GG	AA	GG	CC	GG	CC	GG	AA	CC	AG	AC	AG	AG	AG	AG
DR1655	AG	AA	GG	CC	AG	AA	AG	GG	GG	AG	AC	AG	GG	CC	AA	GG	AG	AA	GG	CC	AG	AG	AG	AG	AA	GG	AG	AA	GG	CC	AG	AG	AG	AA	GG	AG	AG	CC	AG	CC	GG	AG	CC	AG	AA	AA	GG	AA	GG
DR1656	AG	AA	GG	CC	AG	AA	AG	AG	GG	AG	CC	GG	GG	CC	AA	AG	GG	AA	GG	CC	AG	AA	GG	AG	AC	GG	AG	AG	AG	CC	GG	AG	AG	AA	GG	GG	AG	AC	AG	CC	GG	AA	AC	AG	AA	AG	GG	AG	GG
DR1657	GG	AA	GG	CC	GG	AA	AG	GG	AG	AG	AC	GG	GG	AC	AA	GG	GG	AA	GG	CC	GG	AA	GG	GG	AA	GG	AG	AA	GG	CC	AG	AG	AG	AA	AG	AG	AA	CC	AG	CC	GG	AG	CC	AG	AA	AA	AG	AA	AG
DR1658	GG	AA	GG	CC	GG	AA	AG	GG	AG	AG	CC	AG	AG	CC	AA	GG	GG	AA	GG	CC	AG	AA	AG	GG	AA	GG	AG	AA	GG	AC	GG	AG	AG	AG	GG	GG	GG	AC	GG	CC	GG	AG	CC	AG	AA	AA	GG	AA	GG
DR1659	GG	AA	GG	CC	AA	AA	GG	GG	GG	AG	CC	GG	GG	CC	NA	AG	GG	AA	GG	CC	AG	AA	GG	AG	AA	AG	GG	AA	GG	AC	AA	AG	AG	AA	AG	AA	AG	CC	GG	CC	GG	AA	AC	AG	AA	AG	AG	AA	GG
DR1660	GG	AA	GG	AC	GG	AA	GG	AG	AG	AA	AC	AG	AG	AC	AC	GG	GG	AC	AG	CC	GG	AG	GG	GG	AA	GG	AG	AA	GG	CC	GG	AG	AG	AG	GG	AG	GG	AC	GG	CC	GG	AA	CC	AA	AA	AA	GG	AG	GG
DR1661	AG	AA	GG	CC	AG	AG	AG	AG	AG	AG	CC	AG	GG	CC	CC	GG	AG	AC	AG	CC	AG	AG	GG	AG	AA	GG	GG	AA	GG	CC	GG	AG	AG	AA	GG	AG	AG	CC	AG	AC	AG	AA	CC	AG	AA	AA	GG	AA	GG
DR1662	AG	AG	AG	AC	AA	AA	GG	AG	AA	AA	CC	AA	GG	AC	CC	AG	GG	AA	AG	CC	AG	AA	AG	AG	AA	AG	AG	AA	GG	CC	AG	GG	GG	AA	GG	GG	GG	AA	GG	CC	GG	AG	CC	AA	AA	AA	GG	AA	GG
DR1663	AG	AG	AG	AC	AG	AA	GG	AG	AA	AA	CC	AG	GG	CC	AC	GG	AG	AA	GG	CC	AA	AA	AG	AG	AC	GG	AA	AG	GG	AC	GG	GG	GG	AA	GG	GG	AG	AC	AG	CC	GG	AA	AC	AA	AA	AG	GG	AG	GG
DR1664	GG	AA	GG	CC	GG	AA	AG	GG	AG	AG	AC	GG	GG	AC	AA	GG	GG	AA	GG	CC	GG	AA	GG	GG	AA	GG	AG	AA	GG	CC	GG	AG	AG	AA	AG	AG	AG	AC	GG	CC	GG	AG	CC	AG	AA	AA	AG	AA	AG
DR1665	GG	AA	GG	CC	AG	AA	GG	GG	AG	AA	CC	AA	AG	AC	AA	GG	GG	AA	AG	CC	AG	AG	AA	AG	AA	AG	AA	AA	GG	CC	GG	GG	GG	AG	GG	GG	GG	CC	GG	CC	GG	GG	CC	AG	AA	AA	AG	AA	GG
DR1573	AG	AA	GG	CC	AG	AA	GG	GG	GG	AA	AC	AG	GG	AC	AA	GG	GG	AC	GG	CC	AG	AG	AG	AG	AA	GG	AA	AA	GG	AC	AG	AG	AG	AG	GG	GG	GG	AA	GG	CC	GG	AG	CC	AA	AA	AA	GG	AG	GG
DR1666	AG	AA	AG	AC	AG	AA	GG	AG	AG	AA	CC	AG	GG	AC	AA	AG	GG	AA	GG	CC	AA	AG	AG	AA	AC	AG	AG	AG	AG	CC	AG	GG	GG	AA	AG	AG	GG	AA	GG	AC	AG	AA	AC	AG	AC	GG	AG	AG	GG
DR1667	GG	AA	GG	AC	GG	AA	GG	AG	AA	AA	AC	AA	AA	CC	AC	GG	GG	AA	GG	CC	AG	AG	AG	GG	AA	GG	AG	AA	GG	CC	GG	GG	GG	AG	GG	GG	GG	CC	GG	CC	GG	AG	CC	AA	AA	AA	GG	AA	GG
DR1668	GG	AA	GG	CC	AG	AG	GG	GG	AG	AA	AC	GG	GG	AC	AA	GG	GG	AC	AG	AC	GG	AG	GG	GG	AA	GG	AG	AA	GG	CC	GG	AG	AG	AG	GG	AG	GG	AC	GG	AC	AG	AG	CC	AA	AA	AG	GG	AG	GG
DR1574	AG	AG	AG	AC	AA	AA	GG	AG	AA	AA	CC	AA	GG	CC	CC	GG	GG	AC	GG	CC	AA	AG	AG	AG	AA	GG	AG	AA	GG	CC	GG	GG	GG	AG	GG	AG	GG	CC	GG	AC	AG	AA	CC	AA	AA	AA	GG	AA	GG
DR1669	GG	AG	AG	AC	AG	AA	GG	AG	AA	AA	AC	AG	GG	CC	CC	GG	GG	AA	AG	CC	AA	AG	AA	GG	AA	GG	AG	AA	GG	CC	GG	GG	GG	GG	GG	GG	GG	CC	GG	CC	GG	AA	AC	AA	AA	AG	AG	AA	GG
DR1575	GG	AA	GG	CC	AG	AA	GG	GG	AG	AA	CC	AG	GG	AC	AC	GG	GG	AA	GG	AC	GG	GG	AG	AA	AC	AA	AA	AG	GG	CC	AA	GG	GG	AG	AG	AG	GG	AC	GG	AC	AG	AG	CC	AG	AA	AA	AA	AA	GG
DR1670	GG	AA	GG	CC	GG	AA	AG	GG	AG	AG	CC	AG	AG	CC	AA	GG	GG	AA	GG	CC	AG	AA	AG	GG	AA	GG	AG	AA	GG	AA	GG	AG	AG	AA	GG	GG	AG	CC	AG	CC	GG	AG	CC	AG	AA	AA	GG	AA	GG
DR1671	AA	AA	GG	AC	AG	AA	GG	NA	AG	AA	AC	AG	AG	CC	AC	AG	GG	AA	AG	CC	AG	AG	GG	AG	AC	GG	AG	AG	AG	AC	GG	GG	GG	AG	AG	AG	AG	CC	GG	CC	GG	AA	AC	AA	AA	AG	GG	AG	GG
DR1576	AG	AA	GG	CC	AA	AA	GG	AG	NA	AA	AC	GG	GG	CC	AA	AG	GG	AA	AG	AC	AG	AG	GG	AG	AC	GG	AG	AG	AG	CC	AG	GG	GG	AA	GG	AG	GG	AC	GG	AC	AG	AG	AC	AA	AA	GG	GG	AG	GG
DR1672	AG	AG	GG	CC	AG	AA	GG	AG	AA	AA	CC	GG	GG	CC	AC	GG	GG	AA	GG	CC	AG	AG	AG	AG	AC	AG	AA	AA	GG	CC	GG	GG	GG	AA	GG	AG	GG	AC	GG	CC	GG	AG	CC	AG	AC	AG	AG	AA	AG
DR1673	GG	AA	GG	CC	AG	AA	GG	GG	AG	AA	AC	GG	GG	AC	AA	GG	GG	AC	AG	AC	GG	AG	GG	GG	AA	GG	AG	AA	GG	AC	AG	AG	AG	AA	GG	AA	GG	AC	GG	AC	AG	AG	CC	AA	AA	AG	GG	AG	GG
DR1674	AA	AA	GG	CC	AG	AA	GG	AG	AG	AA	AC	AG	GG	CC	AA	GG	GG	AA	GG	CC	AG	GG	AG	AG	AA	AG	AA	AA	GG	CC	AG	GG	GG	AA	GG	AG	GG	AC	GG	CC	GG	AG	CC	AG	AC	AG	AG	AA	AG
DR1675	GG	AA	GG	CC	AA	AG	GG	GG	AG	AG	AC	GG	GG	CC	NA	GG	GG	AA	AG	AC	GG	AG	GG	GG	AA	GG	GG	AA	GG	AC	AG	AG	AG	AA	GG	AG	GG	CC	GG	AC	AG	AG	CC	AG	AA	AG	GG	AA	GG
DR1676	GG	AA	GG	CC	AG	AG	AG	GG	GG	GG	CC	GG	GG	CC	NA	GG	GG	AA	AG	CC	GG	AA	GG	GG	AA	GG	GG	AA	GG	AC	AA	AG	AG	AG	GG	GG	AG	CC	AG	CC	GG	AA	CC	GG	AA	AA	GG	AA	GG
DR1677	GG	AA	GG	AC	GG	AA	AG	AG	AG	AG	AC	AG	AG	CC	CC	GG	GG	AA	GG	CC	GG	AG	GG	GG	AA	GG	GG	AA	GG	CC	GG	AG	AG	AG	GG	GG	AG	CC	AG	CC	GG	AA	CC	AG	AA	AA	GG	AA	GG
DR309	GG	AA	GG	CC	GG	AA	AG	GG	GG	AG	CC	GG	GG	AC	AA	GG	GG	AC	GG	CC	GG	AA	GG	GG	AA	GG	AG	AA	GG	CC	AA	AG	AG	AA	GG	AG	AG	AC	AG	CC	GG	AA	CC	AG	AA	AA	GG	AG	GG
DR1678	GG	AA	GG	CC	GG	AG	AG	GG	AG	AG	CC	GG	GG	CC	CC	GG	GG	AA	GG	AC	GG	AG	GG	AG	AC	AG	AG	AG	GG	CC	GG	AG	AG	AG	AG	GG	GG	AA	GG	AC	AG	AA	CC	AG	AA	AA	AG	AA	GG
DR1679	NA	AA	GG	AA	GG	AA	GG	NA	AA	AA	AA	AA	AA	CC	CC	GG	AG	AA	GG	CC	GG	AG	GG	GG	AA	GG	AG	AA	GG	CC	GG	GG	GG	AG	GG	GG	GG	AC	GG	CC	GG	AG	CC	AA	AA	AA	AG	AA	AG
DR1577	GG	AA	GG	AC	GG	AG	GG	AG	AA	AA	AC	AA	AA	CC	AC	GG	GG	AA	AG	CC	AG	AG	AG	GG	AA	GG	AG	AA	GG	AA	GG	GG	GG	AG	GG	GG	GG	CC	GG	CC	GG	AG	CC	AA	AA	AA	GG	AA	GG
DR1680	AA	AA	GG	CC	AA	AA	GG	AG	GG	AA	AC	AG	GG	CC	AA	AG	AG	AA	GG	CC	AG	GG	AA	AG	AA	GG	AG	AA	GG	CC	GG	GG	GG	AA	GG	GG	GG	AA	GG	CC	GG	AG	AC	AA	AA	AG	AG	AA	GG
DR1681	AG	AA	GG	CC	AG	AA	GG	AG	AA	AA	CC	AG	GG	CC	CC	GG	GG	AC	GG	AC	AG	GG	GG	AA	AC	AG	AG	AG	GG	CC	AG	GG	GG	AA	GG	AG	GG	AC	GG	AC	AG	AA	CC	AA	AA	AA	AG	AA	GG
DR1682	GG	AA	GG	CC	AG	AA	GG	GG	AA	AA	AA	GG	GG	AC	AA	GG	GG	AA	GG	AC	GG	AG	GG	GG	AA	GG	AG	AA	GG	CC	AG	AG	AG	AA	AG	AG	AG	AC	GG	AC	AG	GG	CC	AA	AA	AG	AG	AA	AG
DR1683	GG	AA	GG	CC	AG	AA	AG	GG	AG	AG	AC	GG	GG	CC	NA	GG	GG	AA	AG	AC	GG	AG	GG	GG	AA	GG	GG	AA	GG	CC	GG	AG	AG	AA	GG	GG	AG	CC	AG	AC	AG	AG	CC	AG	AA	AG	GG	AA	GG
DR332	AG	AA	GG	CC	GG	AA	GG	AG	AG	AA	CC	GG	GG	AC	AA	GG	GG	AC	AG	CC	GG	AG	GG	GG	AA	AG	AA	AA	GG	CC	AG	AG	AG	AG	GG	GG	GG	AC	GG	CC	GG	AA	CC	AG	AC	AG	AG	AG	AG
DR334	GG	AA	GG	CC	AA	AA	GG	GG	AG	AA	AC	AG	GG	AC	AA	GG	GG	AA	GG	AC	GG	GG	AG	AG	AA	AG	AG	AA	GG	AC	GG	NA	NA	AA	GG	AG	GG	CC	GG	AC	AG	GG	CC	AG	AA	AG	AG	AA	GG
DR1684	GG	AA	GG	AC	AG	AA	GG	AG	AA	AA	AA	AG	AG	CC	CC	GG	GG	AA	GG	AC	GG	GG	GG	GG	AA	GG	GG	AA	GG	CC	GG	GG	GG	AG	GG	GG	GG	CC	GG	AC	AG	AG	CC	AA	AA	AG	GG	AA	GG
DR1685	GG	AA	GG	AC	GG	AA	AG	AG	AG	AG	AC	AG	AG	CC	CC	GG	GG	AA	GG	CC	GG	AA	GG	GG	AA	GG	AG	AA	GG	CC	AG	AG	AG	AA	GG	GG	AG	AC	AG	CC	GG	AG	CC	AG	AA	AA	AG	AA	AG
DR1686	AA	AA	GG	CC	AA	AA	GG	NA	GG	AA	CC	GG	GG	CC	AA	AG	GG	AA	GG	CC	AA	AA	GG	AA	CC	GG	AA	GG	AA	AC	AG	GG	GG	AA	GG	GG	GG	AA	GG	CC	GG	AA	AA	AA	AA	GG	GG	GG	GG
DR1687	AG	AA	GG	CC	AA	AA	GG	AG	NA	AA	AC	GG	GG	CC	AA	AG	GG	AA	GG	AC	AG	AG	GG	AG	AC	GG	AG	AG	AG	CC	GG	GG	GG	AG	GG	GG	GG	CC	GG	AC	AG	AG	AC	AA	AA	GG	GG	AG	GG
DR1688	GG	AA	GG	AC	GG	AA	GG	AG	AA	AA	AC	AG	AG	CC	CC	GG	GG	AA	GG	AC	GG	GG	GG	AG	AC	AG	AG	AG	GG	AC	AG	GG	GG	AG	GG	GG	GG	AC	GG	AC	AG	AA	CC	AA	AA	AA	AG	AA	GG
DR1689	AG	AG	GG	CC	AG	AA	GG	AG	AA	AA	CC	GG	GG	CC	AC	GG	GG	AA	GG	CC	AG	AG	AG	AG	AC	AG	AA	AA	GG	CC	GG	GG	GG	AG	GG	AG	GG	CC	GG	CC	GG	AG	CC	AG	AC	AG	AG	AA	AG
DR342	GG	AA	GG	CC	AG	AG	AG	GG	AG	AG	AC	GG	GG	CC	NA	GG	GG	AA	GG	AC	GG	AG	GG	GG	AA	GG	GG	AA	GG	CC	GG	AG	AG	AA	GG	GG	AG	CC	AG	AC	AG	AG	CC	AG	AA	AG	GG	AA	GG
DR1690	AG	AA	GG	CC	AG	AG	GG	AG	NA	AA	AC	GG	GG	AC	AA	AG	GG	AA	AG	CC	AG	AA	GG	AG	AC	GG	AA	AG	AG	CC	GG	AG	AG	AA	GG	GG	GG	AA	GG	CC	GG	AG	AC	AA	AA	AG	GG	AG	GG
DR1691	AG	AA	GG	CC	AG	AA	AG	GG	GG	AG	AC	AG	GG	CC	AA	GG	GG	AA	GG	CC	AG	AG	AG	AG	AA	GG	AG	AA	GG	CC	GG	AG	AG	AA	GG	GG	AG	AC	AG	CC	GG	AG	CC	AG	AA	AA	GG	AA	GG
DR1692	AG	AA	GG	CC	GG	AA	AG	AG	AG	AG	CC	GG	GG	CC	AA	GG	GG	AA	AG	CC	GG	AG	GG	GG	AA	AG	AG	AA	GG	CC	GG	AG	AG	AA	GG	AG	AG	CC	AG	CC	GG	AA	CC	GG	AC	AG	AG	AA	AG
DR1693	GG	AA	GG	AC	GG	AG	AG	AG	AG	AG	AC	AG	AG	CC	CC	GG	GG	AA	GG	CC	GG	AG	GG	GG	AA	GG	GG	AA	GG	CC	GG	AG	AG	AG	GG	GG	GG	CC	GG	CC	GG	AA	CC	AG	AA	AA	GG	AA	GG
DR1694	AG	AA	GG	CC	GG	AA	GG	AG	AA	AA	CC	GG	GG	CC	AC	GG	GG	AA	GG	AC	GG	GG	GG	AG	AC	AA	AA	AG	GG	AC	GG	GG	GG	AA	GG	AG	GG	AC	GG	AC	AG	AA	CC	AG	AC	AG	AA	AA	AG
DR1695	AG	AA	GG	CC	AG	AA	AG	AG	GG	AG	CC	GG	GG	CC	AA	AG	GG	AA	GG	CC	AG	AA	GG	AG	AC	GG	AG	AG	AG	AC	AG	AG	AG	AA	GG	GG	AG	AC	AG	CC	GG	AA	AC	AG	AA	AG	GG	AG	GG
DR1696	AA	AA	GG	AC	GG	AA	GG	AG	AA	AA	AC	AG	AG	CC	AC	GG	AG	AA	GG	CC	GG	GG	GG	GG	AA	AG	AG	AA	GG	AC	AA	GG	GG	AG	GG	AG	GG	CC	GG	CC	GG	AA	CC	AG	AC	AG	AG	AA	AG
DR1697	GG	AA	GG	AC	AG	AA	GG	AG	AA	AA	AA	AG	AG	CC	CC	GG	GG	AA	GG	AC	GG	GG	GG	GG	AA	GG	GG	AA	GG	CC	AG	GG	GG	AG	GG	GG	GG	CC	GG	AC	AG	AG	CC	AA	AA	AG	GG	AA	GG
DR1578	GG	AA	GG	AA	GG	AG	GG	AG	AA	AA	AA	AA	AA	CC	CC	GG	GG	AA	GG	CC	GG	AG	GG	GG	AA	GG	AG	AA	GG	CC	GG	GG	GG	AG	GG	GG	GG	AC	GG	CC	GG	AG	CC	AA	AA	AA	AG	AA	AG
DR1698	GG	AA	GG	AC	AG	AA	GG	AG	AG	AG	AC	AG	AG	CC	CC	GG	AG	AA	GG	CC	GG	AG	GG	GG	AA	GG	GG	AA	GG	CC	AG	AG	AG	AG	GG	GG	GG	CC	GG	CC	GG	AA	CC	AG	AA	AA	GG	AA	GG
DR1699	AG	AA	GG	CC	AA	AA	GG	AG	AA	AA	AC	AG	GG	CC	CC	GG	GG	AC	GG	AC	AG	GG	GG	AG	AA	GG	GG	AA	GG	CC	GG	GG	GG	AA	GG	AG	GG	CC	GG	AC	AG	AG	CC	AA	AA	AG	GG	AA	GG
DR1700	AG	AA	GG	CC	GG	AG	GG	AG	AA	AA	AC	GG	GG	CC	AC	GG	GG	AA	GG	CC	AG	GG	AG	GG	AA	AG	AG	AA	GG	AC	AG	GG	GG	AG	GG	AG	GG	CC	GG	CC	GG	AA	AC	AG	AC	GG	AA	AA	AG
DR363	GG	AA	GG	CC	AG	AG	GG	GG	AA	AA	AC	AG	AG	CC	AA	GG	GG	AA	GG	AC	AG	AG	AG	GG	AA	GG	AG	AA	GG	CC	AG	GG	GG	AA	GG	GG	GG	CC	GG	AC	AG	GG	CC	AA	AA	AG	GG	AA	GG
DR1701	NA	AA	GG	AA	GG	AA	GG	NA	AA	AA	AA	AA	AA	CC	CC	GG	GG	AA	AG	CC	GG	GG	GG	GG	AA	GG	GG	AA	GG	CC	AA	GG	GG	AG	GG	GG	GG	CC	GG	CC	GG	AA	CC	AA	AA	AA	GG	AA	GG
DR1702	AG	AA	GG	CC	AG	AG	GG	AG	AA	AA	AC	GG	GG	CC	AA	GG	GG	AA	GG	AC	GG	GG	GG	GG	AA	AG	AG	AA	GG	CC	GG	GG	GG	AA	GG	AG	GG	AC	GG	AC	AG	AG	CC	AG	AC	GG	AG	AA	AG
DR1579	GG	AA	GG	CC	GG	AG	GG	GG	AA	AA	AC	GG	GG	AC	AC	GG	GG	AA	AG	AC	GG	AG	GG	AG	AC	AG	AA	AG	GG	CC	AG	AG	AG	AA	AG	AG	AG	CC	GG	AC	AG	AG	CC	AA	AA	AA	AG	AA	GG
DR1703	AA	AA	GG	AC	AG	AA	GG	NA	AG	AA	AC	AG	AG	CC	AC	NA	GG	AA	GG	CC	AG	AG	GG	AG	AC	GG	AG	AG	AG	CC	AG	GG	GG	AG	GG	AG	GG	CC	GG	CC	GG	AA	AC	AA	AA	AG	GG	AG	GG
DR1704	GG	AA	GG	CC	AA	AG	GG	GG	AG	AG	AC	GG	GG	CC	NA	GG	GG	AA	GG	AC	GG	AG	GG	GG	AA	GG	GG	AA	GG	CC	AG	AG	AG	AG	AG	AG	GG	AA	GG	AC	AG	AG	CC	AG	AA	AG	GG	AA	GG
DR1705	NA	AA	GG	AA	GG	AA	GG	AG	AA	AA	AA	AA	AA	CC	CC	GG	GG	AA	AG	CC	GG	GG	GG	GG	AA	GG	GG	AA	GG	AC	GG	GG	GG	GG	GG	GG	GG	CC	GG	CC	GG	AA	CC	AA	AA	AA	GG	AA	GG
DR1706	NA	AA	GG	AA	GG	AA	GG	NA	AA	AA	AA	AA	AA	CC	CC	GG	GG	AA	GG	CC	GG	GG	GG	GG	AA	GG	GG	AA	GG	CC	GG	GG	GG	AG	GG	GG	GG	CC	GG	CC	GG	AA	CC	AA	AA	AA	GG	AA	GG
DR1707	AG	AA	GG	CC	GG	AA	GG	AG	AG	AA	CC	GG	GG	AA	AA	GG	GG	AC	AG	AC	GG	AG	GG	GG	AA	GG	AA	AA	GG	AC	GG	AG	AG	AA	GG	AG	GG	AC	GG	CC	GG	AA	CC	AA	AA	AG	GG	AG	GG
DR1580	GG	AG	AG	AA	AG	AA	GG	AG	AA	AA	AC	AA	AG	CC	CC	GG	GG	AA	AG	CC	AG	AG	AG	GG	AA	GG	AG	AA	GG	CC	GG	GG	GG	GG	GG	GG	GG	CC	GG	CC	GG	AA	CC	AA	AA	AA	GG	AA	GG
DR1708	GG	AG	AG	AC	AG	AG	AG	GG	AG	AG	CC	AG	GG	CC	CC	GG	GG	AA	GG	CC	AG	AA	AG	GG	AA	GG	AG	AA	GG	CC	GG	AG	AG	AA	GG	GG	AG	AC	AG	CC	GG	AA	CC	AG	AA	AA	GG	AA	GG
DR1709	GG	AA	GG	CC	GG	AA	GG	AG	AG	AA	AC	GG	GG	AC	AC	GG	GG	AA	GG	CC	AG	GG	AG	GG	AA	GG	GG	AA	GG	CC	GG	AG	AG	AG	GG	AG	GG	AC	GG	CC	GG	AA	AC	AA	AA	AG	AG	AA	GG
DR1710	AA	AA	GG	AC	AG	AA	GG	NA	AG	AA	AC	AG	AG	CC	AC	AG	GG	AA	GG	CC	AG	AA	GG	AG	AC	GG	AA	AG	AG	CC	AG	GG	GG	AA	GG	GG	GG	AA	GG	CC	GG	AG	AC	AA	AA	AG	AG	AG	AG
DR396	GG	AA	GG	CC	AG	AA	GG	GG	AG	AA	CC	AA	AG	AC	AA	GG	GG	AA	GG	CC	AG	AG	AA	AG	AA	AG	AA	AA	GG	CC	AG	GG	GG	AA	GG	GG	GG	AC	GG	CC	GG	GG	CC	AG	AA	AA	AG	AA	GG
DR1712	GG	AA	GG	CC	GG	AG	AG	GG	GG	AG	CC	GG	GG	AC	AA	GG	GG	AC	GG	CC	GG	AA	GG	GG	AA	GG	AG	AA	GG	AC	GG	AG	AG	AG	AG	GG	AG	AC	AG	CC	GG	AA	CC	AG	AA	AA	GG	AG	GG
DR399	GG	AG	AG	AC	AG	AA	GG	AG	AA	AA	AC	AG	AG	CC	AC	GG	GG	AA	GG	CC	AA	AA	AA	GG	AA	AG	AA	AA	GG	AC	AG	GG	GG	AA	AG	AG	GG	AA	GG	CC	AG	AA	CC	AA	AC	AG	AG	AA	AG
DR1581	GG	AG	GG	CC	AA	AG	GG	GG	AA	AA	AC	GG	GG	CC	CC	GG	GG	AA	GG	AC	AG	AG	AG	AG	AC	GG	AG	AA	GG	CC	GG	GG	GG	AA	GG	AG	GG	AC	GG	AC	AG	GG	CC	AA	AA	AG	GG	AA	GG
DR404	GG	AG	AG	AC	AG	AA	GG	GG	AA	AA	CC	AG	GG	CC	CC	GG	GG	AA	GG	AC	AG	AG	AG	AG	AC	AG	AA	AG	GG	CC	AG	GG	GG	AG	AG	GG	GG	AA	GG	AC	AG	AA	CC	AA	AA	AA	AG	AA	GG
DR1713	AG	AA	GG	CC	GG	AG	AG	AG	AG	AG	CC	GG	GG	CC	AA	GG	GG	AA	AG	CC	GG	AG	GG	GG	AA	AG	AG	AA	GG	CC	GG	AG	AG	AA	GG	AG	AG	CC	AG	CC	GG	AA	CC	GG	AC	AG	AG	AA	AG
DR1714	GG	AA	GG	AC	AG	AA	GG	AG	AG	AG	AC	AG	AG	CC	CC	GG	GG	AA	GG	CC	GG	AG	GG	GG	AA	GG	GG	AA	GG	AC	AA	AG	AG	AG	GG	AG	GG	CC	GG	CC	GG	AA	CC	AG	AA	AA	GG	AA	GG
DR1715	AG	AA	GG	CC	AG	AG	GG	AG	AG	AA	CC	GG	GG	CC	AA	AG	GG	AA	GG	CC	AG	AG	GG	AG	AC	AG	AA	AG	AG	CC	AG	GG	GG	AA	GG	AG	GG	AC	GG	CC	GG	AA	AC	AG	AC	GG	AG	AG	AG
DR1716	GG	AA	GG	AC	AG	AA	GG	AG	AA	AA	AA	AG	AG	CC	CC	GG	GG	AA	AG	AC	GG	GG	GG	GG	AA	GG	GG	AA	GG	CC	AG	GG	GG	AG	GG	AG	GG	CC	GG	AC	AG	AG	CC	AA	AA	AG	GG	AA	GG
DR1717	GG	AA	GG	AC	GG	AA	GG	AG	AG	AA	AC	AG	AG	AC	AC	GG	AG	AC	GG	CC	GG	AG	GG	GG	AA	GG	AG	AA	GG	AC	GG	AG	AG	AA	GG	AG	GG	AC	GG	CC	GG	AA	CC	AA	AA	AA	GG	AG	GG
DR1718	GG	GG	AG	AC	AA	AG	GG	GG	AA	AA	CC	AG	AG	CC	AC	GG	GG	AA	GG	CC	AA	AA	AA	AG	AC	GG	AA	AA	GG	CC	GG	GG	GG	AA	GG	GG	GG	AA	GG	CC	GG	GG	CC	AA	AA	AA	GG	AA	GG
DR1582	GG	AG	AG	AC	AG	AA	AG	GG	AG	AG	CC	AG	GG	CC	CC	GG	GG	AA	AG	CC	AG	AA	AG	GG	AA	GG	AG	AA	GG	CC	AA	AG	AG	AA	GG	GG	AG	AC	AG	CC	GG	AA	CC	AG	AA	AA	GG	AA	GG
DR426	GG	AA	GG	AC	GG	AA	GG	AG	AA	AA	AA	AG	AG	AC	AC	GG	AG	AA	AG	CC	GG	AG	GG	GG	AA	GG	AG	AA	GG	CC	AG	AG	AG	AG	AG	AG	AG	CC	GG	CC	GG	AG	CC	AA	AA	AA	AG	AA	AG
DR1719	GG	AA	GG	AC	GG	AA	AG	AG	AG	AG	AC	AG	AG	CC	CC	GG	GG	AA	AG	CC	GG	AG	GG	GG	AA	GG	GG	AA	GG	CC	AG	AG	AG	AG	GG	GG	GG	AC	GG	CC	GG	AA	CC	AG	AA	AA	GG	AA	GG
DR1720	GG	AA	GG	CC	GG	AG	AG	GG	AG	AG	CC	AG	AG	CC	AA	GG	GG	AA	AG	CC	AG	AA	AG	GG	AA	GG	AG	AA	GG	AC	GG	AG	AG	AA	AG	AG	AA	CC	AG	CC	GG	AG	CC	AG	AA	AA	GG	AA	GG
DR438	AG	AA	GG	CC	AG	AG	GG	AG	AG	AA	CC	GG	GG	CC	AA	AG	GG	AA	GG	CC	AG	AG	GG	AG	AC	AG	AA	AG	AG	CC	GG	GG	GG	AA	GG	AG	GG	AC	GG	CC	GG	AA	AC	AG	AC	GG	AG	AG	AG
DR1721	AG	AA	GG	CC	GG	AA	GG	AG	AG	AA	AC	AG	GG	CC	AA	GG	GG	AA	GG	CC	AG	GG	AG	AG	AA	AG	AA	AA	GG	CC	AG	GG	GG	AG	GG	AG	GG	AC	GG	CC	GG	AG	CC	AG	AC	AG	AG	AA	AG
DR1722	GG	AA	GG	CC	AG	AA	GG	GG	AA	AA	AA	GG	GG	AC	AA	GG	GG	AA	AG	AC	GG	AG	GG	GG	AA	GG	AG	AA	GG	CC	GG	AG	AG	AA	AG	AG	AG	CC	GG	AC	AG	GG	CC	AA	AA	AG	GG	AA	GG
DR1583	GG	AA	GG	CC	AG	AG	GG	GG	GG	AA	CC	AG	GG	AA	AA	GG	GG	AC	GG	CC	GG	AG	AG	AG	AA	AG	AA	AA	GG	CC	GG	AG	AG	AG	GG	GG	GG	AA	GG	AC	AG	GG	CC	AG	AA	AG	AG	AA	GG
DR1723	AA	AA	GG	CC	AG	AA	GG	AG	AG	AA	AC	AG	GG	CC	AA	GG	GG	AA	GG	CC	AG	GG	AG	AG	AA	AG	AA	AA	GG	CC	AG	GG	GG	AA	AG	AG	AG	AC	GG	AC	AG	GG	CC	AA	AA	AG	GG	AA	GG
DR1724	GG	AA	AG	AC	GG	AG	GG	GG	AG	AA	CC	AG	GG	AA	AA	AG	GG	AC	GG	CC	AG	AG	AG	AG	AA	AG	AG	AA	GG	CC	AG	AG	AG	AA	AG	AA	GG	AA	GG	AC	AG	AA	CC	AG	AC	AG	AG	AG	GG
DR1725	AA	AA	GG	CC	AG	AA	GG	AG	AA	AA	CC	AG	AG	CC	AA	GG	GG	AA	GG	CC	AG	AG	AG	GG	AA	AG	AA	AA	GG	CC	AG	GG	GG	AA	AG	AG	AG	AC	GG	AC	AG	GG	CC	AA	AA	AG	GG	AA	GG
DR1726	GG	AA	GG	CC	GG	AA	GG	AG	AA	AA	AC	AG	AG	CC	AC	GG	GG	AA	GG	CC	AA	AG	AA	GG	AA	GG	AG	AA	GG	CC	AA	GG	GG	AG	GG	GG	GG	CC	GG	CC	GG	AG	AC	AA	AA	AG	AG	AA	GG
DR450	AA	AA	GG	AC	AG	AA	GG	NA	AG	AA	AC	AG	AG	CC	AC	AG	GG	AA	GG	CC	AG	AG	GG	AG	AC	GG	AG	AG	AG	AC	GG	GG	GG	AG	GG	GG	GG	CC	GG	CC	GG	AA	AC	AA	AA	AG	GG	AG	GG
DR459	GG	AA	GG	CC	AA	AG	GG	GG	AA	AA	AA	GG	GG	CC	NA	GG	GG	AA	GG	AA	GG	GG	GG	GG	AA	GG	GG	AA	GG	AC	GG	NA	NA	AA	GG	GG	GG	CC	GG	AC	AG	GG	CC	AA	AA	GG	GG	AA	GG
DR1727	AG	AA	GG	CC	GG	AA	GG	AG	AG	AA	CC	GG	GG	AC	AA	GG	GG	AC	AG	CC	GG	AG	GG	GG	AA	AG	AA	AA	GG	AC	GG	AG	AG	AA	GG	AG	GG	AC	GG	CC	GG	AA	CC	AG	AC	AG	AG	AG	AG
DR464	GG	AA	GG	AC	AG	AA	GG	AG	AG	AG	AC	AG	AG	CC	CC	GG	AG	AA	GG	CC	GG	AG	GG	GG	AA	GG	GG	AA	GG	AC	GG	AG	AG	AG	GG	AG	GG	CC	GG	CC	GG	AA	CC	AG	AA	AA	GG	AA	GG
DR1728	AG	AA	GG	CC	AG	AG	GG	GG	AA	AA	AC	GG	GG	AC	NA	GG	GG	AA	AG	AA	AG	GG	AG	GG	AA	GG	AG	AG	GG	CC	GG	GG	GG	AA	GG	GG	AG	CC	GG	AC	AG	AG	CC	AA	AA	AG	AG	AA	GG
DR1584	AG	AA	GG	CC	AG	AG	GG	AG	GG	AA	CC	GG	GG	AC	AA	AG	GG	AC	GG	CC	AG	AA	GG	AG	AC	GG	AA	AG	AG	CC	AG	AG	AG	AA	GG	AG	GG	AA	GG	CC	GG	AA	AC	AA	AA	AG	GG	GG	GG
DR1729	GG	AA	GG	CC	AG	AG	AG	GG	AG	AG	AC	GG	GG	CC	NA	GG	GG	AA	GG	AC	GG	AG	GG	GG	AA	GG	GG	AA	GG	CC	AG	AG	AG	AA	GG	GG	AG	CC	AG	AC	AG	AG	CC	AG	AA	AG	GG	AA	GG
DR1585	GG	AA	GG	CC	AA	AG	GG	GG	AA	AA	AA	GG	GG	CC	NA	GG	GG	AA	AG	AA	GG	GG	GG	GG	AA	GG	GG	AA	GG	CC	AG	NA	NA	AA	GG	GG	GG	CC	GG	AC	AG	GG	CC	AA	AA	GG	GG	AA	GG
DR1730	GG	AA	GG	AC	GG	AA	GG	AG	AG	AA	AC	AG	AG	AC	AC	GG	GG	AC	AG	CC	GG	AG	GG	GG	AA	GG	AG	AA	GG	CC	AG	AG	AG	AG	GG	AG	GG	AC	GG	CC	GG	AA	CC	AA	AA	AA	GG	AG	GG
DR1731	AG	AA	GG	CC	AG	AA	GG	GG	GG	AA	CC	AG	GG	AA	AA	GG	GG	AC	GG	CC	GG	AG	AG	AG	AA	AG	AA	AA	GG	AC	GG	AG	AG	AA	GG	AG	AG	CC	AG	CC	GG	AG	CC	AG	AA	AA	AG	AG	GG
DR1586	GG	AG	AG	AC	AG	AA	GG	AG	AA	AA	AC	AG	GG	CC	CC	GG	GG	AA	AG	CC	AA	AG	AA	GG	AA	GG	AG	AA	GG	CC	AG	GG	GG	AG	GG	GG	GG	AC	GG	CC	GG	AA	AC	AA	AA	AG	AG	AA	GG
DR1587	GG	AA	GG	CC	GG	AA	GG	GG	GG	AA	CC	GG	GG	AA	AA	GG	GG	CC	AG	CC	GG	AA	GG	GG	AA	GG	AA	AA	GG	CC	GG	AG	AG	AA	GG	AA	GG	AA	GG	CC	GG	AA	CC	AA	AA	AA	GG	GG	GG
DR1732	GG	AA	GG	AC	AG	AG	GG	AG	AG	AA	AC	AA	AG	AC	AC	GG	AG	AA	GG	CC	GG	GG	AG	AG	AA	AG	AG	AA	GG	CC	GG	GG	GG	AG	GG	AG	GG	CC	GG	CC	GG	AG	CC	AG	AA	AA	AG	AA	GG
DR1588	GG	AA	GG	CC	GG	AA	AG	GG	GG	AG	CC	GG	GG	AC	AA	GG	GG	AC	GG	CC	GG	AA	GG	GG	AA	GG	AG	AA	GG	CC	AG	AG	AG	AA	GG	AG	AG	AC	AG	CC	GG	AA	CC	AG	AA	AA	GG	AG	GG
DR490	GG	AA	GG	CC	GG	AG	AG	GG	GG	AG	CC	GG	GG	AC	AA	GG	GG	AC	GG	CC	GG	AA	GG	GG	AA	GG	AG	AA	GG	CC	GG	AG	AG	AG	GG	GG	GG	AC	GG	CC	GG	AA	CC	AG	AA	AA	GG	AG	GG
DR1733	GG	AA	GG	CC	AG	AA	GG	AG	AA	AA	AA	GG	GG	CC	CC	GG	GG	AA	GG	AC	AG	GG	AG	GG	AA	GG	GG	AA	GG	AC	AA	GG	GG	AG	GG	GG	GG	CC	GG	AC	AG	AG	AC	AA	AA	GG	AG	AA	GG
DR1171	AA	AA	GG	CC	AA	AA	GG	NA	GG	AA	CC	GG	GG	CC	AA	AG	GG	AA	GG	CC	AA	AA	GG	AA	CC	GG	AA	GG	AA	CC	GG	GG	GG	AA	GG	GG	GG	AA	GG	CC	GG	AA	AA	AA	AA	GG	GG	GG	GG
DR496	AG	AA	GG	CC	AG	AG	GG	AG	AG	AA	CC	GG	GG	AC	AA	AG	GG	AA	GG	AC	AA	AG	AG	AG	AC	GG	AA	GG	AG	CC	AG	GG	GG	AA	GG	GG	AG	AC	GG	AC	AG	AA	AC	AA	AA	AG	AG	AG	GG
DR1734	AG	AA	GG	CC	AA	AA	GG	AG	AA	AA	AC	AG	GG	AC	NA	AG	GG	AA	AG	AC	GG	AG	GG	AG	AA	AG	GG	AA	GG	CC	AA	GG	GG	AA	GG	GG	GG	AC	GG	AC	AG	GG	CC	AA	AA	AG	GG	AA	GG
DR1735	AG	AA	GG	CC	AG	AA	GG	AG	AG	AG	CC	GG	GG	CC	AA	GG	GG	AA	GG	CC	GG	AG	GG	GG	AA	AG	AG	AA	GG	CC	GG	AG	AG	AA	AG	AA	AG	CC	GG	AC	AG	AG	CC	AG	AA	AG	GG	AA	GG
DR1736	GG	AA	GG	CC	GG	AA	GG	AG	AA	AA	AC	AG	AG	CC	AC	GG	GG	AA	GG	CC	AA	AG	AA	GG	AA	GG	AG	AA	GG	CC	GG	GG	GG	AG	GG	GG	GG	CC	GG	CC	GG	AG	AC	AA	AA	AG	AG	AA	GG
DR498	GG	AA	GG	CC	AG	AA	GG	AG	AA	AA	AA	GG	GG	CC	CC	GG	GG	AA	GG	AC	AG	GG	AG	GG	AA	GG	GG	AA	GG	CC	AG	GG	GG	AG	GG	GG	GG	CC	GG	AC	AG	AG	AC	AA	AA	GG	AG	AA	GG
DR1737	GG	AA	GG	CC	GG	AA	AG	GG	AG	AG	CC	AG	AG	CC	AA	GG	GG	AA	GG	CC	AG	AA	AG	GG	AA	GG	AG	AA	GG	AC	GG	AG	AG	AA	GG	GG	GG	AC	GG	CC	GG	AG	CC	AG	AA	AA	GG	AA	GG
DR1738	AA	AA	GG	CC	AG	AA	GG	AG	AG	AA	AC	AG	GG	CC	AA	GG	GG	AA	GG	CC	AG	GG	AG	AG	AA	AG	AA	AA	GG	AC	GG	GG	GG	AA	GG	AG	GG	AC	GG	CC	GG	AG	CC	AG	AC	AG	AG	AA	AG
DR1172	GG	AA	GG	CC	GG	AA	GG	AG	AA	AA	AC	AG	AG	CC	AC	GG	GG	AA	GG	CC	AA	AG	AA	GG	AA	GG	AG	AA	GG	CC	AG	GG	GG	AG	GG	GG	GG	CC	GG	CC	GG	AG	AC	AA	AA	AG	AG	AA	GG
DR1173	GG	AA	GG	CC	AA	AG	GG	GG	AA	AA	AA	GG	GG	CC	NA	GG	GG	AA	GG	AA	GG	GG	GG	GG	AA	GG	GG	AA	GG	CC	GG	NA	NA	AA	GG	GG	GG	AC	GG	AC	AG	GG	CC	AA	AA	GG	GG	AA	GG
DR1739	GG	AG	AG	AC	AA	AA	GG	GG	AA	AA	AC	AG	GG	CC	CC	GG	GG	AA	AG	AC	AG	AG	AG	GG	AA	GG	AG	AA	GG	AC	AG	NA	NA	AA	GG	GG	GG	AC	GG	AC	AG	AG	CC	AA	AA	AG	GG	AA	GG
DR1740	GG	AA	GG	CC	AG	AA	GG	GG	AA	AA	AC	AG	AG	CC	AA	GG	GG	AA	AG	AC	AG	AG	AG	GG	AA	GG	AG	AA	GG	CC	AG	GG	GG	AA	AG	AA	AG	CC	GG	AC	AG	GG	CC	AA	AA	AG	GG	AA	GG
DR1174	GG	AG	AG	AC	AA	AG	GG	GG	AG	AA	CC	AA	GG	AC	AC	GG	GG	AA	GG	CC	AG	AG	AA	AG	AA	AG	AA	AA	GG	CC	GG	NA	NA	AA	GG	GG	GG	AA	GG	CC	GG	AG	CC	AG	AA	AA	AG	AA	GG
DR1741	GG	AA	GG	CC	AG	AA	GG	GG	AG	AA	AC	GG	GG	AC	AA	GG	GG	AC	GG	AC	GG	AG	GG	GG	AA	GG	AG	AA	GG	CC	GG	AG	AG	AA	GG	AA	GG	AC	GG	AC	AG	AG	CC	AA	AA	AG	GG	AG	GG
DR1742	GG	AA	GG	CC	GG	AA	GG	GG	AG	AA	AC	GG	GG	AA	AA	GG	GG	AC	AG	CC	GG	AA	GG	GG	AA	GG	AA	AA	GG	AC	AG	AG	AG	AG	AG	AG	AG	CC	GG	CC	GG	AG	CC	AA	AA	AA	AG	AG	AG
DR1743	GG	AA	GG	CC	GG	AG	AG	GG	AG	AG	CC	AG	AG	CC	AA	GG	GG	AA	GG	CC	AG	AA	AG	GG	AA	GG	AG	AA	GG	CC	AG	AG	AG	AA	GG	GG	AG	CC	AG	CC	GG	AG	CC	AG	AA	AA	GG	AA	GG
DR1744	GG	AA	GG	AC	GG	AG	AG	AG	AG	AG	AC	AG	AG	CC	CC	GG	GG	AA	GG	CC	AG	AG	AG	GG	AA	GG	GG	AA	GG	CC	GG	AG	AG	AG	GG	GG	AG	CC	AG	CC	GG	AG	CC	AA	AA	AA	GG	AA	GG
DR1175	GG	AG	AG	AC	AG	AA	AG	GG	AG	AG	CC	AG	GG	CC	CC	GG	GG	AA	GG	CC	AG	AA	AG	GG	AA	GG	AG	AA	GG	CC	AG	NA	AG	GG	AG	GG	GG	AC	GG	CC	GG	AA	CC	AG	AA	AA	GG	AA	GG
DR1745	GG	AA	GG	CC	AG	AA	GG	GG	AG	AA	AC	GG	GG	AC	AA	GG	GG	AC	GG	AC	GG	AG	GG	GG	AA	GG	AG	AA	GG	CC	AA	AG	AG	AA	GG	AG	GG	AC	GG	AC	AG	AG	CC	AA	AA	AG	GG	AG	GG
DR1177	GG	AA	GG	AC	GG	AA	GG	AG	AG	AA	AC	AG	AG	AC	AC	GG	GG	AA	GG	CC	GG	AG	GG	GG	AA	GG	AG	AA	GG	AC	AG	AG	AG	AA	GG	AG	GG	AA	GG	CC	GG	AG	CC	AA	AA	AA	AG	AA	AG
DR1746	GG	AA	GG	CC	AA	AA	GG	GG	GG	AG	CC	AG	GG	AC	AA	GG	GG	AA	AG	CC	GG	AG	AG	AG	AA	AG	AG	AA	GG	AC	AA	AG	AG	AA	GG	GG	GG	AC	GG	CC	GG	AG	CC	GG	AA	AA	AG	AA	GG
DR1178	GG	AA	GG	CC	GG	AG	GG	GG	AG	AA	CC	GG	GG	AC	AC	GG	GG	AC	GG	AC	GG	AG	GG	AG	AC	AG	AA	AG	GG	CC	AG	AG	AG	GG	AG	GG	GG	AA	GG	AC	AG	AA	CC	AA	AA	AA	AG	AG	GG
DR1747	AG	AA	GG	CC	AG	AG	GG	GG	AG	AA	AC	AA	AG	CC	AA	GG	AG	AA	GG	CC	AG	AG	AA	AG	AA	GG	AA	AA	GG	CC	AA	GG	GG	AA	GG	GG	GG	AC	GG	CC	GG	GG	CC	AA	AA	AA	GG	AA	GG
DR1249	GG	AG	GG	CC	AA	AG	GG	GG	AA	AA	AC	GG	GG	CC	CC	GG	GG	AA	AG	AA	GG	GG	GG	GG	AA	GG	AG	AA	GG	AC	AG	GG	GG	AA	GG	AG	GG	AC	GG	AC	AG	GG	CC	AA	AA	GG	GG	AA	GG
DR1250	AG	AA	GG	CC	AA	AA	GG	AG	GG	AA	CC	AG	GG	AC	AA	AG	GG	AA	GG	CC	AG	AG	AG	AA	AC	AG	AA	AG	AG	AC	AG	GG	GG	AA	GG	GG	GG	AA	GG	CC	GG	AG	AC	AG	AA	AG	AG	AG	GG
DR1251	GG	AA	GG	CC	AG	AA	GG	GG	AA	AA	AC	AG	AG	CC	AA	GG	GG	AA	AG	AC	AG	AG	AG	GG	AA	GG	AG	AA	GG	AC	AG	GG	GG	AA	AG	AG	AG	CC	GG	AC	AG	GG	CC	AA	AA	AG	GG	AA	GG
DR1252	AG	AA	GG	CC	GG	AA	GG	AG	AG	AA	CC	GG	GG	AC	AA	GG	GG	AC	GG	CC	GG	AG	GG	GG	AA	AG	AA	AA	GG	CC	AG	AG	AG	AA	GG	AA	GG	AC	GG	CC	GG	AA	CC	AG	AC	AG	AG	AG	AG
DR1748	AG	AA	GG	CC	GG	AA	GG	AG	AA	AA	CC	AG	AG	CC	AA	GG	GG	AA	GG	CC	AG	AG	AG	GG	AA	AG	AA	AA	GG	CC	GG	GG	GG	AA	GG	AG	GG	CC	GG	CC	GG	AG	CC	AG	AC	AG	AG	AA	AG
DR1253	AG	AA	GG	CC	AA	AG	GG	AG	GG	AG	CC	GG	GG	CC	AA	AG	GG	AA	GG	CC	AG	AA	GG	AG	AC	GG	AG	AG	AG	CC	GG	AG	AG	AA	GG	GG	GG	AC	GG	CC	GG	AA	AC	AG	AA	AG	GG	AG	GG
DR1254	GG	AA	GG	AC	AG	AA	GG	AG	AG	AG	AC	AG	AG	CC	CC	GG	GG	AA	GG	CC	GG	AG	GG	GG	AA	GG	GG	AA	GG	AC	GG	AG	AG	AG	GG	AG	GG	CC	GG	CC	GG	AA	CC	AG	AA	AA	GG	AA	GG
DR1749	AG	AA	GG	CC	GG	AA	GG	AG	AA	AA	CC	AG	AG	CC	AA	GG	GG	AA	GG	CC	AG	AG	AG	GG	AA	AG	AA	AA	GG	AC	GG	GG	GG	AG	GG	AG	GG	CC	GG	CC	GG	AG	CC	AG	AC	AG	AG	AA	AG
DR1255	AG	AA	GG	CC	AA	AG	GG	AG	GG	AA	CC	AG	GG	AC	AA	AG	GG	AA	AG	CC	AG	AG	AG	AA	AC	AG	AA	AG	AG	CC	GG	GG	GG	AA	AG	AG	GG	AA	GG	CC	GG	AG	AC	AG	AA	AG	AG	AG	GG
DR1256	GG	AA	GG	CC	AG	AA	GG	GG	AG	AA	CC	AA	AG	AC	AA	GG	GG	AA	GG	CC	AG	AG	AA	AG	AA	AG	AA	AA	GG	CC	AA	GG	GG	AG	GG	AG	GG	CC	GG	CC	GG	GG	CC	AG	AA	AA	AG	AA	GG
DR1257	GG	AA	GG	AC	GG	AG	AG	AG	AG	AG	AC	AG	AG	CC	CC	GG	GG	AA	GG	CC	GG	AG	GG	GG	AA	GG	GG	AA	GG	CC	GG	AG	AG	AG	GG	GG	AG	CC	AG	CC	GG	AA	CC	AG	AA	AA	GG	AA	GG
DR1258	GG	AA	GG	AC	GG	AA	GG	AG	AG	AA	AC	AG	AG	AC	AC	GG	GG	AC	AG	CC	GG	AG	GG	GG	AA	GG	AG	AA	GG	AC	AG	AG	AG	AG	GG	AG	GG	AC	GG	CC	GG	AA	CC	AA	AA	AA	GG	AG	GG
DR1259	AG	AA	GG	CC	AG	AG	GG	AG	AA	AA	AC	AG	GG	AC	CC	AG	GG	AA	GG	CC	AG	AG	AG	AG	AA	AG	GG	AA	GG	AC	AG	GG	GG	AG	GG	GG	GG	AC	GG	CC	GG	AG	AC	AA	AA	AG	AG	AA	GG
DR1183	AG	AG	AG	AC	GG	AA	GG	AG	AG	AA	CC	AG	GG	AC	AC	GG	GG	AC	GG	CC	AG	GG	GG	AG	AA	AG	AG	AG	GG	AC	AG	GG	GG	AG	AA	AG	GG	AC	AG	AC	AG	AA	CC	AG	AC	AG	AA	AG	AG
DR1260	AG	AA	GG	CC	GG	AG	GG	GG	AG	AA	CC	GG	GG	AA	AA	GG	GG	AC	AG	AC	AG	AG	AG	GG	AA	GG	AA	AG	GG	AC	GG	AG	AG	AG	GG	GG	AG	AC	GG	AC	AG	AA	CC	AA	AA	AA	AG	AG	GG
DR1261	AG	AA	GG	CC	AA	AA	GG	AG	GG	AA	CC	AG	AG	CC	AA	AG	GG	AA	GG	CC	AA	AA	AG	AG	AC	GG	AA	GG	AG	CC	AA	GG	GG	AA	GG	GG	GG	AC	GG	CC	GG	AA	AC	AG	AC	AG	GG	AG	GG
DR1262	GG	AA	GG	AC	AG	AA	GG	AG	AA	AA	AA	AG	AG	CC	CC	GG	GG	AA	AG	AC	GG	GG	GG	GG	AA	GG	GG	AA	GG	AC	AG	GG	GG	AG	GG	GG	GG	CC	GG	AC	AG	AG	CC	AA	AA	AG	GG	AA	GG
DR1264	GG	AG	AG	AC	AG	AA	AG	GG	AG	AG	CC	AG	GG	CC	CC	GG	GG	AA	AG	CC	AG	AA	AG	GG	AA	GG	AG	AA	GG	CC	GG	AG	AG	AA	GG	GG	AG	AC	AG	CC	GG	AA	CC	AG	AA	AA	GG	AA	GG
DR1265	GG	AA	GG	CC	AG	AG	GG	GG	AG	AA	AC	GG	GG	AC	AA	GG	GG	AC	AG	CC	AG	AA	AG	GG	AA	GG	AA	AA	GG	CC	AG	AG	AG	AA	GG	AG	GG	AC	GG	CC	GG	AG	CC	AA	AA	AA	GG	AG	GG
DR1266	GG	AA	GG	CC	GG	AG	GG	GG	AG	AA	CC	GG	GG	AC	AC	GG	GG	AC	GG	AC	GG	AG	GG	AG	AC	AG	AA	AG	GG	CC	AG	AG	AG	GG	AG	GG	GG	AA	GG	AC	AG	AA	CC	AA	AA	AA	AG	AG	GG
DR586	GG	AA	GG	CC	GG	AA	GG	AG	AA	AA	AC	AG	AG	CC	AC	GG	GG	AA	GG	CC	AA	AG	AA	GG	AA	GG	AG	AA	GG	CC	GG	GG	GG	AG	GG	GG	GG	CC	GG	CC	GG	AG	AC	AA	AA	AG	AG	AA	GG
DR1267	GG	AA	GG	CC	AG	AA	GG	GG	AA	AA	AA	GG	GG	AC	AA	GG	GG	AA	GG	AC	GG	AG	GG	GG	AA	GG	AG	AA	GG	CC	GG	AG	AG	AA	AG	AG	AG	CC	GG	AC	AG	GG	CC	AA	AA	AG	AG	AA	AG
DR1268	GG	AA	GG	AC	AG	AA	GG	AG	AA	AA	AA	AG	AG	CC	CC	GG	GG	AA	GG	AC	GG	GG	GG	GG	AA	GG	GG	AA	GG	CC	AG	GG	GG	AG	GG	GG	GG	CC	GG	AC	AG	AG	CC	AA	AA	AG	GG	AA	GG
DR1269	AG	AG	AG	AC	AA	AA	GG	AG	AG	AA	CC	AG	GG	CC	AC	AG	GG	AA	AG	CC	AA	AA	AG	AG	AC	GG	AA	AG	AG	CC	GG	GG	GG	AG	GG	GG	GG	AC	GG	CC	GG	AA	AC	AA	AA	AG	GG	AG	GG
DR1270	GG	AA	GG	AC	AG	AG	GG	AG	AG	AA	AC	AA	AG	AC	AC	GG	GG	AA	GG	CC	GG	GG	AG	AG	AA	AG	AG	AA	GG	CC	GG	GG	GG	AG	GG	GG	GG	AC	GG	CC	GG	AG	CC	AG	AA	AA	AG	AA	GG
DR589	AG	AA	GG	CC	AG	AG	AG	GG	GG	AG	AC	AG	GG	CC	AA	GG	GG	AA	GG	CC	AG	AG	AG	AG	AA	GG	AG	AA	GG	CC	AA	AG	AG	AG	GG	GG	AG	CC	AG	CC	GG	AG	CC	AG	AA	AA	GG	AA	GG
DR1271	GG	AA	GG	AC	AG	AA	GG	AG	AG	AA	AC	AA	AG	AC	AC	GG	GG	AA	GG	CC	GG	GG	AG	AG	AA	AG	AG	AA	GG	AC	AG	GG	GG	AA	GG	GG	GG	CC	GG	AC	AG	AG	CC	AA	AA	AG	AG	AA	GG
DR1750	AG	AA	GG	AC	GG	AG	GG	AG	AA	AA	AC	AG	AG	CC	AC	GG	GG	AA	GG	CC	GG	GG	GG	GG	AA	AG	AG	AA	GG	AC	GG	GG	GG	AG	GG	AG	GG	CC	GG	CC	GG	AA	CC	AG	AC	AG	AG	AA	AG
DR590	AA	AA	GG	CC	AG	AA	GG	AG	AG	AA	AC	AG	GG	CC	AA	GG	GG	AA	GG	CC	AG	GG	AG	AG	AA	AG	AA	AA	GG	AC	GG	GG	GG	AA	GG	AG	GG	AC	GG	CC	GG	AG	CC	AG	AC	AG	AG	AA	AG
DR1751	AG	AA	GG	CC	AG	AG	GG	AG	AG	AA	CC	AG	GG	AC	AA	GG	GG	AA	GG	CC	GG	GG	AG	AG	AA	AA	AA	AA	GG	CC	GG	GG	GG	AA	GG	AG	GG	AC	GG	CC	GG	AG	CC	GG	AC	AG	AA	AA	AG
DR1272	GG	AA	GG	AC	GG	AA	GG	AG	AA	AA	AC	AG	AG	CC	CC	GG	GG	AA	GG	AC	GG	AG	GG	AG	AC	AG	AA	AG	GG	CC	GG	GG	GG	AG	AG	GG	GG	AA	GG	AC	AG	AG	CC	AA	AA	AA	AA	AA	AG
DR1273	GG	AA	GG	CC	AG	AA	AG	GG	AG	AG	AC	GG	GG	CC	NA	GG	GG	AA	GG	AC	GG	AG	GG	GG	AA	GG	GG	AA	GG	CC	AG	AG	AG	AA	GG	GG	AG	CC	AG	AC	AG	AG	CC	AG	AA	AG	GG	AA	GG
DR1274	AG	AA	GG	CC	GG	AG	GG	GG	AA	AA	CC	AG	AG	AC	AA	GG	GG	AA	GG	AC	AA	AG	AA	GG	AA	GG	AA	AG	GG	CC	GG	GG	GG	AA	AG	AG	AA	CC	GG	AC	AG	AG	CC	AA	AA	AA	AG	AA	GG
DR1185	GG	AA	GG	CC	GG	AG	AG	GG	AG	AG	CC	GG	GG	CC	CC	GG	GG	AA	GG	AC	GG	AG	GG	AG	AC	AG	AG	AG	GG	CC	AG	AG	AG	AG	AG	GG	GG	AC	GG	AC	AG	AA	CC	AG	AA	AA	AG	AA	GG
DR1752	AA	AA	GG	CC	AG	AA	GG	AG	AG	AA	AC	AG	GG	CC	AA	GG	GG	AA	GG	CC	AG	GG	AG	AG	AA	AG	AA	AA	GG	CC	GG	GG	GG	AA	GG	AG	GG	AC	GG	CC	GG	AG	CC	AG	AC	AG	AG	AA	AG
DR1275	GG	AA	GG	AC	GG	AA	GG	AG	AG	AA	AC	AG	AG	AC	AC	GG	GG	AC	GG	CC	GG	AG	GG	GG	AA	GG	AG	AA	GG	AA	GG	AG	AG	AG	GG	AG	GG	AC	GG	CC	GG	AA	CC	AA	AA	AA	GG	AG	GG
DR1276	AG	AG	AG	AC	AG	AA	GG	GG	AG	AA	CC	AG	GG	AC	AC	GG	AG	AC	AG	CC	AG	AA	AG	GG	AA	GG	AA	AA	GG	AC	GG	AG	AG	AG	GG	GG	AG	CC	AG	CC	GG	AA	CC	AA	AA	AA	GG	AG	GG
DR1753	AA	AA	GG	AC	GG	AA	GG	AG	AA	AA	AC	AG	AG	CC	AC	GG	AG	AA	GG	CC	GG	GG	GG	GG	AA	AG	AG	AA	GG	AC	GG	GG	GG	AG	GG	AG	GG	CC	GG	CC	GG	AA	CC	AG	AC	AG	AG	AA	AG
DR1277	AA	AA	GG	AC	GG	AA	GG	AG	AA	AA	AC	AG	AG	CC	CC	GG	GG	AA	GG	CC	GG	GG	GG	GG	AA	GG	GG	AA	GG	CC	AG	GG	GG	AG	GG	AG	GG	CC	GG	CC	GG	AA	CC	AA	AA	AA	GG	AA	GG
DR1278	GG	AG	AG	AC	AA	AA	GG	GG	AA	AA	AC	AG	GG	CC	CC	GG	GG	AA	AG	AC	AG	AG	AG	GG	AA	GG	AG	AA	GG	CC	GG	NA	NA	AG	GG	GG	GG	CC	GG	AC	AG	AG	CC	AA	AA	AG	GG	AA	GG
DR1279	GG	AA	GG	CC	AG	AG	GG	GG	AG	AA	AC	GG	GG	AC	AA	GG	GG	AC	GG	AC	GG	AG	GG	GG	AA	GG	AG	AA	GG	CC	GG	AG	AG	AG	GG	GG	GG	AC	GG	AC	AG	AG	CC	AA	AA	AG	GG	AG	GG
DR1280	GG	AA	GG	AC	AG	AA	GG	AG	AG	AA	AC	AA	AG	AC	AC	GG	GG	AA	GG	CC	GG	GG	AG	AG	AA	AG	AG	AA	GG	AA	GG	GG	GG	AG	GG	GG	GG	AC	GG	CC	GG	AG	CC	AG	AA	AA	AG	AA	GG
DR1281	GG	AA	GG	AC	GG	AG	GG	AG	AA	AA	AC	AA	AA	CC	CC	GG	GG	AA	GG	CC	GG	AG	GG	GG	AA	GG	GG	AA	GG	CC	AG	AG	AG	AG	GG	GG	GG	CC	GG	CC	GG	AA	CC	AG	AA	AA	GG	AA	GG
DR1754	AG	AA	GG	CC	AG	AA	AG	GG	GG	AG	AC	AG	GG	CC	AA	GG	GG	AA	GG	CC	AG	AG	AG	AG	AA	GG	AG	AA	GG	CC	GG	AG	AG	AA	GG	GG	AG	AC	AG	CC	GG	AG	CC	AG	AA	AA	GG	AA	GG
DR1282	AG	AA	GG	CC	AA	AA	GG	GG	AA	AA	AC	AG	AG	CC	AA	GG	GG	AA	GG	AC	AG	AG	AG	GG	AA	GG	AG	AA	GG	CC	AG	GG	GG	AA	GG	GG	GG	AC	GG	AC	AG	GG	CC	AA	AA	AG	GG	AA	GG
DR1283	GG	AA	GG	AC	GG	AA	AG	AG	AG	AG	AC	AG	AG	CC	CC	GG	GG	AA	GG	CC	GG	AA	GG	GG	AA	GG	AG	AA	GG	CC	GG	AG	AG	AA	GG	GG	AG	AC	AG	CC	GG	AG	CC	AG	AA	AA	AG	AA	AG
DR1284	GG	AA	GG	CC	GG	AA	AG	GG	AG	AG	AC	GG	GG	AC	AA	GG	GG	AA	AG	CC	GG	AA	GG	GG	AA	GG	AG	AA	GG	CC	AG	AG	AG	AA	AG	AG	AA	CC	AG	CC	GG	AG	CC	AG	AA	AA	GG	AA	GG
DR1285	AA	AA	GG	AC	GG	AA	GG	AG	AA	AA	AC	AG	AG	CC	AC	GG	AG	AA	GG	CC	GG	GG	GG	GG	AA	AG	AG	AA	GG	CC	GG	GG	GG	AG	GG	AG	GG	CC	GG	CC	GG	AA	CC	AG	AC	AG	AG	AA	AG
DR1286	GG	AA	GG	CC	AG	AA	AG	GG	GG	AG	CC	AG	GG	AC	AA	GG	GG	AA	AG	CC	GG	AG	AG	AG	AA	AG	AG	AA	GG	AC	AG	AG	AG	AA	GG	GG	AG	AC	AG	CC	GG	AG	CC	GG	AA	AA	AG	AA	GG
DR1287	AG	AG	AG	AC	AA	AG	GG	GG	AG	AA	AC	AA	GG	CC	AC	GG	GG	AA	AG	CC	AG	AG	AA	AG	AA	GG	AA	AA	GG	AC	GG	GG	GG	AA	GG	GG	GG	AA	GG	CC	GG	AG	CC	AA	AA	AA	GG	AA	GG
DR1288	GG	AA	GG	CC	AA	AA	GG	GG	AA	AA	AA	GG	GG	CC	NA	GG	GG	AA	GG	AA	GG	GG	GG	GG	AA	GG	GG	AA	GG	AC	AG	NA	NA	AA	GG	GG	GG	CC	GG	AC	AG	GG	CC	AA	AA	GG	GG	AA	GG
DR1289	GG	AA	GG	CC	GG	AG	AG	GG	AG	AG	CC	GG	GG	CC	CC	GG	GG	AA	GG	AC	GG	AG	GG	AG	AC	AG	AG	AG	GG	CC	AG	AG	AG	AG	AG	GG	GG	AA	GG	AC	AG	AA	CC	AG	AA	AA	AG	AA	GG
DR1290	GG	AG	AG	AC	AG	AA	GG	GG	AA	AA	AC	AG	GG	CC	CC	GG	AG	AA	GG	AC	AG	AG	AG	GG	AA	GG	AG	AA	GG	CC	AG	NA	NA	AA	AG	AG	AG	AC	GG	AC	AG	AG	CC	AA	AA	AG	GG	AA	GG
DR1291	NA	AA	GG	AA	GG	AA	GG	AG	AA	AA	AA	AA	AA	CC	CC	GG	GG	AA	GG	CC	GG	GG	GG	GG	AA	GG	GG	AA	GG	CC	AG	GG	GG	GG	GG	GG	GG	CC	GG	CC	GG	AA	CC	AA	AA	AA	GG	AA	GG
DR1292	AA	AA	GG	CC	GG	AA	GG	AG	AG	AA	CC	GG	GG	AC	AA	GG	GG	AC	GG	CC	GG	AG	GG	GG	AA	AG	AA	AA	GG	AA	GG	AG	AG	AA	GG	AG	AG	CC	AG	CC	GG	AA	CC	AG	AC	AG	AG	AG	AG
DR1293	GG	AG	AG	AA	AG	AA	GG	AG	AA	AA	AC	AA	AG	CC	CC	GG	GG	AA	AG	CC	AG	AG	AG	GG	AA	GG	AG	AA	GG	AC	AA	GG	GG	AA	GG	GG	GG	AA	GG	CC	GG	AA	CC	AA	AA	AA	GG	AA	GG
DR1294	AA	AA	GG	CC	AG	AA	GG	AG	AG	AA	CC	GG	GG	CC	AA	AG	GG	AA	GG	CC	AG	AG	GG	AG	AC	AG	AA	AG	AG	CC	AA	GG	GG	AA	GG	AG	GG	AC	GG	CC	GG	AA	AC	AG	AC	GG	AG	AG	AG
DR1295	AG	AA	GG	CC	GG	AA	AG	AG	AG	AG	CC	GG	GG	CC	AA	GG	GG	AA	AG	CC	GG	AG	GG	GG	AA	AG	AG	AA	GG	CC	GG	AG	AG	AA	GG	AG	AG	CC	AG	CC	GG	AA	CC	GG	AC	AG	AG	AA	AG
DR1296	AG	AA	GG	CC	AG	AG	GG	AG	AA	AA	CC	AA	AG	AC	AA	AG	GG	AA	GG	CC	AG	AA	AG	AG	AA	AG	AG	AA	GG	AC	GG	GG	GG	AA	GG	AG	GG	CC	GG	CC	GG	GG	CC	AA	AA	AA	GG	AA	GG
DR1297	AG	AA	GG	CC	AG	AG	AG	GG	AG	AG	CC	AG	AG	CC	AA	GG	GG	AA	GG	CC	AG	AA	AG	GG	AA	GG	AG	AA	GG	AC	GG	AG	AG	AA	GG	GG	AG	AC	AG	CC	GG	AG	CC	AG	AA	AA	GG	AA	GG
DR1755	AG	AA	GG	CC	AG	AA	GG	GG	AG	AA	AC	AA	AG	CC	AA	GG	GG	AA	AG	CC	AG	AG	AA	AG	AA	GG	AA	AA	GG	CC	AG	GG	GG	AA	GG	GG	AG	AC	AG	CC	GG	GG	CC	AA	AA	AA	GG	AA	GG
DR604	GG	AA	GG	CC	GG	AA	GG	GG	AG	AA	AC	GG	GG	AA	AA	GG	GG	AC	AG	CC	GG	AA	GG	GG	AA	GG	AA	AA	GG	CC	AG	AG	AG	AA	AG	AA	AG	AC	GG	CC	GG	AG	CC	AA	AA	AA	AG	AG	AG
DR1756	AG	AA	GG	CC	GG	AA	GG	AG	AA	AA	CC	AG	AG	CC	AA	GG	AG	AA	GG	CC	AG	AG	AG	GG	AA	AG	AA	AA	GG	AC	GG	GG	GG	AG	GG	AG	GG	CC	GG	CC	GG	AG	CC	AG	AC	AG	AG	AA	AG
DR1298	AG	AA	GG	CC	AG	AA	GG	AG	AG	AG	CC	GG	GG	CC	AA	GG	AG	AA	GG	CC	GG	AG	GG	GG	AA	AG	AG	AA	GG	AC	GG	AG	AG	AA	GG	AA	GG	CC	GG	CC	GG	AA	CC	GG	AC	AG	AG	AA	AG
DR1757	AG	AA	GG	CC	AG	AA	GG	GG	AG	AA	AC	AA	AG	CC	AA	GG	GG	AA	GG	CC	AG	AG	AA	AG	AA	GG	AA	AA	GG	CC	AG	GG	GG	AA	GG	GG	GG	AC	GG	CC	GG	GG	CC	AA	AA	AA	GG	AA	GG
DR1299	AA	AA	GG	CC	AG	AA	GG	AG	AG	AA	CC	AG	GG	AC	AC	GG	GG	CC	GG	CC	AG	AG	GG	AG	AA	GG	AG	AA	GG	CC	GG	AG	AG	AA	GG	AG	AG	CC	AG	AC	AG	AA	CC	AA	AA	AA	GG	AG	GG
DR1300	GG	AA	GG	AC	AG	AA	GG	AG	AG	AA	AC	AA	AG	AC	AC	GG	GG	AA	GG	CC	GG	GG	AG	AG	AA	AG	AG	AA	GG	CC	AA	GG	GG	AA	GG	GG	GG	AA	GG	CC	GG	AG	CC	AG	AA	AA	AG	AA	GG
DR1301	AG	AA	GG	CC	AA	AG	GG	AG	AG	AA	CC	AG	GG	CC	AC	AG	GG	AC	GG	CC	AA	AG	GG	AA	AC	GG	AG	AG	AG	CC	GG	GG	GG	AA	GG	AG	GG	AC	GG	AC	AG	AA	AC	AA	AA	AG	GG	AG	GG
DR1758	AG	AA	GG	CC	GG	AG	GG	AG	AA	AA	CC	GG	GG	CC	AA	GG	GG	AA	GG	CC	GG	GG	GG	GG	AA	AA	AA	AA	GG	CC	GG	GG	GG	AA	GG	AA	GG	CC	GG	CC	GG	AA	CC	GG	CC	GG	AA	AA	AA
DR607	GG	AA	GG	AC	AG	AA	GG	AG	AA	AA	AA	AG	AG	CC	CC	GG	AG	AA	GG	AC	GG	AG	GG	GG	AA	GG	AG	AA	GG	CC	GG	GG	GG	AA	GG	AG	GG	AC	GG	AC	AG	GG	CC	AA	AA	AG	AG	AA	AG
DR609	GG	AA	GG	CC	AG	AA	GG	GG	AA	AA	AC	AG	AG	CC	AA	GG	GG	AA	GG	AC	AG	AG	AG	GG	AA	GG	AG	AA	GG	CC	AA	GG	GG	AA	AG	AG	AG	AC	GG	AC	AG	GG	CC	AA	AA	AG	GG	AA	GG
DR1303	AA	AA	GG	CC	AG	AA	GG	AG	AG	AA	CC	GG	GG	CC	AC	AG	AG	AA	GG	CC	AG	AG	GG	AG	AC	GG	AG	AG	AG	CC	GG	GG	GG	AA	GG	AG	GG	AC	GG	CC	GG	AA	AC	AA	AA	AG	GG	AG	GG
DR1304	AA	AA	GG	AC	GG	AA	GG	AG	AG	AA	AC	AG	AG	AC	AC	GG	AG	AC	GG	CC	GG	AA	GG	GG	AA	GG	AA	AA	GG	AA	AG	AG	AG	AA	GG	GG	AG	AC	AG	CC	GG	AG	CC	AA	AA	AA	AG	AG	AG
DR1194	GG	AA	GG	AC	AG	AA	GG	AG	AG	AA	AC	AA	AG	AC	AC	GG	GG	AA	GG	CC	GG	GG	AG	AG	AA	AG	AG	AA	GG	AA	GG	GG	GG	AG	GG	GG	GG	AC	GG	CC	GG	AG	CC	AG	AA	AA	AG	AA	GG
DR1759	GG	AA	GG	CC	AG	AA	AG	GG	AG	AG	AC	GG	GG	CC	NA	GG	GG	AA	GG	AC	GG	AG	GG	GG	AA	GG	GG	AA	GG	CC	GG	AG	AG	AA	GG	GG	AG	CC	AG	AC	AG	AG	CC	AG	AA	AG	GG	AA	GG
DR1305	AG	AA	GG	CC	GG	AG	GG	AG	AG	AA	CC	GG	GG	AC	AA	GG	GG	AC	GG	CC	GG	AG	GG	GG	AA	AG	AA	AA	GG	CC	GG	AG	AG	AA	GG	AA	GG	AC	GG	CC	GG	AA	CC	GG	CC	GG	AA	AG	AG
DR1306	AG	AA	GG	AC	GG	AA	GG	AG	AG	AA	AC	AA	AG	AC	AC	GG	GG	AA	GG	CC	AG	GG	GG	AG	AA	GG	AG	AA	GG	CC	GG	GG	GG	AG	AG	AG	GG	AC	GG	CC	GG	AA	CC	AA	AA	AA	GG	AA	GG
DR617	GG	AA	GG	AC	GG	AA	GG	AG	AA	AA	AC	AA	AA	CC	AC	GG	GG	AA	GG	CC	AG	AG	AG	GG	AA	GG	AG	AA	GG	CC	GG	GG	GG	AG	GG	GG	GG	CC	GG	CC	GG	AG	CC	AA	AA	AA	GG	AA	GG
DR618	GG	AA	GG	CC	GG	AA	GG	GG	AG	AA	CC	GG	GG	AC	AC	GG	GG	AC	AG	AC	GG	AG	GG	AG	AC	AG	AA	AG	GG	CC	GG	AG	AG	AA	GG	AG	GG	AA	GG	AC	AG	AA	CC	AA	AA	AA	AG	AG	GG
DR1760	AA	AA	GG	AC	AG	AA	GG	AG	AG	AA	AA	AA	AG	CC	AC	GG	GG	AA	GG	CC	AG	GG	AG	AG	AA	GG	AG	AA	GG	CC	GG	GG	GG	AG	GG	GG	GG	AC	GG	CC	GG	AG	CC	AA	AA	AA	GG	AA	GG
DR1761	AA	AA	GG	CC	AA	AA	GG	GG	AG	AA	AC	AA	AG	CC	AA	GG	GG	AA	GG	CC	AG	AG	AA	AG	AA	GG	AA	AA	GG	CC	GG	GG	GG	AA	GG	AG	GG	AC	GG	CC	GG	GG	CC	AA	AA	AA	GG	AA	GG
DR1307	GG	AG	AG	AC	AA	AA	GG	GG	AA	AA	AC	AG	GG	CC	CC	GG	GG	AA	GG	AC	AG	AG	AG	GG	AA	GG	AG	AA	GG	CC	GG	NA	NA	AG	GG	GG	GG	CC	GG	AC	AG	AG	CC	AA	AA	AG	GG	AA	GG
DR1762	AG	AA	GG	CC	AG	AA	GG	GG	AG	AA	AC	AA	AG	CC	AA	GG	GG	AA	GG	CC	AG	AG	AA	AG	AA	GG	AA	AA	GG	CC	GG	GG	GG	AG	GG	GG	GG	AC	GG	CC	GG	GG	CC	AA	AA	AA	GG	AA	GG
DR1308	GG	AA	GG	AC	GG	AA	GG	AG	AG	AA	AC	AG	AG	AC	AC	GG	GG	AC	GG	CC	GG	AG	GG	GG	AA	GG	AG	AA	GG	CC	GG	AG	AG	AG	GG	AG	GG	AC	GG	CC	GG	AA	CC	AA	AA	AA	GG	AG	GG
DR1309	AG	AA	GG	CC	GG	AG	AG	GG	AG	AG	CC	GG	GG	AC	NA	GG	GG	AA	AG	CC	AG	AG	AG	GG	AA	GG	AG	AG	GG	CC	GG	AG	AG	AA	GG	GG	AA	CC	AG	CC	GG	AG	CC	GG	AA	AA	GG	AA	GG
DR620	GG	AG	AG	AC	AA	AG	GG	GG	AG	AA	CC	AA	GG	AC	AC	GG	GG	AA	AG	CC	AG	AG	AA	AG	AA	AG	AA	AA	GG	CC	GG	NA	NA	AA	GG	GG	GG	AA	GG	CC	GG	AG	CC	AG	AA	AA	AG	AA	GG
DR1310	AG	AA	GG	CC	GG	AG	AG	AG	AG	AG	CC	GG	GG	CC	AA	GG	GG	AA	GG	CC	GG	AG	GG	GG	AA	AG	AG	AA	GG	AC	GG	AG	AG	AA	AG	AG	AA	CC	AG	AC	AG	AG	CC	AG	AA	AG	GG	AA	GG
DR1311	GG	AG	AG	AA	AG	AA	GG	AG	AA	AA	AC	AA	AG	CC	CC	GG	GG	AA	GG	CC	AG	AA	AG	GG	AA	GG	AA	AA	GG	CC	GG	GG	GG	AA	GG	GG	GG	AA	GG	CC	GG	AG	CC	AA	AA	AA	AG	AA	AG
DR1312	AG	AA	GG	CC	GG	AA	AG	AG	AG	AG	CC	GG	GG	CC	CC	GG	GG	AA	GG	CC	GG	AG	GG	GG	AA	GG	GG	AA	GG	CC	AG	AG	AG	AA	GG	AG	AG	CC	AG	CC	GG	AA	CC	AG	AA	AA	GG	AA	GG
DR1763	AA	AA	GG	CC	AG	AA	GG	AG	AG	AA	AC	AG	GG	CC	AA	GG	GG	AA	GG	CC	AG	GG	AG	AG	AA	AG	AA	AA	GG	CC	GG	GG	GG	AA	GG	AG	GG	AC	GG	CC	GG	AG	CC	AG	AC	AG	AG	AA	AG
DR1313	AG	AA	GG	CC	GG	AA	GG	AG	AA	AA	CC	AG	AG	CC	AA	GG	AG	AA	GG	CC	AG	AG	AG	GG	AA	AG	AA	AA	GG	AC	GG	GG	GG	AA	AG	AG	AG	CC	GG	AC	AG	GG	CC	AA	AA	AG	GG	AA	GG
DR1314	GG	AG	AG	AA	AG	AA	GG	AG	AA	AA	AC	AA	AG	CC	CC	GG	GG	AA	AG	CC	AG	AG	AG	GG	AA	GG	AG	AA	GG	AC	AG	GG	GG	AG	GG	GG	GG	AC	GG	CC	GG	AA	CC	AA	AA	AA	GG	AA	GG
DR1315	AA	AA	GG	AC	AG	AA	GG	AG	AG	AA	AA	AA	AG	CC	AC	GG	AG	AA	GG	CC	AG	GG	AG	AG	AA	GG	AG	AA	GG	CC	GG	GG	GG	AA	GG	AG	GG	CC	GG	CC	GG	AG	CC	AA	AA	AA	GG	AA	GG
DR1316	AA	AA	GG	AC	AG	AA	GG	AG	AG	AA	AC	AG	AG	CC	AC	AG	AG	AA	GG	CC	AG	AA	GG	AG	AC	GG	AA	AG	AG	AC	GG	GG	GG	AG	GG	GG	GG	AA	GG	CC	GG	AG	AC	AA	AA	AG	AG	AG	AG
DR624	NA	AG	AG	AC	AA	AG	GG	AG	AA	AA	CC	AA	GG	AC	CC	NA	GG	AA	GG	CC	AG	AA	AG	AG	AA	AG	AG	AA	GG	AC	GG	GG	GG	AA	GG	GG	GG	AA	GG	CC	GG	AG	CC	AA	AA	AA	GG	AA	GG
DR1317	AG	AA	GG	CC	AG	AA	GG	AG	AA	AA	AC	GG	GG	CC	AA	GG	GG	AA	GG	AC	GG	GG	GG	GG	AA	AG	AG	AA	GG	AC	AA	GG	GG	AG	GG	AG	GG	AC	GG	AC	AG	GG	CC	AA	AA	GG	GG	AA	GG
DR626	GG	AA	GG	AC	AG	AA	GG	AG	AA	AA	AA	AG	AG	CC	CC	GG	GG	AA	AG	AC	GG	GG	GG	GG	AA	GG	GG	AA	GG	CC	AG	GG	GG	AG	GG	AG	GG	CC	GG	AC	AG	AG	CC	AA	AA	AG	GG	AA	GG
DR1764	GG	AA	GG	AC	GG	AA	GG	AG	AA	AA	AC	AA	AA	CC	AC	GG	GG	AA	GG	CC	AG	AG	AG	GG	AA	GG	AG	AA	GG	CC	AG	GG	GG	AG	GG	GG	GG	CC	GG	CC	GG	AG	CC	AA	AA	AA	GG	AA	GG
DR1318	GG	AA	GG	CC	GG	AA	AA	GG	GG	GG	CC	GG	GG	CC	NA	GG	GG	AA	GG	CC	GG	AA	GG	GG	AA	GG	GG	AA	GG	CC	GG	AG	AG	AA	GG	GG	AG	AC	AG	CC	GG	AA	CC	GG	AA	AA	GG	AA	GG
DR1319	AG	AA	GG	CC	GG	AA	AG	AG	AG	AG	CC	GG	GG	CC	AA	GG	GG	AA	GG	CC	GG	AG	GG	GG	AA	AG	AG	AA	GG	CC	GG	AG	AG	AA	GG	AG	AG	CC	AG	CC	GG	AA	CC	GG	AC	AG	AG	AA	AG
DR1765	GG	AG	GG	CC	AG	AA	GG	GG	AA	AA	CC	AG	AG	CC	AC	GG	GG	AA	GG	CC	AA	AA	AA	AG	AC	GG	AA	AA	GG	CC	GG	GG	GG	AA	GG	GG	GG	AC	GG	CC	GG	GG	CC	AA	AA	AA	GG	AA	GG
DR629	AG	AA	GG	CC	AG	AA	GG	AG	AG	AA	CC	AG	GG	AA	AA	AG	GG	AC	AG	CC	GG	AA	GG	AG	AA	AG	AG	AA	GG	AC	AA	AG	AG	AA	GG	GG	AG	AC	AG	CC	GG	AG	CC	AA	AA	AA	GG	AG	GG
DR1766	GG	AA	GG	AC	AG	AA	GG	AG	AA	AA	AA	AG	AG	CC	CC	GG	GG	AA	GG	AC	GG	GG	GG	GG	AA	GG	GG	AA	GG	CC	GG	GG	GG	AG	GG	GG	GG	CC	GG	AC	AG	AG	CC	AA	AA	AG	GG	AA	GG
DR1320	AG	AA	GG	CC	GG	AG	GG	AG	AA	AA	CC	GG	GG	CC	AA	GG	GG	AA	AG	CC	GG	GG	GG	GG	AA	AA	AA	AA	GG	CC	GG	GG	GG	AA	GG	AG	AG	CC	AG	CC	GG	AA	CC	GG	CC	GG	AA	AA	AA
DR1767	GG	AA	GG	CC	GG	AA	GG	GG	AA	AA	CC	AA	AA	CC	AA	GG	AG	AA	GG	CC	AA	AA	AA	GG	AA	GG	AA	AA	GG	CC	GG	GG	GG	AG	GG	GG	GG	CC	GG	CC	GG	GG	CC	AA	AA	AA	GG	AA	GG
DR1321	AG	AA	GG	CC	AA	AA	GG	AG	AG	AA	AC	GG	GG	CC	AA	AG	GG	AA	GG	AC	AG	AG	GG	AG	AC	GG	AG	AG	AG	AA	AA	GG	GG	AA	GG	GG	GG	AC	GG	AC	AG	AG	AC	AA	AA	GG	GG	AG	GG
DR1322	AG	AA	GG	CC	AG	AA	GG	AG	AG	AA	CC	GG	GG	CC	AC	AG	GG	AA	AG	AC	AG	AG	GG	AA	CC	AG	AA	GG	AG	CC	AG	GG	GG	AA	GG	GG	GG	AA	GG	AC	AG	AA	AC	AA	AA	AG	AG	AG	GG
DR1323	GG	AA	GG	CC	AG	AA	GG	GG	AG	AA	AC	GG	GG	AC	AA	GG	GG	AC	AG	AC	GG	AG	GG	GG	AA	GG	AG	AA	GG	CC	AG	AG	AG	AG	GG	GG	GG	AC	GG	AC	AG	AG	CC	AA	AA	AG	GG	AG	GG
DR1324	AG	AA	GG	CC	AA	AA	GG	AG	GG	AG	CC	GG	GG	CC	AA	AG	AG	AA	GG	CC	AG	AA	GG	AG	AC	GG	AG	AG	AG	CC	GG	AG	AG	AA	GG	GG	GG	AC	GG	CC	GG	AA	AC	AG	AA	AG	GG	AG	GG
DR1325	GG	AA	GG	CC	AG	AG	AG	GG	GG	GG	CC	GG	GG	CC	NA	GG	GG	AA	GG	CC	GG	AA	GG	GG	AA	GG	GG	AA	GG	CC	GG	AG	AG	AA	GG	AG	AG	CC	AG	CC	GG	AA	CC	GG	AA	AA	GG	AA	GG
DR1326	AG	AA	GG	CC	AG	AA	GG	AG	AG	AA	CC	AG	AG	CC	AA	AG	GG	AA	AG	CC	AA	AA	AG	AG	AC	GG	AA	AG	AG	CC	GG	GG	GG	AA	GG	GG	GG	AC	GG	CC	GG	AG	AC	AA	AA	AG	GG	AG	GG
DR1327	AG	AA	GG	CC	AG	AG	GG	AG	AG	AA	CC	AG	GG	AA	AA	AG	GG	AA	GG	CC	GG	AA	GG	AG	AA	AG	AG	AA	GG	CC	AG	AG	AG	AA	GG	GG	GG	AA	GG	CC	GG	AG	CC	AA	AA	AG	AG	AA	GG
DR1768	GG	AG	AG	AA	AG	AA	GG	AG	AA	AA	AC	AA	AG	CC	CC	GG	GG	AA	GG	CC	AG	AG	AG	GG	AA	GG	AG	AA	GG	CC	GG	GG	GG	AG	GG	GG	GG	AC	GG	CC	GG	AA	CC	AA	AA	AA	GG	AA	GG
DR642	GG	AA	GG	CC	GG	AA	GG	AG	AA	AA	AA	GG	GG	AC	AC	GG	GG	AA	GG	CC	AG	AG	AG	GG	AA	GG	AG	AA	GG	AC	AG	AG	AG	AG	GG	AG	GG	CC	GG	CC	GG	AG	AC	AA	AA	AG	AA	AA	AG
DR644	GG	AA	GG	CC	GG	AA	GG	GG	AG	AA	AC	GG	GG	AA	AA	GG	GG	AC	GG	CC	GG	AA	GG	GG	AA	GG	AA	AA	GG	CC	AG	AG	AG	AG	GG	GG	GG	CC	GG	CC	GG	AG	CC	AA	AA	AA	AG	AG	AG
DR1769	AA	AA	GG	AC	GG	AA	GG	AG	AA	AA	AC	AG	AG	CC	AC	GG	AG	AA	GG	CC	GG	GG	GG	GG	AA	AG	AG	AA	GG	CC	GG	GG	GG	AG	GG	AG	GG	CC	GG	CC	GG	AA	CC	AG	AC	AG	AG	AA	AG
DR651	GG	AA	GG	AC	AG	AG	GG	AG	AG	AA	AC	AA	AG	AC	AC	GG	GG	AA	GG	CC	GG	GG	AG	AG	AA	AG	AG	AA	GG	AC	GG	GG	GG	AA	GG	GG	GG	AC	GG	CC	GG	AG	CC	AG	AA	AA	AG	AA	GG
DR1328	GG	AA	GG	CC	AA	AA	GG	GG	AG	AA	AC	AG	GG	AC	AA	GG	GG	AA	AG	AC	GG	GG	AG	AG	AA	AG	AG	AA	GG	CC	GG	NA	NA	AA	GG	GG	GG	AC	GG	AC	AG	GG	CC	AG	AA	AG	AG	AA	GG
DR1329	GG	AA	GG	CC	GG	AA	GG	AG	AA	AA	AA	GG	GG	AC	AC	GG	GG	AA	AG	CC	AG	AG	AG	GG	AA	GG	AG	AA	GG	CC	AG	AG	AG	AG	AG	AG	AG	CC	GG	CC	GG	AG	AC	AA	AA	AG	AG	AA	GG
DR1770	AG	AA	GG	CC	AA	AA	GG	AG	AA	AA	AC	AG	GG	AC	NA	AG	GG	AA	GG	AC	GG	AG	GG	AG	AA	AG	GG	AA	GG	CC	GG	GG	GG	AA	GG	GG	GG	AC	GG	AC	AG	GG	CC	AA	AA	AG	GG	AA	GG
DR1330	AA	AA	GG	AC	GG	AA	GG	AG	AA	AA	AC	AG	AG	CC	AC	GG	GG	AA	GG	CC	GG	GG	GG	GG	AA	AG	AG	AA	GG	CC	GG	GG	GG	AG	GG	AG	GG	CC	GG	CC	GG	AA	CC	AG	AC	AG	AG	AA	AG
DR1331	GG	AA	GG	CC	AG	AA	GG	GG	AA	AA	AA	GG	GG	AC	AA	GG	GG	AA	GG	AC	GG	AG	GG	GG	AA	GG	AG	AA	GG	CC	AG	AG	AG	AA	AG	AG	AG	CC	GG	AC	AG	GG	CC	AA	AA	AG	AG	AA	AG
DR1332	GG	AA	GG	AC	AG	AG	GG	AG	AG	AA	AC	AA	AG	AC	AC	GG	GG	AA	AG	CC	GG	GG	AG	AG	AA	AG	AG	AA	GG	AC	GG	GG	GG	AA	GG	GG	GG	AC	GG	CC	GG	AA	CC	AG	AA	AA	GG	AA	GG
DR1333	AG	AA	GG	CC	GG	AA	GG	AG	AA	AA	CC	AG	AG	CC	AC	GG	AG	AA	AG	CC	AG	AG	AG	GG	AA	GG	AG	AA	GG	CC	GG	GG	GG	AA	GG	AG	GG	CC	GG	CC	GG	AA	CC	AA	AA	AA	GG	AA	GG
DR1334	GG	AA	GG	CC	GG	AA	AG	GG	AG	AG	CC	GG	GG	CC	CC	GG	GG	AA	GG	AC	GG	AG	GG	AG	AC	AG	AG	AG	GG	CC	AG	AG	AG	AG	AG	GG	GG	AA	GG	AC	AG	AA	CC	AG	AA	AA	AG	AA	GG
DR1771	AG	AA	GG	CC	GG	AA	GG	AG	AA	AA	AC	GG	GG	CC	AC	GG	GG	AA	AG	CC	AG	GG	AG	GG	AA	AG	AG	AA	GG	CC	AG	GG	GG	AG	GG	AG	GG	CC	GG	CC	GG	AA	AC	AG	AC	GG	AA	AA	AG
DR1335	GG	AA	GG	CC	AG	AA	GG	AG	AA	AA	AA	GG	GG	CC	CC	GG	GG	AA	AG	AC	AG	GG	AG	GG	AA	GG	GG	AA	GG	AC	AG	GG	GG	AG	GG	GG	GG	CC	GG	AC	AG	AG	AC	AA	AA	GG	AG	AA	GG
DR1336	AA	AA	GG	CC	AA	NA	GG	AG	GG	AA	AC	AG	GG	CC	AA	AG	GG	AA	AG	CC	AG	AG	AG	AA	AC	GG	AA	AG	AG	CC	GG	GG	GG	AA	GG	GG	GG	AA	GG	CC	GG	AG	AC	AA	AA	AG	GG	AG	GG
DR1337	AG	AA	AG	AC	AG	AA	GG	GG	AA	AA	CC	AA	AG	AC	AA	AG	GG	AA	GG	CC	AA	AG	AA	AG	AA	AG	AG	AA	GG	AC	AG	GG	GG	AA	AG	AG	GG	AA	GG	AC	AG	AG	CC	AG	AC	AG	AG	AA	GG
DR1772	AG	AA	GG	CC	GG	AA	GG	AG	AA	AA	CC	AG	AG	CC	AA	GG	AG	AA	GG	CC	AG	AG	AG	GG	AA	AG	AA	AA	GG	CC	GG	GG	GG	AA	GG	AG	GG	CC	GG	CC	GG	AG	CC	AG	AC	AG	AG	AA	AG
DR1773	AG	AA	GG	CC	AA	AA	GG	AG	AG	AA	AC	GG	GG	CC	AA	AG	GG	AA	AG	AC	AG	AG	GG	AG	AC	GG	AG	AG	AG	CC	AG	GG	GG	AA	GG	GG	GG	AC	GG	AC	AG	AG	AC	AA	AA	GG	GG	AG	GG
DR1774	AG	AA	GG	CC	AG	AA	GG	AG	AG	AA	CC	AG	AG	CC	AA	AG	AG	AA	GG	CC	AA	AA	AG	AG	AC	GG	AA	AG	AG	CC	GG	GG	GG	AA	GG	AG	GG	AC	GG	CC	GG	AG	AC	AA	AA	AG	GG	AG	GG
DR1775	GG	AA	GG	CC	GG	AA	AG	GG	AG	AG	AC	GG	GG	AC	AA	GG	GG	AA	AG	CC	GG	AA	GG	GG	AA	GG	AG	AA	GG	CC	AG	AG	AG	AA	AG	AG	AA	CC	AG	CC	GG	AG	CC	AG	AA	AA	GG	AA	GG
DR1338	AG	AG	AG	AC	AA	AG	GG	AG	AA	AA	CC	AA	GG	AC	CC	AG	GG	AA	GG	CC	AG	AA	AG	AG	AA	AG	AG	AA	GG	CC	GG	GG	GG	AG	GG	GG	GG	AC	GG	CC	GG	AG	CC	AA	AA	AA	GG	AA	GG
DR1339	GG	AA	GG	AC	AG	AA	GG	AG	AA	AA	AA	AG	AG	CC	CC	GG	AG	AA	AG	AC	GG	GG	GG	GG	AA	GG	GG	AA	GG	CC	GG	GG	GG	AG	GG	GG	GG	CC	GG	AC	AG	AG	CC	AA	AA	AG	GG	AA	GG
DR1340	AG	AA	GG	CC	AG	AA	AG	AG	GG	AG	CC	GG	GG	CC	AA	AG	GG	AA	GG	CC	AG	AA	GG	AG	AC	GG	AG	AG	AG	CC	GG	AG	AG	AA	GG	GG	AG	AC	AG	CC	GG	AA	AC	AG	AA	AG	GG	AG	GG
DR1776	GG	AA	GG	CC	GG	AA	AG	GG	GG	AG	CC	GG	GG	AC	AA	GG	GG	AA	GG	CC	GG	AA	GG	GG	AA	GG	AG	AA	GG	CC	AG	AG	AG	AA	GG	GG	AG	AC	AG	CC	GG	AA	CC	AG	AA	AG	AG	AA	GG
DR1777	GG	AA	GG	AC	GG	AG	AG	AG	AG	AG	AC	AG	AG	CC	CC	GG	GG	AA	AG	CC	GG	AG	GG	GG	AA	GG	GG	AA	GG	AA	GG	AG	AG	AG	GG	GG	AG	CC	AG	CC	GG	AA	CC	AG	AA	AA	GG	AA	GG
DR670	AG	AA	GG	CC	AG	AA	GG	AG	AA	AA	AC	AG	GG	AC	CC	NA	GG	AA	AG	CC	AG	AG	AG	AG	AA	AG	GG	AA	GG	CC	AG	GG	GG	AG	GG	GG	GG	AC	GG	CC	GG	AG	AC	AA	AA	AG	AG	AA	GG
DR1778	AG	AA	GG	CC	AA	AA	GG	GG	AG	AA	AA	AG	GG	CC	AA	GG	AG	AA	GG	AC	AG	GG	AG	AG	AA	GG	AG	AA	GG	AC	GG	GG	GG	AA	GG	GG	GG	AC	GG	AC	AG	GG	CC	AA	AA	AG	GG	AA	GG
DR1779	GG	AA	GG	CC	GG	AG	AG	GG	GG	AG	CC	GG	GG	AC	AA	GG	GG	AC	GG	CC	GG	AA	GG	GG	AA	GG	AG	AA	GG	CC	GG	AG	AG	AG	GG	GG	AG	AC	AG	CC	GG	AA	CC	AG	AA	AA	GG	AG	GG
DR1341	GG	AA	GG	AC	AG	AA	GG	AG	AA	AA	AA	AG	AG	CC	CC	GG	GG	AA	GG	AC	GG	GG	GG	GG	AA	GG	GG	AA	GG	AA	GG	GG	GG	AA	GG	GG	GG	AC	GG	AC	AG	AG	CC	AA	AA	AG	GG	AA	GG
DR1780	GG	AA	GG	CC	GG	AA	GG	AG	AA	AA	AC	AG	AG	CC	AC	GG	GG	AA	GG	CC	AA	AG	AA	GG	AA	GG	AG	AA	GG	AC	AG	GG	GG	AG	GG	GG	GG	CC	GG	CC	GG	AG	AC	AA	AA	AG	AG	AA	GG
DR677	GG	AA	GG	CC	GG	AA	GG	GG	AA	AA	AA	GG	GG	AA	AA	GG	AG	AA	GG	CC	GG	AA	GG	GG	AA	GG	AA	AA	GG	AA	GG	AG	AG	AA	AG	AA	AG	CC	GG	CC	GG	GG	CC	AA	AA	AA	AA	AA	AA
DR1342	AG	AA	GG	CC	AG	AA	GG	AG	AG	AA	CC	AG	AG	CC	AA	AG	GG	AA	AG	CC	AA	AA	AG	AG	AC	GG	AA	AG	AG	AC	GG	GG	GG	AA	GG	GG	GG	AC	GG	CC	GG	AG	AC	AA	AA	AG	GG	AG	GG
DR682	AG	AA	GG	CC	AG	AA	GG	AG	AA	AA	CC	AA	AG	AC	AA	NA	GG	AA	AG	CC	AG	AA	AG	AG	AA	AG	AG	AA	GG	CC	AG	GG	GG	AA	GG	GG	GG	AC	GG	CC	GG	AG	CC	AA	AA	AA	GG	AA	GG
DR1343	AA	AA	GG	CC	AG	AA	GG	AG	AG	AA	AC	AG	GG	CC	AA	GG	GG	AA	GG	CC	AG	GG	AG	AG	AA	AG	AA	AA	GG	CC	GG	GG	GG	AA	GG	AG	GG	AC	GG	CC	GG	AA	CC	AG	AC	AG	AG	AA	AG
DR1344	AG	AG	AG	AC	AG	AG	GG	GG	AA	AA	CC	AG	GG	AC	CC	GG	GG	AA	GG	CC	AA	AG	AA	GG	AA	GG	AA	AG	GG	CC	GG	GG	GG	AG	GG	GG	GG	CC	GG	CC	GG	AG	CC	AG	AA	AA	GG	AA	GG
DR1345	GG	AG	AG	AC	AG	AA	GG	GG	AA	AA	AC	AG	GG	AC	AC	GG	GG	AA	AG	CC	AG	AA	AG	GG	AA	GG	AA	AA	GG	CC	AG	AG	AG	AG	AG	AG	AG	CC	GG	CC	GG	AG	CC	AA	AA	AA	GG	AA	GG
DR1781	AA	AA	GG	AC	AG	AA	GG	NA	AG	AA	AC	AG	AG	CC	AC	AG	AG	AA	GG	CC	AG	AG	GG	AG	AC	GG	AG	AG	AG	AC	GG	GG	GG	AA	AG	AG	AG	CC	GG	CC	GG	AA	AC	AA	AA	AG	GG	AG	GG
DR1346	AG	AA	GG	CC	AA	AA	GG	AG	AG	AA	AC	GG	GG	CC	AA	AG	GG	AA	AG	AC	AG	AG	GG	AG	AC	GG	AG	AG	AG	AC	AG	GG	GG	AA	GG	GG	GG	AC	GG	AC	AG	AG	AC	AA	AA	GG	GG	AG	GG
DR1782	GG	AA	GG	CC	GG	AA	AG	GG	AG	AG	CC	AG	AG	CC	AA	GG	GG	AA	GG	CC	AG	AA	AG	GG	AA	GG	AG	AA	GG	CC	GG	AG	AG	AG	GG	GG	AG	CC	AG	CC	GG	AG	CC	AG	AA	AA	GG	AA	GG
DR687	AG	AA	GG	CC	GG	AA	GG	AG	AG	AA	CC	GG	GG	AC	AA	GG	AG	AC	GG	CC	GG	AG	GG	GG	AA	AG	AA	AA	GG	CC	AG	AG	AG	AA	GG	AA	GG	AC	GG	CC	GG	AA	CC	AG	AC	AG	AG	AG	AG
DR1783	GG	AA	GG	AC	AG	AA	GG	AG	AA	AA	AA	AG	AG	CC	CC	GG	GG	AA	AG	AC	AG	AG	AG	GG	AA	GG	AG	AA	GG	AC	GG	NA	NA	AA	GG	AG	GG	AC	GG	AC	AG	AG	CC	AA	AA	AG	GG	AA	GG
DR1784	AA	AA	GG	AC	AG	AA	GG	AG	AG	AA	AA	AA	AG	CC	AC	GG	GG	AA	GG	CC	AG	AG	AG	AG	AA	GG	AA	AA	GG	CC	GG	GG	GG	AA	GG	GG	GG	AA	GG	CC	GG	GG	CC	AA	AA	AA	AG	AA	AG
DR690	GG	AA	GG	CC	GG	AA	AG	AG	AG	AG	AC	GG	GG	CC	CC	GG	AG	AA	GG	CC	AG	AG	AG	GG	AA	GG	GG	AA	GG	CC	AG	AG	AG	AG	GG	GG	AG	CC	AG	CC	GG	AA	AC	AG	AA	AG	AG	AA	GG
DR1785	AG	AA	GG	CC	AG	AG	GG	AG	AG	AA	CC	AG	GG	AC	AA	GG	GG	AA	GG	CC	GG	GG	AG	AG	AA	AA	AA	AA	GG	CC	GG	GG	GG	AA	GG	AG	GG	AC	GG	CC	GG	AG	CC	GG	AC	AG	AA	AA	AG
DR1347	AG	AA	GG	CC	GG	AA	GG	AG	AA	AA	AC	GG	GG	CC	AC	GG	GG	AA	GG	CC	AG	GG	AG	GG	AA	AG	AG	AA	GG	CC	AG	GG	GG	AG	GG	AG	GG	CC	GG	CC	GG	AA	AC	AG	AC	GG	AA	AA	AG
DR1786	AA	AA	GG	AC	AG	AA	GG	AG	AG	AA	AA	AA	AG	CC	AC	GG	GG	AA	GG	CC	AG	GG	AG	AG	AA	GG	AG	AA	GG	CC	AG	GG	GG	AG	GG	GG	GG	AC	GG	CC	GG	AG	CC	AA	AA	AA	GG	AA	GG
DR1787	GG	AA	GG	CC	GG	AA	AG	AG	AG	AG	AC	GG	GG	CC	CC	GG	GG	AA	GG	CC	AG	AG	AG	GG	AA	GG	GG	AA	GG	CC	AG	AG	AG	AG	GG	GG	AG	CC	AG	CC	GG	AA	AC	AG	AA	AG	AG	AA	GG
DR697	GG	AA	GG	CC	GG	AA	AG	GG	GG	AG	CC	GG	GG	AC	AA	GG	GG	AC	GG	CC	GG	AA	GG	GG	AA	GG	AG	AA	GG	CC	AG	AG	AG	AG	GG	GG	AG	AC	AG	CC	GG	AA	CC	AG	AA	AA	GG	AG	GG
DR698	AG	AA	GG	CC	AG	AA	GG	AG	AG	AA	CC	GG	GG	CC	AC	AG	GG	AA	AG	AC	AG	AG	GG	AA	CC	AG	AA	GG	AG	CC	AA	GG	GG	AA	GG	GG	GG	AA	GG	AC	AG	AA	AC	AA	AA	AG	AG	AG	GG
DR1348	AG	AA	GG	CC	AA	AA	GG	AG	AG	AA	CC	AG	GG	AC	AA	AG	GG	AA	AG	CC	AG	AA	GG	AA	AC	AG	AG	AG	AG	CC	AG	GG	GG	AA	GG	GG	GG	AA	GG	CC	GG	AG	AC	AA	AA	AG	GG	AG	GG
DR699	GG	AG	AG	AC	AG	AG	GG	GG	AA	AA	AC	AG	GG	AC	AC	GG	GG	AA	GG	CC	AG	AA	AG	GG	AA	GG	AA	AA	GG	CC	GG	AG	AG	AA	AG	AG	AG	AC	GG	CC	GG	AG	CC	AA	AA	AA	GG	AA	GG
DR1349	AG	AA	GG	CC	GG	AA	GG	AG	AG	AA	CC	GG	GG	AC	AA	GG	GG	AA	GG	CC	GG	GG	GG	GG	AA	AG	AG	AA	GG	CC	AG	AG	AG	AA	GG	AA	GG	AC	GG	CC	GG	AA	CC	AG	AC	AG	AG	AA	AG
DR1791	GG	AA	GG	AC	AG	AA	GG	AG	AA	AA	AA	AG	AG	CC	CC	GG	AG	AA	GG	AC	GG	GG	GG	GG	AA	GG	GG	AA	GG	AA	AG	GG	GG	AG	GG	GG	GG	CC	GG	AC	AG	AG	CC	AA	AA	AG	GG	AA	GG
DR1792	AA	AA	GG	AC	AG	AA	GG	AG	AG	AA	AC	AA	AG	AC	AC	GG	GG	AA	GG	CC	GG	GG	AG	AG	AA	AG	AG	AA	GG	CC	GG	GG	GG	AA	GG	AG	GG	AC	GG	CC	GG	AG	CC	AG	AA	AA	AG	AA	GG
DR1793	AG	AA	GG	CC	AA	AA	GG	AG	AG	AA	AC	GG	GG	CC	AA	AG	AG	AA	GG	AC	AG	AG	GG	AG	AC	GG	AG	AG	AG	AC	GG	GG	GG	AA	GG	GG	GG	AC	GG	AC	AG	AG	AC	AA	AA	GG	GG	AG	GG
DR1794	GG	AG	AG	AC	AA	AG	GG	GG	AA	AA	AC	AG	AG	CC	AA	GG	GG	AA	GG	AC	AG	AG	AG	GG	AA	GG	AG	AA	GG	CC	GG	GG	GG	AA	GG	GG	GG	AC	GG	AC	AG	GG	CC	AA	AA	AG	GG	AA	GG
DR1350	AA	AA	GG	AC	GG	AA	GG	AG	AA	AA	AC	AG	AG	CC	CC	GG	GG	AA	GG	CC	GG	GG	GG	GG	AA	GG	GG	AA	GG	CC	GG	GG	GG	AG	GG	AG	GG	CC	GG	CC	GG	AA	CC	AA	AA	AA	GG	AA	GG
DR1795	AG	AA	GG	CC	AA	AG	GG	GG	AG	AG	CC	AG	AG	CC	AA	GG	GG	AA	GG	CC	AG	AA	AG	GG	AA	GG	AG	AA	GG	CC	GG	AG	AG	AA	AG	AG	GG	AA	GG	CC	GG	AG	CC	AG	AA	AA	GG	AA	GG
DR1796	AG	AA	GG	AC	AG	AG	GG	AG	AG	AA	AC	AG	AG	CC	AC	AG	GG	AA	GG	CC	AG	AG	GG	AG	AC	GG	AG	AG	AG	AC	AG	GG	GG	AG	GG	GG	GG	AC	GG	CC	GG	AA	AC	AA	AA	AG	GG	AG	GG
DR1351	GG	AA	GG	CC	AG	AA	GG	GG	AG	AA	CC	AG	GG	AC	AC	GG	GG	AA	GG	AC	GG	GG	AG	AA	AC	AA	AA	AG	GG	CC	AA	GG	GG	AG	AG	AG	GG	AC	GG	AC	AG	AG	CC	AG	AA	AA	AA	AA	GG
DR1797	GG	AA	GG	AC	GG	AA	GG	AG	AG	AA	AC	AG	AG	AC	AC	GG	AG	AA	AG	CC	GG	AG	GG	GG	AA	GG	AG	AA	GG	CC	GG	AG	AG	AA	GG	AG	GG	AA	GG	CC	GG	AG	CC	AA	AA	AA	AG	AA	AG
DR1798	AG	AA	GG	CC	AA	AA	GG	AG	AG	AA	CC	AA	GG	AA	AA	AG	GG	AA	GG	CC	GG	AG	AG	AA	AA	AA	AG	AA	GG	CC	GG	GG	GG	AA	GG	GG	GG	AA	GG	CC	GG	GG	CC	AG	AA	AA	AG	AA	GG
DR1799	GG	AA	GG	AC	GG	AA	GG	AG	AA	AA	AA	AG	AG	AC	AC	GG	GG	AA	AG	CC	GG	AG	GG	GG	AA	GG	AG	AA	GG	AC	AG	AG	AG	AG	AG	AG	AG	CC	GG	CC	GG	AG	CC	AA	AA	AA	GG	AA	GG
DR1800	AA	AA	GG	AC	AG	AA	GG	AG	AA	AA	AC	AA	AA	CC	AC	GG	GG	AA	GG	CC	AG	AA	AG	GG	AA	GG	AA	AA	GG	AC	GG	GG	GG	AA	GG	GG	GG	AA	GG	CC	GG	GG	CC	AA	AA	AA	AG	AA	AG
DR716	AG	AA	GG	CC	AG	AA	GG	AG	AG	AG	CC	GG	GG	CC	AA	GG	AG	AA	GG	CC	GG	AG	GG	GG	AA	AG	AG	AA	GG	AC	AG	AG	AG	AA	GG	AA	GG	CC	GG	CC	GG	AA	CC	GG	AC	AG	AG	AA	AG
DR1801	AG	AA	GG	CC	AA	AG	GG	NA	GG	AA	CC	GG	GG	CC	AA	NA	GG	AA	GG	CC	AA	AA	GG	AA	CC	GG	AA	GG	AA	CC	GG	GG	GG	AA	GG	GG	GG	AA	GG	CC	GG	AA	AA	AA	AA	GG	GG	GG	GG
DR1352	AG	AG	AG	AC	AA	AG	GG	AG	AG	AA	CC	AG	GG	CC	AC	AG	GG	AA	AG	CC	AA	AA	AG	AG	AC	GG	AA	AG	AG	CC	GG	GG	GG	AG	GG	GG	GG	AC	GG	CC	GG	AA	AC	AA	AA	AG	GG	AG	GG
DR1802	GG	AG	AG	AC	AG	AA	GG	GG	AA	AA	CC	AG	GG	CC	CC	GG	GG	AA	GG	AC	AG	AG	AG	AG	AC	AG	AA	AG	GG	CC	AG	GG	GG	GG	AG	GG	GG	AC	GG	AC	AG	AA	CC	AA	AA	AA	AG	AA	GG
DR1803	AG	AA	GG	CC	AG	AG	GG	GG	AG	AA	AC	AG	GG	AC	AA	GG	AG	AA	AG	CC	AG	GG	AA	AG	AA	GG	AA	AG	GG	CC	GG	GG	GG	AA	GG	GG	AG	AC	GG	CC	GG	GG	CC	AG	AA	AA	GG	AA	GG
DR1804	AG	AA	GG	CC	AG	AA	AG	AG	GG	AG	CC	GG	GG	CC	AA	AG	GG	AA	GG	CC	AG	AA	GG	AG	AC	GG	AG	AG	AG	CC	AG	AG	AG	AA	GG	GG	AG	AC	AG	CC	GG	AA	AC	AG	AA	AG	GG	AG	GG
DR1353	GG	AA	GG	CC	AA	AA	GG	GG	GG	AA	CC	AA	GG	AA	AA	GG	GG	AA	GG	CC	GG	GG	AA	AA	AA	AA	AA	AA	GG	CC	GG	NA	NA	AG	GG	GG	GG	AC	GG	CC	GG	GG	CC	GG	AA	AA	AA	AA	GG
DR1354	AA	AA	GG	CC	AG	AA	GG	AG	AG	AA	AC	AG	GG	CC	AA	GG	GG	AA	GG	CC	AG	GG	AG	AG	AA	AG	AA	AA	GG	CC	GG	GG	GG	AA	GG	AG	GG	AC	GG	CC	GG	AG	CC	AG	AC	AG	AG	AA	AG
DR1806	AA	AA	GG	CC	AA	AA	GG	AG	GG	AA	AC	AG	GG	CC	AA	AG	GG	AA	AG	CC	AG	AG	AG	AA	AC	GG	AA	AG	AG	CC	AG	GG	GG	AA	GG	GG	GG	AC	GG	CC	GG	AG	AC	AA	AA	AG	GG	AG	GG
DR1807	GG	AG	AG	AA	AG	AA	GG	AG	AA	AA	AC	AA	AG	CC	CC	GG	GG	AA	AG	CC	AG	AA	AG	GG	AA	GG	AA	AA	GG	AC	AG	GG	GG	AG	GG	GG	GG	AC	GG	CC	GG	AG	CC	AA	AA	AA	AG	AA	AG
DR729	AA	AA	GG	AC	AG	AA	GG	AG	AA	AA	AC	AA	AG	CC	CC	GG	AG	AC	GG	CC	AG	GG	GG	AG	AA	GG	GG	AA	GG	CC	AA	GG	GG	AG	GG	AG	GG	CC	GG	AC	AG	AA	CC	AA	AA	AA	GG	AA	GG
DR1808	GG	AG	AG	AC	AG	AA	GG	AG	AA	AA	AC	AG	GG	CC	CC	GG	GG	AA	AG	CC	AA	AG	AA	GG	AA	GG	AG	AA	GG	CC	AG	GG	GG	AG	GG	GG	GG	AC	GG	CC	GG	AA	AC	AA	AA	AG	AG	AA	GG
DR1355	GG	AA	GG	AC	AG	AA	GG	AG	AA	AA	AA	AG	AG	CC	CC	GG	GG	AA	AG	AC	GG	GG	GG	GG	AA	GG	GG	AA	GG	CC	GG	GG	GG	AG	GG	AG	GG	CC	GG	AC	AG	AG	CC	AA	AA	AG	GG	AA	GG
DR1809	GG	AA	GG	CC	AG	AG	AG	GG	AG	AG	AC	GG	GG	CC	NA	GG	GG	AA	AG	AC	GG	AG	GG	GG	AA	GG	GG	AA	GG	CC	AG	AG	AG	AG	GG	GG	AG	CC	AG	AC	AG	AG	CC	AG	AA	AG	GG	AA	GG
DR1810	GG	AA	GG	CC	AG	AG	GG	GG	GG	AA	CC	AG	GG	AA	AA	GG	GG	AC	AG	CC	GG	AG	AG	AG	AA	AG	AA	AA	GG	CC	GG	AG	AG	AG	GG	AG	GG	AC	GG	CC	GG	AG	CC	AG	AA	AA	AG	AG	GG
DR1811	AG	AA	GG	CC	GG	AG	GG	GG	AA	AA	AC	GG	GG	AA	AA	GG	AG	AA	GG	AC	GG	AG	AG	GG	AA	GG	AA	AG	GG	AC	AG	AG	AG	AA	AG	AG	AA	CC	GG	AC	AG	GG	CC	AA	AA	AG	AG	AA	AG
DR1812	AG	AA	GG	CC	GG	AA	GG	AG	AA	AA	CC	AG	AG	CC	AA	GG	GG	AA	AG	CC	AG	AG	AG	GG	AA	AG	AA	AA	GG	CC	AG	GG	GG	AA	AG	AG	AG	CC	GG	AC	AG	AG	CC	AA	AA	AG	GG	AA	GG
DR1813	GG	AA	GG	AC	GG	AA	GG	AG	AA	AA	AC	AG	AG	CC	CC	GG	GG	AA	GG	AC	GG	GG	GG	AG	AC	AG	AG	AG	GG	CC	GG	GG	GG	GG	AG	GG	GG	AC	GG	AC	AG	AA	CC	AA	AA	AA	AG	AA	GG
DR1814	GG	AA	GG	CC	AG	AA	GG	GG	GG	AG	CC	GG	GG	AC	AA	GG	GG	AC	GG	CC	GG	AA	GG	GG	AA	GG	AG	AA	GG	CC	AG	AG	AG	AA	GG	AG	GG	AC	GG	CC	GG	AA	CC	AG	AA	AA	GG	AG	GG
DR1815	AG	AA	GG	CC	AG	AA	GG	AG	GG	AA	CC	GG	GG	AC	AA	AG	GG	AA	AG	CC	AG	AG	GG	AG	AC	GG	AG	AG	AG	CC	AG	AG	AG	AA	GG	AG	GG	AA	GG	CC	GG	AA	AC	AA	AA	AG	GG	AG	GG
DR1816	GG	AA	GG	CC	AG	AA	AG	GG	AG	AG	AC	GG	GG	CC	NA	GG	GG	AA	GG	AC	GG	AG	GG	GG	AA	GG	GG	AA	GG	CC	AG	AG	AG	AA	GG	GG	AG	CC	AG	AC	AG	AG	CC	AG	AA	AG	GG	AA	GG
DR1817	NA	AA	GG	AA	GG	AA	GG	NA	AA	AA	AA	AA	AA	CC	CC	GG	GG	AA	GG	CC	GG	GG	GG	GG	AA	GG	GG	AA	GG	AA	AG	GG	GG	AG	GG	GG	GG	AC	GG	CC	GG	AA	CC	AA	AA	AA	GG	AA	GG
DR1818	AA	AA	GG	AC	AG	AA	GG	AG	AG	AA	AA	AA	AG	CC	AC	GG	AG	AA	GG	CC	AG	GG	AG	AG	AA	GG	AG	AA	GG	CC	GG	GG	GG	AA	GG	AG	GG	CC	GG	CC	GG	AG	CC	AA	AA	AA	GG	AA	GG
DR1819	AA	AA	GG	AC	AG	AA	GG	AG	AA	AA	AC	AA	AG	CC	CC	GG	GG	AC	GG	CC	AG	GG	GG	AG	AA	GG	GG	AA	GG	CC	AG	GG	GG	AG	GG	AG	GG	CC	GG	AC	AG	AA	CC	AA	AA	AA	GG	AA	GG
DR1356	AG	AA	GG	CC	AA	AA	GG	AG	AG	AA	AC	GG	GG	CC	AA	AG	GG	AA	AG	AC	AG	AG	GG	AG	AC	GG	AG	AG	AG	AC	AG	GG	GG	AA	GG	AG	GG	AC	GG	AC	AG	AG	AC	AA	AA	GG	GG	AG	GG
DR750	AG	AA	GG	CC	AG	AG	AG	GG	GG	AG	AC	AG	GG	CC	AA	GG	AG	AA	GG	CC	AG	AG	AG	AG	AA	GG	AG	AA	GG	AC	GG	AG	AG	AA	GG	GG	GG	AC	GG	CC	GG	AG	CC	AG	AA	AA	GG	AA	GG
DR1357	GG	AA	GG	AC	AG	AG	GG	AG	AG	AA	AC	AA	AG	AC	AC	GG	AG	AA	GG	CC	GG	GG	AG	AG	AA	AG	AG	AA	GG	CC	GG	GG	GG	AG	GG	GG	GG	AC	GG	CC	GG	AG	CC	AG	AA	AA	AG	AA	GG
DR1358	AG	AA	GG	NA	AG	AG	NA	AG	AG	NA	NA	AG	NA	AC	AC	AG	GG	AA	GG	CC	AG	AA	GG	AG	AC	AG	AG	AG	AG	CC	AG	GG	GG	AA	GG	GG	NA	NA	NA	CC	GG	AG	AC	NA	AA	AG	NA	AG	NA
DR1820	AG	AA	GG	CC	AG	AG	GG	AG	AA	AA	CC	AA	AG	AC	AA	AG	GG	AA	AG	CC	AG	AA	AG	AG	AA	AG	AG	AA	GG	AC	AG	GG	GG	AA	AG	AG	AG	AC	GG	CC	GG	GG	CC	AA	AA	AA	GG	AA	GG
DR1821	AG	AA	GG	CC	AG	AG	GG	AG	AA	AA	AC	GG	GG	CC	AA	GG	GG	AA	AG	AC	GG	GG	GG	GG	AA	AG	AG	AA	GG	CC	GG	GG	GG	AA	GG	AG	GG	CC	GG	AC	AG	AG	CC	AG	AC	GG	AG	AA	AG
DR1822	AG	AG	AG	AC	AA	AA	GG	GG	AG	AA	AC	AA	GG	CC	AC	GG	AG	AA	GG	CC	AG	AG	AA	AG	AA	GG	AA	AA	GG	AC	GG	GG	GG	AA	GG	GG	GG	AA	GG	CC	GG	AG	CC	AA	AA	AA	GG	AA	GG
DR1823	AA	AA	GG	AC	AG	AA	GG	AG	AG	AA	AA	AA	AG	CC	AC	GG	GG	AA	AG	CC	AG	GG	AG	AG	AA	GG	AG	AA	GG	AC	GG	GG	GG	AA	GG	GG	GG	AC	GG	CC	GG	AG	CC	AA	AA	AA	GG	AA	GG
DR1824	AG	AA	GG	CC	AG	AA	AG	AG	GG	AG	CC	GG	GG	CC	AA	AG	GG	AA	AG	CC	AG	AA	GG	AG	AC	GG	AG	AG	AG	CC	GG	AG	AG	AA	GG	GG	AG	AC	AG	CC	GG	AA	AC	AG	AA	AG	GG	AG	GG
DR754	GG	AG	AG	AA	AG	AA	GG	AG	AA	AA	AC	AA	AG	CC	CC	GG	GG	AA	GG	CC	AG	AA	AG	GG	AA	GG	AA	AA	GG	CC	GG	GG	GG	AA	GG	GG	GG	AA	GG	CC	GG	AG	CC	AA	AA	AA	AG	AA	AG
DR1359	NA	AA	GG	AC	NA	NA	AG	AG	AG	AG	AC	AG	AG	NA	AC	AG	GG	AA	GG	CC	NA	AA	GG	NA	NA	NA	AG	NA	NA	CC	GG	AG	AG	AA	GG	GG	AG	AC	AG	CC	GG	AG	NA	AG	AA	NA	AG	NA	AG
DR1825	GG	AA	GG	AC	AG	AA	AG	GG	AA	AA	AC	GG	GG	AC	NA	GG	GG	AA	AG	AC	AG	GG	GG	GG	AC	GG	GG	AA	GG	CC	GG	GG	GG	AA	AG	AG	GG	CC	AG	AC	AG	AG	AC	AG	NA	GG	GG	AG	GG
DR1826	GG	AA	GG	AC	AG	AA	GG	AG	AA	AA	AA	AG	AG	CC	CC	GG	GG	AA	GG	AC	GG	GG	GG	GG	AA	GG	GG	AA	GG	AC	AG	GG	GG	AG	GG	AG	GG	CC	GG	AC	AG	AG	CC	AA	AA	AG	GG	AA	GG
DR1827	GG	AG	AG	AC	AA	AA	GG	GG	AG	AA	CC	AA	GG	AC	AC	GG	GG	AA	GG	CC	AG	AG	AA	AG	AA	AG	AA	AA	GG	AC	AG	NA	NA	AA	GG	GG	GG	AA	GG	CC	GG	AG	CC	AG	AA	AA	AG	AA	GG
DR1828	AG	AA	GG	CC	GG	AA	AG	AG	AG	AG	CC	GG	GG	CC	AA	GG	GG	AA	AG	CC	GG	AG	GG	GG	AA	AG	AG	AA	GG	AC	AG	AG	AG	AA	GG	AG	AG	CC	AG	CC	GG	AA	CC	GG	AC	AG	AG	AA	AG
DR1829	AG	AG	AG	AC	AA	AA	GG	AG	AA	AA	CC	AA	GG	CC	CC	GG	GG	AC	AG	CC	AA	AG	AG	AG	AA	GG	AG	AA	GG	CC	GG	GG	GG	AA	GG	AG	GG	AC	GG	AC	AG	AA	CC	AA	AA	AA	GG	AA	GG
DR1360	GG	AA	GG	CC	GG	AG	AA	GG	GG	GG	CC	GG	GG	CC	NA	GG	GG	AA	GG	CC	GG	AA	GG	GG	AA	GG	GG	AA	GG	AC	GG	AG	AG	AA	GG	GG	AG	AC	AG	CC	GG	AA	CC	GG	AA	AA	GG	AA	GG
DR1830	GG	AA	GG	AC	GG	AA	AG	AG	AG	AA	AC	AA	AG	AC	AC	GG	AG	AA	GG	CC	AG	AG	AG	AG	AA	AG	AG	AA	GG	AC	AG	GG	GG	AA	AG	AG	AG	AC	GG	CC	GG	AG	CC	AA	AA	AA	AA	AA	AA
DR1831	AG	AA	GG	CC	AG	AA	GG	AG	AG	AG	CC	GG	GG	CC	AA	GG	AG	AA	GG	CC	GG	AG	GG	GG	AA	AG	AG	AA	GG	AC	AG	AG	AG	AA	GG	AG	GG	AC	GG	AC	AG	AG	CC	AG	AC	GG	AG	AA	AG
DR1832	AG	AA	GG	CC	GG	NA	GG	GG	AG	AA	CC	AG	AG	AC	AA	GG	GG	AC	GG	CC	AG	AA	AG	GG	AA	GG	AA	AA	GG	AC	GG	AG	AG	AA	GG	GG	AG	CC	AG	CC	GG	AG	CC	AA	AA	AA	GG	AG	GG
DR1833	AA	AA	GG	AC	GG	AA	GG	AG	AA	AA	AC	AG	AG	CC	CC	GG	GG	AA	GG	CC	GG	GG	GG	GG	AA	GG	GG	AA	GG	AC	AG	GG	GG	AA	GG	AG	GG	CC	GG	CC	GG	AA	CC	AA	AA	AA	GG	AA	GG
DR762	GG	AA	GG	AC	AG	AA	GG	AG	AA	AA	AA	AG	AG	CC	CC	GG	GG	AA	GG	AC	GG	GG	GG	GG	AA	GG	GG	AA	GG	AC	GG	GG	GG	AA	GG	AG	GG	CC	GG	AC	AG	AG	CC	AA	AA	AG	GG	AA	GG
DR1834	AA	AA	GG	AC	GG	AA	GG	AG	AA	AA	AC	AG	AG	CC	AC	GG	GG	AA	GG	CC	GG	GG	GG	GG	AA	AG	AG	AA	GG	AC	AG	GG	GG	AG	GG	AG	GG	CC	GG	CC	GG	AA	CC	AG	AC	AG	AG	AA	AG
DR1361	AG	AA	GG	CC	GG	AG	AG	AG	AG	AG	CC	GG	GG	CC	AA	GG	GG	AA	GG	CC	GG	AG	GG	GG	AA	AG	AG	AA	GG	AC	GG	AG	AG	AA	GG	AG	GG	AC	GG	CC	GG	AA	CC	GG	AC	AG	AG	AA	AG
DR1835	GG	AG	AG	AA	AG	AA	GG	AG	AA	AA	AC	AA	AG	CC	CC	GG	GG	AA	AG	CC	AG	AG	AG	GG	AA	GG	AG	AA	GG	AC	AG	GG	GG	AG	GG	GG	GG	AC	GG	CC	GG	AA	CC	AA	AA	AA	GG	AA	GG
DR1836	GG	AA	GG	AC	GG	AA	GG	AG	AG	AA	AC	AG	AG	AC	AC	GG	GG	AC	GG	CC	GG	AG	GG	GG	AA	GG	AG	AA	GG	CC	AA	AG	AG	AG	GG	GG	GG	AC	GG	CC	GG	AA	CC	AA	AA	AA	GG	AG	GG
DR1362	AG	AA	GG	CC	AA	AG	GG	AG	AG	AG	CC	AG	GG	AC	NA	AG	GG	AA	GG	CC	GG	AA	GG	AG	AA	AG	GG	AA	GG	CC	GG	AG	AG	AA	AG	AG	GG	AA	GG	CC	GG	AG	CC	AG	AA	AA	GG	AA	GG
DR1837	AG	AA	GG	CC	GG	AA	GG	AG	AA	AA	CC	AG	AG	CC	AA	GG	GG	AA	GG	CC	AG	AG	AG	GG	AA	AG	AA	AA	GG	CC	AG	GG	GG	AG	GG	AG	GG	CC	GG	CC	GG	AG	CC	AG	AC	AG	AG	AA	AG
DR1363	GG	AA	GG	AC	GG	AA	AG	AG	AG	AG	AC	AG	AG	CC	CC	GG	GG	AA	GG	CC	GG	AG	GG	GG	AA	GG	GG	AA	GG	CC	AA	AG	AG	AG	GG	GG	AG	CC	AG	CC	GG	AA	CC	AG	AA	AA	GG	AA	GG
DR1838	GG	AA	GG	AC	GG	AA	GG	AG	AA	AA	AA	AG	AG	CC	CC	GG	GG	AA	AG	CC	AG	GG	AG	GG	AA	GG	GG	AA	GG	CC	GG	GG	GG	AG	GG	GG	GG	AC	GG	CC	GG	AA	AC	AA	AA	AG	AG	AA	GG
DR1839	GG	AA	GG	CC	AA	AA	GG	GG	AG	AA	AC	AG	GG	AC	AA	GG	AG	AA	AG	AC	GG	GG	AG	AG	AA	AG	AG	AA	GG	CC	AG	NA	NA	AA	GG	GG	GG	AC	GG	AC	AG	GG	CC	AG	AA	AG	AG	AA	GG
DR1840	GG	AG	AG	AC	AA	AA	GG	GG	AG	AG	CC	AG	GG	CC	CC	GG	AG	AA	AG	CC	AG	AA	AG	GG	AA	GG	AG	AA	GG	AA	GG	AG	AG	AA	GG	AG	GG	AC	GG	CC	GG	AA	CC	AG	AA	AA	GG	AA	GG
DR1841	GG	AA	GG	AC	AG	AA	GG	AG	AA	AA	AA	AG	AG	CC	CC	GG	GG	AA	AG	AC	GG	GG	GG	GG	AA	GG	GG	AA	GG	CC	AG	GG	GG	AA	GG	AG	GG	AC	GG	AC	AG	AG	CC	AA	AA	AG	GG	AA	GG
DR1842	AA	AA	GG	CC	AA	AA	GG	AG	AG	AA	CC	AG	GG	CC	AC	AG	GG	AC	GG	CC	AA	AG	GG	AA	AC	GG	AG	AG	AG	CC	GG	GG	GG	AA	GG	AG	GG	AC	GG	AC	AG	AA	AC	AA	AA	AG	GG	AG	GG
DR1844	GG	AA	GG	AC	GG	AA	AG	AG	AG	AG	AC	AG	AG	CC	CC	GG	GG	AA	GG	CC	GG	AA	GG	GG	AA	GG	AG	AA	GG	CC	GG	AG	AG	AA	GG	GG	AG	AC	AG	CC	GG	AG	CC	AG	AA	AA	AG	AA	AG
DR788	AG	AG	AG	AC	AA	AA	GG	AG	AG	AA	CC	AG	GG	CC	AC	AG	GG	AA	GG	CC	AA	AA	AG	AG	AC	GG	AA	AG	AG	CC	AG	GG	GG	AA	GG	GG	GG	AA	GG	CC	GG	AA	AC	AA	AA	AG	GG	AG	GG
DR1845	AG	AA	GG	CC	AG	AG	GG	AG	AG	AA	CC	GG	GG	CC	AC	AG	GG	AA	AG	CC	AG	AG	GG	AG	AC	GG	AG	AG	AG	CC	GG	GG	GG	AA	AG	AA	GG	AC	GG	CC	GG	AA	AC	AA	AA	AG	GG	AG	GG
DR1846	GG	AA	GG	CC	AG	AG	AG	GG	GG	GG	CC	GG	GG	CC	NA	GG	GG	AA	GG	CC	GG	AA	GG	GG	AA	GG	GG	AA	GG	CC	GG	AG	AG	AA	GG	AG	AG	CC	AG	CC	GG	AA	CC	GG	AA	AA	GG	AA	GG
DR1364	AG	AA	GG	CC	AG	AA	GG	AG	AG	AA	CC	AG	GG	AA	AA	AG	GG	AC	GG	CC	GG	AA	GG	AG	AA	AG	AG	AA	GG	CC	GG	AG	AG	AA	GG	AG	GG	AA	GG	CC	GG	AG	CC	AA	AA	AA	GG	AG	GG
DR1847	AG	NA	NA	NA	AG	AA	GG	AG	NA	NA	CC	NA	GG	CC	NA	GG	NA	AA	AG	CC	NA	AG	NA	GG	AA	AG	NA	AA	GG	AC	AG	NA	AG	AA	GG	NA	GG	AC	GG	CC	GG	AA	CC	NA	AC	AG	NA	AA	AG
DR1848	AG	AA	GG	CC	AA	AG	GG	AG	AG	AA	CC	AG	GG	AC	AA	AG	GG	AA	GG	CC	AG	AA	GG	AA	AC	AG	AG	AG	AG	CC	GG	GG	GG	AG	GG	GG	GG	AC	GG	CC	GG	AG	AC	AA	AA	AG	GG	AG	GG
DR1849	AG	AA	GG	CC	AA	AA	GG	AG	GG	AA	CC	AG	GG	AC	AA	AG	GG	AA	GG	CC	AG	AG	AG	AA	AC	AG	AA	AG	AG	AC	AG	GG	GG	AA	GG	GG	GG	AA	GG	CC	GG	AG	AC	AG	AA	AG	AG	AG	GG
DR1850	GG	AA	GG	CC	AG	AG	GG	GG	AG	AA	AC	GG	GG	AC	AA	GG	GG	AC	GG	AC	GG	AG	GG	GG	AA	GG	AG	AA	GG	CC	GG	AG	AG	AG	GG	GG	GG	AC	GG	AC	AG	AG	CC	AA	AA	AG	GG	AG	GG
DR1851	GG	AA	GG	CC	AG	AA	GG	GG	AA	AA	AC	AG	AG	CC	AA	GG	GG	AA	GG	AC	AG	AG	AG	GG	AA	GG	AG	AA	GG	AC	GG	GG	GG	AA	GG	GG	AG	CC	AG	AC	AG	GG	CC	AA	AA	AG	GG	AA	GG
DR1852	AA	AA	GG	AC	GG	AA	GG	AG	AA	AA	AC	AG	AG	CC	CC	GG	AG	AA	GG	AC	GG	GG	GG	GG	AA	GG	GG	AA	GG	CC	GG	GG	GG	AG	GG	AG	GG	CC	GG	AC	AG	AG	CC	AA	AA	AG	GG	AA	GG
DR1853	GG	AA	GG	AC	GG	AA	AG	AG	AG	AG	AC	AG	AG	CC	CC	GG	GG	AA	GG	CC	GG	AG	GG	GG	AA	GG	GG	AA	GG	CC	GG	AG	AG	AG	GG	GG	GG	AC	GG	CC	GG	AA	CC	AG	AA	AA	GG	AA	GG
DR1854	GG	AA	GG	CC	GG	AA	GG	GG	AA	AA	CC	AA	AA	CC	AA	GG	GG	AA	GG	CC	AA	AA	AA	GG	AA	GG	AA	AA	GG	AC	GG	GG	GG	AG	GG	GG	GG	CC	GG	CC	GG	GG	CC	AA	AA	AA	GG	AA	GG
DR1855	AG	AA	GG	CC	AG	AA	GG	GG	AG	AA	AC	AA	AG	CC	AA	GG	GG	AA	GG	CC	AG	AG	AA	AG	AA	GG	AA	AA	GG	CC	AG	GG	GG	AG	GG	GG	GG	AC	GG	CC	GG	GG	CC	AA	AA	AA	GG	AA	GG
DR1856	GG	AG	AG	AC	AA	AA	GG	GG	AG	AG	CC	AG	GG	CC	CC	GG	GG	AA	AG	CC	AG	AA	AG	GG	AA	GG	AG	AA	GG	AC	AG	AG	AG	AG	GG	AG	GG	CC	GG	CC	GG	AA	CC	AG	AA	AA	GG	AA	GG
DR1365	AG	AA	GG	CC	AG	AA	GG	AG	AG	AA	CC	AG	AG	CC	AA	AG	GG	AA	GG	CC	AA	AA	AG	AG	AC	GG	AA	AG	AG	AC	AA	GG	GG	AA	AG	AG	AG	AC	GG	CC	GG	AG	AC	AA	AA	AG	GG	AG	GG
DR1857	GG	AG	AG	AC	AG	AG	GG	GG	AA	AA	AC	AG	GG	AC	AC	GG	GG	AA	GG	CC	AG	AA	AG	GG	AA	GG	AA	AA	GG	CC	GG	AG	AG	AA	GG	GG	AG	AA	GG	CC	GG	AG	CC	AA	AA	AA	GG	AA	GG
DR1858	GG	AA	GG	CC	GG	AG	GG	GG	AG	AA	CC	GG	GG	AC	AC	GG	GG	AC	GG	AC	GG	AG	GG	AG	AC	AG	AA	AG	GG	CC	AG	AG	AG	GG	AG	GG	GG	AA	GG	AC	AG	AA	CC	AA	AA	AA	AG	AG	GG
DR1859	GG	AA	GG	CC	GG	AA	GG	AG	AA	AA	AC	AG	AG	CC	AC	GG	GG	AA	GG	CC	AA	AG	AA	GG	AA	GG	AG	AA	GG	CC	AG	GG	GG	AG	AG	AG	AG	CC	GG	CC	GG	AG	AC	AA	AA	AG	AG	AA	GG
DR1860	GG	AA	GG	CC	AG	AA	AG	GG	AG	AG	AC	GG	GG	CC	NA	GG	GG	AA	GG	AC	GG	AG	GG	GG	AA	GG	GG	AA	GG	CC	GG	AG	AG	AA	GG	GG	AG	CC	AG	AC	AG	AG	CC	AG	AA	AG	GG	AA	GG
DR1861	AG	AA	GG	CC	AG	AA	GG	GG	GG	AA	AC	AG	GG	AC	AA	GG	AG	AC	GG	CC	AG	AG	AG	AG	AA	GG	AA	AA	GG	AC	AG	AG	AG	AG	GG	GG	GG	AA	GG	CC	GG	AG	CC	AG	AA	AA	GG	AA	GG
DR1862	GG	AA	GG	CC	AA	AA	GG	GG	GG	AG	CC	AG	GG	AC	AA	GG	GG	AA	AG	CC	GG	AG	AG	AG	AA	AG	AG	AA	GG	CC	AG	AG	AG	AG	GG	GG	GG	CC	GG	CC	GG	AG	CC	GG	AA	AA	AG	AA	GG
DR1863	AG	AA	GG	CC	AG	AG	AG	AG	GG	AG	CC	GG	GG	CC	AA	AG	AG	AA	GG	CC	AG	AA	GG	AG	AC	GG	AG	AG	AG	CC	GG	AG	AG	AA	GG	GG	GG	AA	GG	CC	GG	AA	AC	AG	AA	AG	GG	AG	GG
DR1864	NA	AA	GG	AA	GG	AA	GG	AG	AA	AA	AA	AA	AA	CC	CC	GG	GG	AA	GG	CC	GG	GG	GG	GG	AA	GG	GG	AA	GG	AC	AA	GG	GG	GG	GG	GG	GG	CC	GG	CC	GG	AA	CC	AA	AA	AA	GG	AA	GG
DR1865	GG	AA	GG	CC	GG	AA	AG	GG	AA	AA	CC	GG	GG	CC	AC	GG	NA	AA	GG	AA	AG	GG	GG	AA	AC	AG	AA	GG	GG	AC	AA	GG	GG	AA	AG	AG	AG	CC	AG	AC	AG	AA	AC	AA	AC	AG	AG	AA	GG
DR1867	GG	AA	GG	CC	GG	AA	GG	AG	AG	AA	AC	GG	GG	AC	AC	GG	GG	AC	AG	CC	AG	AG	AG	GG	AA	GG	AG	AA	GG	CC	AG	AG	AG	AG	GG	AG	GG	AC	GG	CC	GG	AA	AC	AA	AA	AG	AG	AG	GG
DR1868	AA	AA	GG	CC	AA	AA	GG	AG	AG	AA	AC	AA	GG	CC	AC	GG	AG	AC	GG	CC	AG	GG	AG	AA	AA	GG	AG	AA	GG	CC	AG	GG	GG	AA	GG	AG	GG	AC	GG	AC	AG	AG	CC	AA	AA	AA	GG	AA	GG
DR1869	AG	AA	GG	CC	AG	AA	GG	AG	AA	AA	AC	GG	GG	CC	AA	GG	AG	AA	AG	AC	GG	GG	GG	GG	AA	AG	AG	AA	GG	CC	GG	GG	GG	AA	GG	AG	GG	CC	GG	AC	AG	AG	CC	AG	AC	GG	AG	AA	AG
DR1870	GG	AA	GG	CC	AG	AA	GG	GG	AA	AA	AC	GG	GG	CC	CC	GG	GG	AA	GG	AA	GG	GG	GG	AG	AC	AG	AG	AG	GG	CC	GG	GG	GG	AG	AG	AG	GG	AC	GG	AC	AG	AG	CC	AA	AA	AG	AG	AA	GG
DR1871	GG	AA	GG	AC	GG	AA	AG	AG	AG	AA	AC	AA	AG	AC	AC	GG	GG	AA	AG	CC	AG	GG	AG	AG	AA	AG	GG	AA	GG	AC	GG	GG	GG	AA	AG	AG	AG	CC	GG	CC	GG	AA	CC	AA	AA	AA	AG	AA	AG
DR1872	AG	AA	GG	CC	GG	AG	GG	GG	AA	AA	AC	GG	GG	AA	AA	GG	GG	AA	AG	CC	AG	AG	AG	GG	AA	GG	AA	AG	GG	AC	GG	AG	AG	AA	AG	AG	AA	CC	GG	CC	GG	GG	CC	AG	AA	AA	GG	AA	GG
DR1873	GG	AA	GG	AC	GG	AA	GG	AG	AG	AA	AC	AG	AG	AC	AC	GG	GG	AC	AG	CC	GG	AG	GG	GG	AA	GG	AG	AA	GG	CC	AG	AG	AG	GG	GG	GG	GG	AC	GG	CC	GG	AA	CC	AA	AA	AA	GG	AG	GG
DR1874	GG	AA	GG	AC	AG	AA	GG	AG	AG	AA	AC	AA	AG	AC	AC	GG	GG	AA	GG	CC	GG	AG	AG	AG	AA	AG	AA	AA	GG	CC	GG	GG	GG	AA	GG	GG	GG	AA	GG	CC	GG	GG	CC	AG	AA	AA	AA	AA	AG
DR1875	GG	AA	GG	CC	AG	AA	AG	GG	GG	GG	CC	GG	GG	CC	NA	GG	GG	AA	GG	CC	GG	AA	GG	GG	AA	GG	GG	AA	GG	CC	GG	AG	AG	AA	GG	AG	AG	CC	AG	CC	GG	AA	CC	GG	AA	AA	GG	AA	GG
DR1876	AG	AG	GG	CC	AA	AA	GG	GG	AG	AA	AC	AG	GG	CC	AC	GG	GG	AA	GG	CC	AG	AG	AA	AA	AC	GG	AA	AA	GG	AC	GG	GG	GG	AA	GG	GG	GG	AA	GG	CC	GG	GG	CC	AA	AA	AA	GG	AA	GG
DR835	AG	AA	GG	CC	AA	AA	GG	AG	AG	AA	AC	GG	GG	CC	AA	AG	GG	AA	AG	AC	AG	AG	GG	AG	AC	GG	AG	AG	AG	AC	GG	GG	GG	AA	GG	AG	GG	AC	GG	AC	AG	AG	AC	AA	AA	GG	GG	AG	GG
DR1877	AA	AA	GG	CC	AA	AA	GG	AG	AA	AA	CC	AA	AG	CC	AC	GG	GG	AC	GG	CC	AA	AG	AG	AG	AA	GG	AG	AA	GG	CC	GG	GG	GG	AA	GG	AG	GG	AC	GG	AC	AG	AG	CC	AA	AA	AA	GG	AA	GG
DR1878	AG	AA	GG	CC	AG	AA	GG	AG	GG	AA	CC	GG	GG	AC	AA	AG	GG	AA	AG	CC	AG	AG	GG	AG	AC	GG	AG	AG	AG	CC	GG	AG	AG	AA	GG	AG	GG	AA	GG	CC	GG	AA	AC	AA	AA	AG	GG	AG	GG
DR1879	GG	AG	AG	AC	AG	AA	GG	GG	AA	AA	CC	AA	AG	CC	AC	GG	GG	AA	AG	CC	AA	AA	AA	GG	AA	GG	AA	AA	GG	CC	GG	GG	GG	AG	AG	AG	AG	CC	GG	CC	GG	AG	CC	AA	AA	AA	GG	AA	GG
DR1880	GG	AA	GG	CC	GG	AG	AG	GG	AG	AG	CC	GG	GG	CC	CC	GG	GG	AA	GG	AC	GG	AG	GG	AG	AC	AG	AG	AG	GG	CC	AG	AG	AG	AG	AG	GG	GG	AC	GG	AC	AG	AA	CC	AG	AA	AA	AG	AA	GG
DR1881	GG	AA	GG	AC	GG	AA	GG	AG	AG	AA	AC	AG	AG	AC	AC	GG	AG	AC	GG	CC	GG	AA	GG	GG	AA	GG	AA	AA	GG	AC	AA	AG	AG	AA	GG	AG	GG	AA	GG	CC	GG	AG	CC	AA	AA	AA	AG	AG	AG
DR1882	AA	AA	GG	CC	AG	AA	GG	AG	AG	AA	CC	GG	GG	CC	AC	AG	GG	AA	GG	CC	AG	AG	GG	AG	AC	GG	AG	AG	AG	AC	AG	GG	GG	AA	GG	AG	GG	AC	GG	CC	GG	AA	AC	AA	AA	AG	GG	AG	GG
DR1883	AG	AG	AG	AC	AA	AG	GG	AG	NA	AA	CC	AG	GG	CC	AC	AG	GG	AA	GG	CC	AA	AA	AG	AG	AC	GG	AA	AG	AG	CC	GG	GG	GG	AA	GG	GG	GG	AA	GG	CC	GG	AA	AC	AA	AA	AG	GG	AG	GG
DR1884	AA	AA	GG	AC	GG	AA	GG	NA	AA	AA	AC	AG	AG	CC	CC	GG	GG	AA	AG	CC	GG	GG	GG	GG	AA	GG	GG	AA	GG	CC	GG	GG	GG	AA	GG	AG	GG	CC	GG	CC	GG	AA	CC	AA	AA	AA	GG	AA	GG
DR1885	AG	AA	GG	CC	GG	AA	AG	AG	AG	AG	CC	GG	GG	CC	AA	GG	GG	AA	GG	CC	GG	AG	GG	GG	AA	AG	AG	AA	GG	AC	AA	AG	AG	AA	AG	AG	AA	CC	AG	AC	AG	AG	CC	AG	AA	AG	GG	AA	GG
DR1886	GG	AA	GG	CC	GG	AG	AA	GG	GG	GG	CC	GG	GG	CC	NA	GG	AG	AA	GG	CC	GG	AA	GG	GG	AA	GG	GG	AA	GG	CC	GG	AG	AG	AA	GG	GG	AG	AC	AG	CC	GG	AA	CC	GG	AA	AA	GG	AA	GG
DR1887	GG	AA	GG	CC	AG	AA	GG	GG	AG	AA	AC	GG	GG	AC	AA	GG	GG	AA	GG	AC	GG	AG	GG	GG	AA	GG	AG	AA	GG	CC	GG	AG	AG	AA	GG	GG	GG	AC	GG	AC	AG	AG	CC	AA	AA	GG	AG	AA	GG
DR1366	GG	AA	GG	AC	AG	AA	GG	AG	AA	AA	AA	AG	AG	CC	CC	GG	GG	AA	GG	AC	GG	GG	GG	GG	AA	GG	GG	AA	GG	CC	AG	GG	GG	AA	GG	GG	GG	CC	GG	AC	AG	AG	CC	AA	AA	AG	GG	AA	GG
DR1367	GG	AA	GG	AC	AG	AA	GG	AG	AG	AA	AC	AA	AG	AC	AC	GG	GG	AA	GG	CC	GG	AG	AG	AG	AA	AG	AA	AA	GG	AC	GG	GG	GG	AA	GG	GG	GG	AA	GG	CC	GG	GG	CC	AG	AA	AA	AA	AA	AG
DR1888	GG	AG	AG	AC	AG	AG	GG	GG	AG	AA	CC	AG	GG	AC	AC	GG	GG	AC	AG	CC	AG	AA	AG	GG	AA	GG	AA	AA	GG	AC	GG	AG	AG	GG	GG	GG	GG	AC	GG	CC	GG	AA	CC	AA	AA	AA	GG	AG	GG
DR1889	GG	AA	GG	CC	AG	AA	GG	GG	AA	AA	AA	GG	GG	AC	AA	GG	GG	AA	AG	AC	GG	AG	GG	GG	AA	GG	AG	AA	GG	AC	AA	AG	AG	AA	AG	AG	AG	CC	GG	AC	AG	GG	CC	AA	AA	AG	GG	AA	GG
DR1890	AG	AA	GG	CC	GG	AA	GG	AG	AA	AA	CC	AG	AG	CC	AA	GG	GG	AA	GG	CC	AG	AG	AG	GG	AA	AG	AA	AA	GG	AC	GG	GG	GG	AA	GG	AG	GG	CC	GG	CC	GG	AG	CC	AG	AC	AG	AG	AA	AG
DR1891	GG	AA	GG	AC	GG	AA	AG	AG	AG	AG	AC	AG	AG	CC	CC	GG	GG	AA	AG	CC	GG	AG	GG	GG	AA	GG	GG	AA	GG	AC	AA	AG	AG	AA	GG	GG	AG	AC	AG	CC	GG	AA	CC	AG	AA	AA	GG	AA	GG
DR1892	AG	AA	GG	CC	AG	AG	GG	GG	AG	AA	AC	AA	AG	CC	AA	GG	GG	AA	GG	CC	AG	AG	AA	AG	AA	GG	AA	AA	GG	CC	GG	GG	GG	AA	GG	GG	GG	AC	GG	CC	GG	GG	CC	AA	AA	AA	GG	AA	GG
DR1893	GG	AA	GG	CC	AG	AG	AG	GG	GG	GG	CC	GG	GG	CC	NA	GG	GG	AA	GG	CC	GG	AA	GG	GG	AA	GG	GG	AA	GG	CC	GG	AG	AG	AA	AG	AG	AG	AC	AA	CC	GG	AA	CC	GG	AA	AA	GG	AA	GG
DR1894	GG	AA	GG	AC	GG	AA	AG	AG	AG	AG	AC	AG	AG	CC	CC	GG	GG	AA	AG	CC	GG	AA	GG	GG	AA	GG	AG	AA	GG	CC	AA	AG	AG	AA	GG	GG	AG	AC	AG	CC	GG	AG	CC	AG	AA	AA	AG	AA	AG
DR1895	AG	AA	GG	CC	GG	AA	GG	GG	AG	AA	AC	GG	GG	AA	AA	GG	AG	AC	GG	CC	GG	AA	GG	GG	AA	GG	AA	AA	GG	AC	AG	AG	AG	AA	AG	AG	AA	CC	AG	CC	GG	AG	CC	AA	AA	AA	AG	AG	AG
DR1368	AG	AA	GG	CC	GG	AG	GG	GG	AG	AA	CC	GG	GG	AA	AA	GG	GG	AC	GG	AC	AG	AG	AG	GG	AA	GG	AA	AG	GG	CC	GG	AG	AG	AA	GG	GG	AG	CC	GG	AC	AG	AA	CC	AA	AA	AA	AG	AG	GG
DR1897	AG	AA	GG	CC	GG	AG	GG	AG	AA	AA	AC	GG	GG	AC	CC	GG	GG	AA	GG	AC	AA	GG	AA	GG	AA	GG	AG	AG	GG	CC	GG	GG	GG	AG	GG	GG	AG	CC	GG	AC	AG	AA	AC	AA	AA	AG	AA	AA	GG
DR1898	GG	AA	GG	AC	GG	AA	GG	AG	AA	AA	AA	AG	AG	AC	AC	GG	GG	AA	AG	CC	GG	AG	GG	GG	AA	GG	AG	AA	GG	CC	AA	AG	AG	AG	AG	AG	AG	CC	GG	CC	GG	AG	CC	AA	AA	AA	AG	AA	AG
DR1899	AG	AA	GG	CC	AG	AA	AG	AG	GG	AG	CC	GG	GG	CC	AA	AG	GG	AA	GG	CC	AG	AA	GG	AG	AC	GG	AG	AG	AG	AC	GG	AG	AG	AA	GG	GG	AG	AC	AG	CC	GG	AA	AC	AG	AA	AG	GG	AG	GG
DR1900	GG	AG	AG	AA	AG	AG	GG	AG	AA	AA	AC	AA	AG	CC	CC	GG	GG	AA	GG	CC	AG	AG	AG	GG	AA	GG	AG	AA	GG	AC	GG	GG	GG	GG	GG	GG	GG	CC	GG	CC	GG	AA	CC	AA	AA	AA	GG	AA	GG
DR1901	GG	AA	GG	CC	GG	AA	AA	GG	GG	GG	CC	GG	GG	CC	NA	GG	GG	AA	GG	CC	GG	AA	GG	GG	AA	GG	GG	AA	GG	CC	AG	AG	AG	AA	GG	GG	AG	AC	AG	CC	GG	AA	CC	GG	AA	AA	GG	AA	GG
DR1902	AG	AA	GG	CC	AA	AG	GG	AG	AG	AG	CC	AG	GG	AC	NA	AG	GG	AA	AG	CC	GG	AA	GG	AG	AA	AG	GG	AA	GG	CC	GG	AG	AG	AA	GG	GG	GG	AA	GG	CC	GG	AG	CC	AG	AA	AA	GG	AA	GG
DR1369	GG	AA	GG	CC	AG	AA	GG	GG	AA	AA	AC	AG	AG	CC	AA	GG	GG	AA	AG	AC	AG	AG	AG	GG	AA	GG	AG	AA	GG	CC	GG	GG	GG	AA	GG	AG	GG	CC	GG	AC	AG	GG	CC	AA	AA	AG	GG	AA	GG
DR1370	AG	AA	GG	CC	AG	AA	AG	AG	GG	AG	CC	GG	GG	CC	AA	AG	GG	AA	GG	CC	AG	AA	GG	AG	AC	GG	AG	AG	AG	CC	GG	AG	AG	AA	GG	GG	AG	AC	AG	CC	GG	AA	AC	AG	AA	AG	GG	AG	GG
DR1903	GG	AA	GG	AC	GG	AA	GG	AG	AA	AA	AC	AA	AA	CC	AC	GG	GG	AA	AG	CC	AG	AG	AG	GG	AA	GG	AG	AA	GG	CC	AG	GG	GG	AG	GG	GG	GG	CC	GG	CC	GG	AA	CC	AA	AA	AA	GG	AA	GG
DR1904	AA	AA	GG	AC	GG	AA	GG	AG	AA	AA	AC	AG	AG	CC	AC	GG	GG	AA	GG	CC	GG	GG	GG	GG	AA	AG	AG	AA	GG	AC	GG	GG	GG	AG	GG	AG	GG	CC	GG	CC	GG	AA	CC	AG	AC	AG	AG	AA	AG
DR1371	AG	AG	AG	AC	AG	AG	GG	AG	AA	AA	CC	AG	GG	CC	AC	GG	GG	AA	GG	CC	AG	AG	AG	GG	AA	AG	AA	AA	GG	CC	GG	GG	GG	AA	GG	AG	GG	AC	GG	CC	GG	AA	CC	AG	AC	AG	AG	AA	AG
DR1372	AG	AA	GG	CC	AA	AG	GG	AG	AG	AA	AC	GG	GG	CC	AA	AG	GG	AA	AG	AC	AG	AG	GG	AG	AC	GG	AG	AG	AG	CC	GG	GG	GG	AA	GG	GG	GG	AC	GG	AC	AG	AG	AC	AA	AA	GG	GG	AG	GG
DR1905	AG	AA	GG	CC	GG	AA	GG	AG	AA	AA	CC	AG	AG	CC	AA	GG	GG	AA	GG	CC	AG	AG	AG	GG	AA	AG	AA	AA	GG	CC	GG	GG	GG	AA	GG	AG	GG	CC	GG	CC	GG	AG	CC	AG	AC	AG	AG	AA	AG
DR1906	GG	AA	GG	CC	AG	AA	GG	AG	AA	AA	AA	GG	GG	CC	CC	GG	GG	AA	GG	AC	AG	GG	AG	GG	AA	GG	GG	AA	GG	CC	AG	GG	GG	AG	GG	AG	GG	CC	GG	AC	AG	AG	AC	AA	AA	GG	AG	AA	GG
DR1907	GG	AA	GG	CC	GG	AA	AG	AG	AG	AG	AC	GG	GG	CC	CC	GG	GG	AA	GG	CC	AG	AG	AG	GG	AA	GG	GG	AA	GG	CC	AG	AG	AG	AG	GG	GG	AG	CC	AG	CC	GG	AA	AC	AG	AA	AG	AG	AA	GG
DR1908	GG	AA	GG	CC	AG	AA	GG	GG	AA	AA	AC	GG	GG	CC	CC	AG	GG	AA	GG	AA	GG	GG	GG	AG	AC	AG	AG	AG	GG	CC	AG	GG	GG	AG	GG	GG	GG	AA	GG	AC	AG	AG	CC	AA	AA	AG	AG	AA	GG
DR1909	GG	AA	GG	AC	GG	AG	AG	AG	AG	AG	AC	AG	AG	CC	CC	GG	GG	AA	GG	CC	GG	AG	GG	GG	AA	GG	GG	AA	GG	AC	AA	AG	AG	AG	GG	GG	AG	CC	AG	CC	GG	AA	CC	AG	AA	AA	GG	AA	GG
DR1910	GG	AA	GG	AC	AG	AA	GG	AG	AG	AA	AC	AA	AG	AC	AC	GG	GG	AA	GG	CC	GG	AG	AG	AG	AA	AG	AA	AA	GG	CC	GG	GG	GG	AA	GG	GG	GG	AA	GG	CC	GG	GG	CC	AG	AA	AA	AA	AA	AG
DR1911	GG	AA	GG	CC	GG	AA	GG	AG	GG	AA	CC	GG	GG	AA	AA	AG	GG	AC	AG	CC	AG	AG	AG	AG	AA	GG	AG	AA	GG	CC	AG	AG	AG	AA	AG	AA	AG	AA	GG	AC	AG	AA	CC	AA	AA	AG	AG	AG	GG
DR1373	AG	AA	GG	CC	GG	AA	GG	AG	AA	AA	AC	GG	GG	AC	AA	GG	GG	AA	AG	CC	GG	AG	GG	GG	AA	AG	AA	AA	GG	CC	AG	AG	AG	AA	AG	AG	AA	CC	AG	CC	GG	AG	CC	AG	AC	AG	AG	AA	AG
DR1912	GG	AG	AG	AC	AG	AA	GG	GG	AA	AA	CC	AA	AG	CC	AC	GG	GG	AA	AG	CC	AA	AA	AA	GG	AA	GG	AA	AA	GG	CC	AG	GG	GG	AA	GG	GG	GG	AC	GG	CC	GG	AG	CC	AA	AA	AA	GG	AA	GG
DR1913	AA	AA	GG	AC	AG	AA	GG	AG	AG	AA	AC	AG	AG	CC	AC	AG	GG	AA	GG	CC	AG	AG	GG	AG	AC	GG	AG	AG	AG	CC	GG	GG	GG	AG	GG	GG	GG	AC	GG	CC	GG	AA	AC	AA	AA	AG	GG	AG	GG
DR1914	AA	AA	GG	AC	AG	AA	GG	NA	AG	AA	AC	AG	AG	CC	AC	AG	AG	AA	AG	CC	AG	AA	GG	AG	AC	GG	AA	AG	AG	AC	GG	GG	GG	AA	GG	GG	GG	AA	GG	CC	GG	AG	AC	AA	AA	AG	AG	AG	AG
DR1915	GG	AG	AG	AC	AA	AG	GG	GG	AA	AA	AC	AG	GG	CC	CC	GG	GG	AA	GG	AC	AG	AG	AG	GG	AA	GG	AG	AA	GG	CC	GG	NA	NA	AG	GG	GG	GG	CC	GG	AC	AG	AG	CC	AA	AA	AG	GG	AA	GG
DR1916	AG	AA	GG	CC	AG	AG	GG	AG	AG	AA	AC	AG	GG	CC	AA	GG	GG	AA	GG	CC	AG	GG	AG	AG	AA	AG	AA	AA	GG	CC	GG	GG	GG	AA	GG	AG	GG	AC	GG	CC	GG	AG	CC	AG	AC	AG	AG	AA	AG
[truncated: 5,000 more columns]
